# Supplementary material for: HalALMT1 mediates malate efflux in the cortex of mature cluster rootlets of Hakea laurina, occurring naturally in severely phosphorus‐impoverished soil
Source: New Phytol. 2025 Feb 24;246(6):2597–616. doi: 10.1111/nph.70010 (PMC12095975; doi:10.1111/nph.70010)
Supplement: Supplementary file 2 — Table S3 Counts per million of differentially expressed genes upregulated in mature cluster roots and tips of cluster‐bearing lateral roots. Table S4 Results of gene ontology analysis and Kyoto Encyclopedia of Genes and Genomes pathway analysis using differentially expressed genes upregulated in mature cluster roots and tips of cluster‐bearing lateral roots. Please note: Wiley is not responsible for the content or functionality of any Supporting Information supplied by the authors. Any queries (other than missing material) should be directed to the New Phytologist Central Office. [file NPH-246-2597-s002.xlsx]

## Sheet: Table S3
Table S3 The counts per million (CPM) of differentially expressed genes (DEGs) up-regulated in mature cluster roots (MCR) and tips of cluster-bearing lateral roots (TCR).
Contig ID	Annotation	Homology %	CPM of TCR1	CPM of TCR2	CPM of TCR3	CPM of MCR1	CPM of MCR2	CPM of MCR3	avr. CPM of TCR	avr. CPM of MCR	log2|fold-change (MCR/TCR)|	p value	q value	Welch T-test between TCR and MCR
TRINITY_DN228090_c0_g1	AT3G18740.1_|_Symbols:__|_Ribosomal_protein_L7Ae/L30e/S12e/Gadd45_family_protein_|_chr3:6453437-6453870_FORWARD_LENGTH=112	66.355	0.01	0.01	0.01	0.199625	1.62988	0.01	0.01	0.613169	5.93821	0.00152524	0.0344505	0.179719
TRINITY_DN228110_c0_g1	AT3G13224.2_|_Symbols:__|_RNA-binding_(RRM/RBD/RNP_motifs)_family_protein_|_chr3:4254848-4256621_FORWARD_LENGTH=358	38	0.01	0.01	0.01	0.01	2.43982	0.01	0.01	0.819941	6.35745	0.000469785	0.013509	0.211325
TRINITY_DN202391_c0_g1	AT3G11940.1_|_Symbols:_ATRPS5A,_AML1,_RPS5A_|_ribosomal_protein_5A_|_chr3:3778175-3779354_REVERSE_LENGTH=207	76	0.01	0.01	0.01	0.01	12.5371	0.0737326	0.01	4.20694	8.71663	6.34e-09	6.78e-07	0.20986
TRINITY_DN262571_c0_g1	AT4G34310.1_|_Symbols:__|_alpha/beta-Hydrolases_superfamily_protein_|_chr4:16414113-16419542_FORWARD_LENGTH=1228	26.523	0.01	0.01	0.01	0.578874	1.19791	0.01	0.01	0.595596	5.89626	0.00173301	0.037996	0.114957
TRINITY_DN254832_c0_g1	AT1G02800.1_|_Symbols:_ATCEL2,_CEL2_|_cellulase_2_|_chr1:613386-616103_REVERSE_LENGTH=501	22.785	0.01	0.01	0.01	0.01	2.95057	0.01	0.01	0.99019	6.62963	0.000202614	0.00679667	0.211325
TRINITY_DN254867_c0_g1	AT4G15061.1_|_Symbols:__|_unknown_protein;_LOCATED_IN:_endomembrane_system;_Has_30201_Blast_hits_to_17322_proteins_in_780_species:_Archae_-_12;_Bacteria_-_1396;_Metazoa_-_17338;_Fungi_-_3422;_Plants_-_5037;_Viruses_-_0;_Other_Eukaryotes_-_2996_(source:_NCBI_BLink)._|_chr4:8602048-8602182_REVERSE_LENGTH=44	47.059	0.0789203	0.01	0.01	0.01	2.97978	0.01	0.0329734	0.999927	4.92245	0.00182686	0.0394891	0.215848
TRINITY_DN254908_c0_g1	AT2G20420.1_|_Symbols:__|_ATP_citrate_lyase_(ACL)_family_protein_|_chr2:8805574-8807858_FORWARD_LENGTH=421	50.378	0.0789203	0.122929	0.01	3.92891	1.3599	0.0737326	0.0706165	1.78752	4.66181	0.000825808	0.0213105	0.134466
TRINITY_DN254859_c0_g1	AT5G43340.1_|_Symbols:_PHT6,_PHT1;6_|_phosphate_transporter_1;6_|_chr5:17393598-17395148_REVERSE_LENGTH=516	33.523	0.01	0.0664646	0.01	1.14775	2.33183	0.01	0.0288215	1.16319	5.3348	0.000850124	0.0217894	0.116293
TRINITY_DN254895_c0_g1	AT5G21105.1_|_Symbols:__|_Plant_L-ascorbate_oxidase_|_chr5:7172727-7177409_FORWARD_LENGTH=588	26.014	0.0789203	0.687576	0.01	0.894916	8.75736	0.01	0.258832	3.22076	3.63731	0.00149087	0.033823	0.199152
TRINITY_DN258940_c0_g1	AT4G24900.1_|_Symbols:__|_unknown_protein;_Has_119_Blast_hits_to_96_proteins_in_40_species:_Archae_-_0;_Bacteria_-_0;_Metazoa_-_81;_Fungi_-_0;_Plants_-_34;_Viruses_-_0;_Other_Eukaryotes_-_4_(source:_NCBI_BLink)._|_chr4:12814867-12817388_FORWARD_LENGTH=421	25	0.01	0.01	0.01	0.326041	2.16984	0.01	0.01	0.835294	6.38421	0.000437273	0.0128012	0.172571
TRINITY_DN233835_c0_g1	AT5G57490.1_|_Symbols:_VDAC4,_ATVDAC4_|_voltage_dependent_anion_channel_4_|_chr5:23283895-23285335_REVERSE_LENGTH=274	27.6	0.01	0.0664646	0.077646	0.262833	3.19577	0.0737326	0.0513702	1.17744	4.51858	0.00245378	0.0491755	0.190564
TRINITY_DN225368_c0_g1	AT3G54660.1_|_Symbols:_GR,_EMB2360,_ATGR2_|_glutathione_reductase_|_chr3:20230356-20233100_REVERSE_LENGTH=565	38.945	0.01	0.179394	0.01	1.71662	2.81779	0.01	0.0664646	1.51481	4.5104	0.00159042	0.0355908	0.108867
TRINITY_DN270497_c0_g1	AT5G36170.1_|_Symbols:_HCF109,_ATPRFB_|_high_chlorophyll_fluorescent_109_|_chr5:14236083-14237974_REVERSE_LENGTH=456	32.653	0.01	0.01	0.01	1.57561	0.063996	0.01	0.01	0.549867	5.78101	0.00245015	0.0491154	0.201546
TRINITY_DN259539_c0_g1	AT1G10390.1_|_Symbols:__|_Nucleoporin_autopeptidase_|_chr1:3407265-3412045_REVERSE_LENGTH=1041	23.684	0.699203	1.7604	0.01	40.0208	11.7811	0.137465	0.823202	17.3131	4.39448	1.4e-09	1.69e-07	0.14913
TRINITY_DN259527_c0_g1	AT5G13240.1_|_Symbols:__|_transcription_regulators_|_chr5:4225261-4227152_REVERSE_LENGTH=224	29.018	0.01	0.0664646	0.01	1.84304	0.873937	0.01	0.0288215	0.908992	4.97905	0.00243167	0.0488602	0.119104
TRINITY_DN263479_c0_g1	AT1G09870.1_|_Symbols:__|_histidine_acid_phosphatase_family_protein_|_chr1:3205817-3208444_FORWARD_LENGTH=487	18.093	0.01	0.01	0.01	0.768499	1.52189	0.01	0.01	0.766796	6.26077	0.000635236	0.0172211	0.112528
TRINITY_DN288750_c0_g1	AT4G37830.1_|_Symbols:__|_cytochrome_c_oxidase-related_|_chr4:17787672-17788762_REVERSE_LENGTH=102	28.09	0.01	0.01	0.01	0.01	1.68388	0.01	0.01	0.567959	5.82772	0.00202919	0.0427037	0.211325
TRINITY_DN288727_c0_g1	AT2G18620.1_|_Symbols:__|_Terpenoid_synthases_superfamily_protein_|_chr2:8078317-8079360_FORWARD_LENGTH=347	25.714	0.01	0.01	0.01	0.136417	0.01	2.17691	0.01	0.774442	6.27508	0.000637792	0.0172828	0.195002
TRINITY_DN288789_c0_g1	AT2G05220.1_|_Symbols:__|_Ribosomal_S17_family_protein_|_chr2:1894757-1895179_REVERSE_LENGTH=140	68.908	0.01	0.01	0.01	0.136417	2.27783	0.01	0.01	0.808083	6.33643	0.000501372	0.0142669	0.195706
TRINITY_DN266673_c0_g1	AT4G33495.1_|_Symbols:_RPD1_|_Ubiquitin_carboxyl-terminal_hydrolase_family_protein_|_chr4:16111349-16112578_REVERSE_LENGTH=409	30.612	0.01	0.01	0.01	0.326041	1.57589	0.01	0.01	0.637309	5.99392	0.00131568	0.0305941	0.159919
TRINITY_DN225313_c0_g1	AT3G56800.1_|_Symbols:_CAM3,_acam-3_|_calmodulin_3_|_chr3:21034981-21035920_REVERSE_LENGTH=149	38.621	0.01	0.01	0.01	0.01	4.1137	0.01	0.01	1.3779	7.10633	3.83e-05	0.00165571	0.211325
TRINITY_DN236373_c0_g1	AT1G77620.1_|_Symbols:__|_P-loop_containing_nucleoside_triphosphate_hydrolases_superfamily_protein_|_chr1:29167934-29172867_REVERSE_LENGTH=1151	27.536	0.01	0.01	0.01	0.578874	1.03592	0.01	0.01	0.5416	5.75916	0.0024802	0.0495754	0.10755
TRINITY_DN205437_c0_g1	AT3G42725.1_|_Symbols:__|_Putative_membrane_lipoprotein_|_chr3:14843082-14843690_REVERSE_LENGTH=202	42.105	1.11273	0.913434	0.821752	0.01	0.063996	0.01	0.949304	0.0279987	-5.08344	0.00179223	0.0390062	0.00333048
TRINITY_DN274452_c0_g1	AT2G23740.2_|_Symbols:__|_nucleic_acid_binding;sequence-specific_DNA_binding_transcription_factors;zinc_ion_binding_|_chr2:10098213-10103229_FORWARD_LENGTH=1382	26.415	0.01	0.01	0.01	0.01	1.68388	0.01	0.01	0.567959	5.82772	0.00202919	0.0427037	0.211325
TRINITY_DN224478_c0_g1	ATMG00640.1_|_Symbols:_ORF25_|_hydrogen_ion_transporting_ATP_synthases,_rotational_mechanism;zinc_ion_binding_|_chrM:188084-188662_REVERSE_LENGTH=192	27.273	0.01	0.01	0.01	0.262833	1.79187	0.01	0.01	0.688234	6.10483	0.00096847	0.024129	0.173633
TRINITY_DN290040_c0_g1	AT1G73400.1_|_Symbols:__|_Pentatricopeptide_repeat_(PPR)_superfamily_protein_|_chr1:27598106-27599812_FORWARD_LENGTH=568	28.44	0.01	0.01	0.01	0.199625	1.52189	0.01	0.01	0.577171	5.85093	0.00192484	0.0411764	0.177644
TRINITY_DN290100_c0_g1	AT4G35850.1_|_Symbols:__|_Pentatricopeptide_repeat_(PPR)_superfamily_protein_|_chr4:16983638-16986681_FORWARD_LENGTH=444	65.517	86.9186	79.1734	73	12.9045	5.84157	25.5668	79.6973	14.7709	-2.43177	2.02e-07	1.56e-05	0.000641407
TRINITY_DN290113_c0_g1	AT2G15980.1_|_Symbols:__|_Tetratricopeptide_repeat_(TPR)-like_superfamily_protein_|_chr2:6951349-6952845_REVERSE_LENGTH=498	30.088	0.01	0.01	0.01	3.1072	3.41175	0.01	0.01	2.17632	7.76575	2.48e-06	0.000147805	0.0921992
TRINITY_DN226035_c0_g1	AT4G02750.1_|_Symbols:__|_Tetratricopeptide_repeat_(TPR)-like_superfamily_protein_|_chr4:1221116-1223461_REVERSE_LENGTH=781	38.311	2.42221	1.70394	1.09234	0.0732083	0.01	0.201198	1.7395	0.094802	-4.19761	0.00179452	0.0390387	0.023917
TRINITY_DN259684_c0_g1	AT4G17830.2_|_Symbols:__|_Peptidase_M20/M25/M40_family_protein_|_chr4:9915916-9918049_FORWARD_LENGTH=445	28.962	0.01	0.01	0.01	0.01	2.27783	0.01	0.01	0.765945	6.25917	0.000625094	0.0169912	0.211325
TRINITY_DN259631_c0_g1	AT1G28060.1_|_Symbols:__|_Pre-mRNA-splicing_factor_3_|_chr1:9779167-9782486_FORWARD_LENGTH=786	32.143	0.01	0.01	0.01	0.38925	1.30591	0.01	0.01	0.568385	5.8288	0.00205558	0.0431358	0.141865
TRINITY_DN258780_c0_g1	AT5G48580.1_|_Symbols:_FKBP15-2_|_FK506-_and_rapamycin-binding_protein_15_kD-2_|_chr5:19696156-19697304_REVERSE_LENGTH=163	48.544	0.01	0.0664646	0.01	0.894916	2.60181	0.01	0.0288215	1.16891	5.34187	0.000828836	0.0213706	0.136305
TRINITY_DN257539_c0_g1	AT5G49970.1_|_Symbols:_ATPPOX,_PDX3,_PPOX_|_pyridoxin_(pyrodoxamine)_5'-phosphate_oxidase_|_chr5:20329213-20332900_FORWARD_LENGTH=530	35.556	0.01	0.01	0.01	0.01	3.08777	0.01	0.01	1.03592	6.69478	0.000163786	0.0056935	0.211325
TRINITY_DN257611_c0_g1	AT2G28490.1_|_Symbols:__|_RmlC-like_cupins_superfamily_protein_|_chr2:12178812-12180983_REVERSE_LENGTH=511	23.288	0.01	0.122929	0.01	0.326041	3.62773	0.01	0.0476431	1.32126	4.7935	0.00135708	0.031408	0.192854
TRINITY_DN257608_c0_g1	AT5G61830.1_|_Symbols:__|_NAD(P)-binding_Rossmann-fold_superfamily_protein_|_chr5:24837335-24838788_FORWARD_LENGTH=316	32.075	0.285681	0.292323	0.01	6.96291	1.52189	0.01	0.196002	2.8316	3.85268	0.00124693	0.0293386	0.169085
TRINITY_DN287518_c0_g1	AT1G02305.1_|_Symbols:__|_Cysteine_proteinases_superfamily_protein_|_chr1:455816-457974_FORWARD_LENGTH=362	40.491	0.01	0.01	0.01	0.01	3.08777	0.01	0.01	1.03592	6.69478	0.000163786	0.0056935	0.211325
TRINITY_DN287531_c0_g1	AT5G44400.1_|_Symbols:__|_FAD-binding_Berberine_family_protein_|_chr5:17886365-17888071_REVERSE_LENGTH=537	27.011	0.01	0.0664646	0.01	1.71662	1.95386	0.01	0.0288215	1.22683	5.41164	0.000672988	0.0180688	0.0947078
TRINITY_DN287552_c0_g1	AT3G55080.1_|_Symbols:__|_SET_domain-containing_protein_|_chr3:20411476-20415830_REVERSE_LENGTH=463	32.075	0.01	0.122929	0.01	2.66475	4.86964	0.01	0.0476431	2.5148	5.72203	4.3e-05	0.00182858	0.110538
TRINITY_DN255704_c0_g1	AT1G69100.1_|_Symbols:__|_Eukaryotic_aspartyl_protease_family_protein_|_chr1:25979999-25981436_FORWARD_LENGTH=367	24.299	0.01	0.0664646	0.01	1.84304	0.873937	0.01	0.0288215	0.908992	4.97905	0.00243167	0.0488602	0.119104
TRINITY_DN292863_c0_g1	AT1G30360.1_|_Symbols:_ERD4_|_Early-responsive_to_dehydration_stress_protein_(ERD4)_|_chr1:10715892-10718799_FORWARD_LENGTH=724	32.308	0.01	0.01	0.01	1.77983	0.225984	0.01	0.01	0.671938	6.07026	0.00111723	0.0269804	0.178481
TRINITY_DN292864_c0_g1	AT1G14185.1_|_Symbols:__|_Glucose-methanol-choline_(GMC)_oxidoreductase_family_protein_|_chr1:4850284-4851885_FORWARD_LENGTH=503	26.506	0.01	0.01	0.01	0.0732083	2.7098	0.01	0.01	0.931003	6.54071	0.000269237	0.00859289	0.204647
TRINITY_DN295212_c0_g1	AT3G23510.1_|_Symbols:__|_Cyclopropane-fatty-acyl-phospholipid_synthase_|_chr3:8428071-8433159_FORWARD_LENGTH=867	40.155	0.01	0.01	1.7688	0.01	0.01	0.01	0.596265	0.01	-5.89788	0.00161779	0.0360019	0.211325
TRINITY_DN254661_c0_g1	AT5G39830.1_|_Symbols:_DEGP8,_DEG8_|_Trypsin_family_protein_with_PDZ_domain_|_chr5:15942883-15945676_FORWARD_LENGTH=448	35.714	11.5886	10.5689	6.2333	1.46379	0.333976	1.53958	9.4636	1.11245	-3.08865	0.000116005	0.00424846	0.0154456
TRINITY_DN257143_c0_g1	AT5G13430.1_|_Symbols:__|_Ubiquinol-cytochrome_C_reductase_iron-sulfur_subunit_|_chr5:4305414-4307399_REVERSE_LENGTH=272	54.217	0.01	0.01	0.01	0.01	3.24976	0.01	0.01	1.08992	6.76808	0.000128187	0.00463008	0.211325
TRINITY_DN257153_c0_g1	AT3G14790.1_|_Symbols:_RHM3,_ATRHM3_|_rhamnose_biosynthesis_3_|_chr3:4964791-4966875_FORWARD_LENGTH=664	51.622	0.01	0.0664646	0.01	2.2855	1.79187	0.0737326	0.0288215	1.3837	5.58524	0.000383941	0.0115335	0.0902714
TRINITY_DN261237_c0_g1	AT2G01170.1_|_Symbols:_BAT1_|_bidirectional_amino_acid_transporter_1_|_chr2:102364-104462_REVERSE_LENGTH=516	29.98	0.01	0.01	0.01	1.65341	0.495964	0.01	0.01	0.719793	6.16951	0.000844949	0.0216862	0.141316
TRINITY_DN241502_c0_g1	AT1G49490.1_|_Symbols:__|_Leucine-rich_repeat_(LRR)_family_protein_|_chr1:18317563-18320106_REVERSE_LENGTH=847	32.143	0.01	0.01	0.01	0.705291	1.08992	0.01	0.01	0.601737	5.91106	0.00167371	0.0369697	0.10101
TRINITY_DN288991_c0_g1	AT3G18130.1_|_Symbols:_RACK1C_AT_|_receptor_for_activated_C_kinase_1C_|_chr3:6211109-6212371_REVERSE_LENGTH=326	61.61	0.01	0.01	0.01	0.38925	7.62344	0.01	0.01	2.67423	8.06298	4.67e-07	3.3e-05	0.19732
TRINITY_DN288995_c0_g1	AT2G17280.1_|_Symbols:__|_Phosphoglycerate_mutase_family_protein_|_chr2:7513274-7514844_FORWARD_LENGTH=271	28.958	0.01	0.01	0.01	0.515666	1.46789	0.01	0.01	0.66452	6.05424	0.00111924	0.0270219	0.132667
TRINITY_DN289003_c0_g1	AT2G16360.1_|_Symbols:__|_Ribosomal_protein_S25_family_protein_|_chr2:7076713-7077366_REVERSE_LENGTH=125	43.137	0.01	0.01	0.01	0.0732083	2.43982	0.01	0.01	0.84101	6.39405	0.000422004	0.0124453	0.203916
TRINITY_DN200052_c0_g1	AT2G24500.1_|_Symbols:_FZF_|_Zinc_finger_protein_622_|_chr2:10401259-10402805_REVERSE_LENGTH=395	38.462	0.01	0.01	0.01	1.14775	0.495964	0.01	0.01	0.551238	5.7846	0.00238197	0.0480927	0.121136
TRINITY_DN254591_c0_g1	AT3G60320.1_|_Symbols:__|_Protein_of_unknown_function_(DUF630_and_DUF632)_|_chr3:22292073-22295228_REVERSE_LENGTH=796	40.541	0.0789203	0.122929	0.01	0.262833	6.8135	0.01	0.0706165	2.36211	5.06393	0.000176663	0.00606868	0.205823
TRINITY_DN210017_c0_g1	AT2G30600.5_|_Symbols:__|_BTB/POZ_domain-containing_protein_|_chr2:13037410-13041475_FORWARD_LENGTH=855	32.857	0.630283	0.179394	0.077646	5.81934	9.13533	0.01	0.295774	4.98823	4.07596	0.000103818	0.00385974	0.110081
TRINITY_DN227713_c0_g1	AT3G55620.1_|_Symbols:_emb1624_|_Translation_initiation_factor_IF6_|_chr3:20634581-20636312_FORWARD_LENGTH=245	68.724	0.01	0.01	0.01	0.38925	1.68388	0.01	0.01	0.694376	6.11764	0.000938875	0.0235415	0.154672
TRINITY_DN298009_c0_g1	AT2G40290.1_|_Symbols:__|_Eukaryotic_translation_initiation_factor_2_subunit_1_|_chr2:16829030-16830889_REVERSE_LENGTH=344	53.746	0.01	0.01	0.01	1.33737	1.62988	0.01	0.01	0.992418	6.63288	0.000205768	0.00689369	0.0937476
TRINITY_DN201426_c0_g1	AT1G65440.1_|_Symbols:_GTB1_|_global_transcription_factor_group_B1_|_chr1:24306945-24314327_REVERSE_LENGTH=1647	35.556	0.01	0.01	0.01	0.0732083	2.22384	0.01	0.01	0.769015	6.26494	0.000615905	0.016836	0.203204
TRINITY_DN201466_c0_g1	AT2G25330.1_|_Symbols:__|_TRAF-like_family_protein_|_chr2:10788946-10791331_REVERSE_LENGTH=693	42.424	0.01	0.01	0.01	0.578874	1.03592	0.01	0.01	0.5416	5.75916	0.0024802	0.0495754	0.10755
TRINITY_DN258368_c0_g1	AT4G34970.1_|_Symbols:_ADF9_|_actin_depolymerizing_factor_9_|_chr4:16653784-16654593_FORWARD_LENGTH=141	26.154	0.01	0.01	0.01	0.01	1.68388	0.01	0.01	0.567959	5.82772	0.00202919	0.0427037	0.211325
TRINITY_DN204243_c0_g1	AT1G55540.2_|_Symbols:_emb1011_|_Nuclear_pore_complex_protein_|_chr1:20734759-20743049_REVERSE_LENGTH=1819	43.478	0.01	0.01	0.01	0.0732083	2.81779	0.01	0.01	0.967001	6.59545	0.000226405	0.00743612	0.204901
TRINITY_DN289147_c0_g1	AT3G27070.2_|_Symbols:_TOM20-1_|_translocase_outer_membrane_20-1_|_chr3:9983167-9984685_REVERSE_LENGTH=248	31	0.01	0.01	0.01	1.527	0.171988	0.01	0.01	0.569662	5.83203	0.0021381	0.0444064	0.182306
TRINITY_DN289170_c0_g1	AT1G79550.1_|_Symbols:_PGK_|_phosphoglycerate_kinase_|_chr1:29924347-29926295_REVERSE_LENGTH=401	48.058	0.01	0.01	0.01	0.01	2.7098	0.01	0.01	0.909934	6.50769	0.00029806	0.00935538	0.211325
TRINITY_DN289182_c0_g1	AT2G37220.1_|_Symbols:__|_RNA-binding_(RRM/RBD/RNP_motifs)_family_protein_|_chr2:15634980-15636331_REVERSE_LENGTH=289	33.5	0.01	0.01	0.01	1.527	0.333976	0.0737326	0.01	0.644902	6.01101	0.00131378	0.0305753	0.145838
TRINITY_DN289130_c0_g1	AT3G06470.1_|_Symbols:__|_GNS1/SUR4_membrane_protein_family_|_chr3:1984206-1985042_FORWARD_LENGTH=278	35.644	0.01	0.01	0.01	0.831707	1.62988	0.01	0.01	0.823863	6.36433	0.00046982	0.013509	0.11196
TRINITY_DN289212_c0_g1	AT1G54560.1_|_Symbols:_XIE,_ATXIE_|_Myosin_family_protein_with_Dil_domain_|_chr1:20371649-20379745_REVERSE_LENGTH=1529	31.356	0.0789203	0.122929	0.01	0.958124	3.30376	0.01	0.0706165	1.42396	4.33376	0.00228411	0.0466387	0.150456
TRINITY_DN256359_c0_g1	AT1G26110.1_|_Symbols:_DCP5_|_decapping_5_|_chr1:9024616-9027556_REVERSE_LENGTH=611	55.914	0.01	0.01	0.01	0.515666	5.24762	0.01	0.01	1.92443	7.58829	5.42e-06	0.000295692	0.18492
TRINITY_DN256351_c0_g1	AT5G23630.1_|_Symbols:_PDR2,_MIA_|_phosphate_deficiency_response_2_|_chr5:7960756-7967644_REVERSE_LENGTH=1179	26.582	0.216761	0.179394	0.01	15.2432	1.52189	0.01	0.135385	5.59169	5.36815	1.22e-06	7.82e-05	0.188547
TRINITY_DN256321_c0_g1	AT1G55960.1_|_Symbols:__|_Polyketide_cyclase/dehydrase_and_lipid_transport_superfamily_protein_|_chr1:20927962-20929825_REVERSE_LENGTH=403	31.933	0.01	0.01	0.01	0.01	2.27783	0.0737326	0.01	0.787189	6.29864	0.000558963	0.0155733	0.203329
TRINITY_DN256408_c0_g1	AT1G79640.1_|_Symbols:__|_Protein_kinase_superfamily_protein_|_chr1:29966913-29971387_REVERSE_LENGTH=687	26.19	0.0789203	0.01	0.01	4.11854	0.819941	0.01	0.0329734	1.64949	5.64457	0.000186807	0.00635456	0.163528
TRINITY_DN256415_c0_g1	AT2G25610.1_|_Symbols:__|_ATPase,_F0/V0_complex,_subunit_C_protein_|_chr2:10901585-10902494_REVERSE_LENGTH=178	53.988	0.01	0.0664646	0.01	0.831707	2.16984	0.01	0.0288215	1.00385	5.12225	0.00159624	0.0357123	0.1307
TRINITY_DN271231_c0_g1	AT4G13180.1_|_Symbols:__|_NAD(P)-binding_Rossmann-fold_superfamily_protein_|_chr4:7657373-7658164_REVERSE_LENGTH=263	35.769	0.01	0.0664646	0.01	0.0732083	2.7638	0.01	0.0288215	0.949002	5.04119	0.00198181	0.0420359	0.208674
TRINITY_DN288648_c0_g1	AT5G67320.1_|_Symbols:_HOS15_|_WD-40_repeat_family_protein_|_chr5:26857268-26860974_FORWARD_LENGTH=613	26.667	0.01	0.01	0.01	0.768499	1.19791	0.01	0.01	0.658804	6.04178	0.00116923	0.0278883	0.101338
TRINITY_DN288643_c0_g1	AT3G14740.2_|_Symbols:__|_RING/FYVE/PHD_zinc_finger_superfamily_protein_|_chr3:4952185-4953306_REVERSE_LENGTH=343	52.199	7.93584	7.18101	4.47464	0.199625	0.01	0.01	6.53049	0.0732083	-6.47904	8.78e-09	9.13e-07	0.0125605
TRINITY_DN231825_c0_g1	AT4G15940.1_|_Symbols:__|_Fumarylacetoacetate_(FAA)_hydrolase_family_|_chr4:9038361-9040163_FORWARD_LENGTH=222	42.541	0.216761	0.292323	0.01	2.34871	5.73358	0.137465	0.173028	2.73992	3.98505	0.00101135	0.0249942	0.127609
TRINITY_DN231895_c0_g1	AT3G02090.2_|_Symbols:_MPPBETA_|_Insulinase_(Peptidase_family_M16)_protein_|_chr3:365624-368534_FORWARD_LENGTH=535	55.932	0.01	0.01	0.01	0.01	2.11585	0.01	0.01	0.711949	6.1537	0.000840607	0.0215955	0.211325
TRINITY_DN226627_c0_g1	AT5G01980.1_|_Symbols:__|_RING/U-box_superfamily_protein_|_chr5:375542-377023_FORWARD_LENGTH=493	27.027	0.01	0.01	0.01	0.326041	5.08563	0.0737326	0.01	1.82847	7.51449	7.45e-06	0.000391107	0.190349
TRINITY_DN226715_c0_g1	AT1G37130.1_|_Symbols:_NIA2,_B29,_NIA2-1,_CHL3,_NR,_NR2,_ATNR2_|_nitrate_reductase_2_|_chr1:14158617-14161652_FORWARD_LENGTH=917	28.846	0.01	0.01	0.01	0.01	2.81779	0.01	0.01	0.945931	6.56366	0.000250136	0.00807216	0.211325
TRINITY_DN254968_c0_g1	AT1G55320.1_|_Symbols:_AAE18_|_acyl-activating_enzyme_18_|_chr1:20633371-20636659_FORWARD_LENGTH=727	23.576	0.0789203	0.01	0.01	0.452458	6.00356	0.01	0.0329734	2.15534	6.03047	4.1e-05	0.00175528	0.192913
TRINITY_DN254970_c0_g1	AT1G17880.1_|_Symbols:_BTF3,_ATBTF3_|_basic_transcription_factor_3_|_chr1:6152572-6153425_REVERSE_LENGTH=165	51.799	0.01	0.01	0.01	0.01	2.38583	0.01	0.01	0.801942	6.32543	0.000516135	0.0145906	0.211325
TRINITY_DN255007_c0_g1	AT1G08420.1_|_Symbols:_BSL2_|_BRI1_suppressor_1_(BSU1)-like_2_|_chr1:2649959-2656564_FORWARD_LENGTH=1018	22.936	0.01	0.0664646	0.01	0.642083	2.11585	0.01	0.0288215	0.922643	5.00055	0.0022408	0.0460252	0.144135
TRINITY_DN255003_c0_g1	AT5G45840.2_|_Symbols:__|_Leucine-rich_repeat_protein_kinase_family_protein_|_chr5:18594080-18597221_REVERSE_LENGTH=706	30.172	0.0789203	0.0664646	0.01	0.199625	4.0597	0.01	0.051795	1.42311	4.78009	0.00109143	0.0265014	0.203906
TRINITY_DN287894_c0_g1	AT4G23700.1_|_Symbols:_ATCHX17,_CHX17_|_cation/H+_exchanger_17_|_chr4:12342534-12345616_REVERSE_LENGTH=820	34.538	0.285681	0.235859	0.01	16.0649	7.13748	0.01	0.17718	7.73746	5.44857	5.31e-08	4.64e-06	0.122534
TRINITY_DN228215_c0_g1	AT1G51640.1_|_Symbols:_ATEXO70G2,_EXO70G2_|_exocyst_subunit_exo70_family_protein_G2_|_chr1:19149862-19151844_REVERSE_LENGTH=660	29.825	0.216761	0.179394	0.01	0.705291	5.94956	0.0737326	0.135385	2.24286	4.0502	0.00145316	0.03308	0.187599
TRINITY_DN256873_c0_g1	AT3G22200.2_|_Symbols:_POP2_|_Pyridoxal_phosphate_(PLP)-dependent_transferases_superfamily_protein_|_chr3:7835457-7838863_FORWARD_LENGTH=513	31.555	0.01	0.0664646	0.01	2.60154	1.30591	0.01	0.0288215	1.30581	5.50166	0.000508529	0.0144303	0.114947
TRINITY_DN227244_c0_g1	AT2G02990.1_|_Symbols:_RNS1,_ATRNS1_|_ribonuclease_1_|_chr2:873714-874667_FORWARD_LENGTH=230	33.951	0.01	0.01	0.01	1.84304	0.27998	0.01	0.01	0.711007	6.15179	0.000893244	0.0226536	0.172342
TRINITY_DN227292_c0_g1	AT4G37400.1_|_Symbols:_CYP81F3_|_cytochrome_P450,_family_81,_subfamily_F,_polypeptide_3_|_chr4:17584096-17586197_FORWARD_LENGTH=501	27.358	0.147841	0.122929	0.01	3.1072	3.41175	0.01	0.09359	2.17632	4.53939	0.000621023	0.0169507	0.0975913
TRINITY_DN227260_c0_g1	AT1G70600.1_|_Symbols:__|_Ribosomal_protein_L18e/L15_superfamily_protein_|_chr1:26621168-26621608_REVERSE_LENGTH=146	81.507	153.803	152.623	70.429	35.1155	20.1505	38.4408	125.618	31.2356	-2.00778	3.09e-06	0.000179506	0.0352318
TRINITY_DN227300_c0_g1	AT5G50310.1_|_Symbols:__|_Galactose_oxidase/kelch_repeat_superfamily_protein_|_chr5:20474562-20479281_FORWARD_LENGTH=666	29.688	0.01	0.01	0.01	0.01	1.84587	0.01	0.01	0.621955	5.95874	0.0014323	0.0327007	0.211325
TRINITY_DN223535_c0_g1	AT5G66815.1_|_Symbols:__|_unknown_protein;_FUNCTIONS_IN:_molecular_function_unknown;_INVOLVED_IN:_biological_process_unknown;_LOCATED_IN:_endomembrane_system;_EXPRESSED_IN:_root;_Has_30201_Blast_hits_to_17322_proteins_in_780_species:_Archae_-_12;_Bacteria_-_1396;_Metazoa_-_17338;_Fungi_-_3422;_Plants_-_5037;_Viruses_-_0;_Other_Eukaryotes_-_2996_(source:_NCBI_BLink)._|_chr5:26677471-26677788_FORWA…	28.704	2.35329	1.47808	0.415876	0.01	0.063996	0.0737326	1.41575	0.0492429	-4.84551	0.000969683	0.0241494	0.0673418
TRINITY_DN261111_c0_g1	AT4G36860.1_|_Symbols:__|_LIM_domain-containing_protein_|_chr4:17358580-17361189_REVERSE_LENGTH=553	40.909	0.01	0.01	0.01	0.01	3.68173	0.01	0.01	1.23391	6.94709	6.87e-05	0.00271251	0.211325
TRINITY_DN261098_c0_g1	AT5G15680.1_|_Symbols:__|_ARM_repeat_superfamily_protein_|_chr5:5101188-5110793_REVERSE_LENGTH=2153	25.243	0.01	0.01	0.01	0.958124	1.03452	0.01	0.01	0.667548	6.0608	0.00111572	0.0269546	0.0920575
TRINITY_DN235159_c0_g1	AT1G54960.1_|_Symbols:_ANP2,_MAPKKK2,_NP2_|_NPK1-related_protein_kinase_2_|_chr1:20500058-20503587_FORWARD_LENGTH=606	47.619	0.01	0.01	0.01	1.14806	0.819941	0.201198	0.01	0.723068	6.17606	0.000822003	0.0212272	0.0619937
TRINITY_DN210890_c0_g1	AT1G24050.1_|_Symbols:__|_RNA-processing,_Lsm_domain_|_chr1:8507057-8508439_FORWARD_LENGTH=188	22.535	0.0789203	0.122929	0.01	1.14775	4.59966	0.01	0.0706165	1.91914	4.76431	0.000571791	0.0158586	0.156142
TRINITY_DN231994_c0_g1	AT2G40130.2_|_Symbols:__|_Double_Clp-N_motif-containing_P-loop_nucleoside_triphosphate_hydrolases_superfamily_protein_|_chr2:16766030-16769074_FORWARD_LENGTH=910	31.481	0.01	0.01	0.01	0.01	2.24311	0.01	0.01	0.754371	6.2372	0.000665452	0.0178952	0.211325
TRINITY_DN262467_c0_g1	AT1G73600.2_|_Symbols:__|_S-adenosyl-L-methionine-dependent_methyltransferases_superfamily_protein_|_chr1:27669224-27673400_FORWARD_LENGTH=504	32	0.01	0.01	0.01	1.08454	0.657953	0.01	0.01	0.584164	5.8683	0.00190595	0.0408626	0.103724
TRINITY_DN207201_c0_g1	AT3G44550.1_|_Symbols:_FAR5_|_fatty_acid_reductase_5_|_chr3:16138060-16141409_FORWARD_LENGTH=496	31.714	0.01	0.01	0.01	0.01	1.62988	0.01	0.01	0.54996	5.78126	0.00228689	0.0466387	0.211325
TRINITY_DN288552_c0_g1	AT5G15450.1_|_Symbols:_APG6,_CLPB3,_CLPB-P_|_casein_lytic_proteinase_B3_|_chr5:5014399-5018255_REVERSE_LENGTH=968	28.261	0.01	0.01	0.01	0.01	1.95386	0.01	0.01	0.657953	6.03991	0.00114457	0.0274247	0.211325
TRINITY_DN288586_c0_g1	AT1G77920.1_|_Symbols:__|_bZIP_transcription_factor_family_protein_|_chr1:29298959-29300607_FORWARD_LENGTH=368	27.536	0.01	0.01	0.01	1.27417	0.495964	0.01	0.01	0.593376	5.89088	0.00180778	0.0391872	0.126967
TRINITY_DN226400_c0_g1	AT1G17840.1_|_Symbols:_WBC11,_ABCG11,_DSO,_COF1,_ATWBC11_|_white-brown_complex_homolog_protein_11_|_chr1:6142870-6145894_FORWARD_LENGTH=703	33.096	0.0789203	0.179394	0.01	4.11854	1.79187	0.01	0.0894381	1.97347	4.4637	0.000948917	0.023748	0.126969
TRINITY_DN226382_c0_g1	AT5G06140.1_|_Symbols:_SNX1,_ATSNX1_|_sorting_nexin_1_|_chr5:1856212-1858752_REVERSE_LENGTH=402	40.741	0.01	0.01	0.01	1.14775	0.495964	0.01	0.01	0.551238	5.7846	0.00238197	0.0480927	0.121136
TRINITY_DN226329_c0_g1	AT1G74470.1_|_Symbols:__|_Pyridine_nucleotide-disulphide_oxidoreductase_family_protein_|_chr1:27991248-27992845_FORWARD_LENGTH=467	82.035	3.45602	3.73667	1.36292	0.199625	0.117992	0.01	2.85187	0.109206	-4.70679	0.000180192	0.00616594	0.0331894
TRINITY_DN201205_c0_g1	AT3G09560.2_|_Symbols:__|_Lipin_family_protein_|_chr3:2934953-2938673_REVERSE_LENGTH=904	24.096	0.01	0.01	0.01	1.14775	0.711949	0.01	0.01	0.623232	5.9617	0.00148275	0.0336812	0.102746
TRINITY_DN201128_c0_g1	AT3G09400.1_|_Symbols:_PLL3_|_pol-like_3_|_chr3:2891235-2893532_REVERSE_LENGTH=650	27.711	0.01	0.01	0.01	2.2855	0.063996	0.01	0.01	0.786498	6.29737	0.00059505	0.0163778	0.204558
TRINITY_DN290849_c0_g1	AT2G44570.1_|_Symbols:_AtGH9B12,_GH9B12_|_glycosyl_hydrolase_9B12_|_chr2:18394425-18396268_REVERSE_LENGTH=492	41.822	0.01	0.01	0.01	0.01	7.78543	0.01	0.01	2.60181	8.02337	5.87e-07	4.06e-05	0.211325
TRINITY_DN289472_c0_g1	AT1G70600.1_|_Symbols:__|_Ribosomal_protein_L18e/L15_superfamily_protein_|_chr1:26621168-26621608_REVERSE_LENGTH=146	67.568	0.01	0.01	0.01	0.0732083	10.9712	0.01	0.01	3.6848	8.52544	2.46e-08	2.31e-06	0.209665
TRINITY_DN289469_c0_g1	AT3G07880.1_|_Symbols:_SCN1_|_Immunoglobulin_E-set_superfamily_protein_|_chr3:2514175-2515544_FORWARD_LENGTH=240	38.857	0.01	0.01	0.01	0.01	1.62988	0.01	0.01	0.54996	5.78126	0.00228689	0.0466387	0.211325
TRINITY_DN224151_c0_g1	AT3G48610.1_|_Symbols:_NPC6_|_non-specific_phospholipase_C6_|_chr3:18011653-18013959_REVERSE_LENGTH=520	31.175	0.01	0.01	0.01	0.326041	5.19362	0.01	0.01	1.84322	7.52608	7.09e-06	0.000374067	0.194292
TRINITY_DN231728_c0_g1	AT2G03390.1_|_Symbols:__|_uvrB/uvrC_motif-containing_protein_|_chr2:1030635-1032354_REVERSE_LENGTH=330	27.679	0.01	0.122929	0.01	2.2855	2.49382	0.01	0.0476431	1.59644	5.06645	0.000575294	0.0159342	0.0953311
TRINITY_DN256059_c0_g1	AT5G05010.1_|_Symbols:__|_clathrin_adaptor_complexes_medium_subunit_family_protein_|_chr5:1477137-1479872_FORWARD_LENGTH=527	32.644	0.01	0.01	0.01	0.199625	1.62988	0.01	0.01	0.613169	5.93821	0.00152524	0.0344505	0.179719
TRINITY_DN256077_c0_g1	AT1G16480.1_|_Symbols:__|_Tetratricopeptide_repeat_(TPR)-like_superfamily_protein_|_chr1:5625843-5628656_REVERSE_LENGTH=937	57.951	5.79931	4.24485	6.16579	0.199625	0.225984	0.902257	5.40331	0.442622	-3.6097	0.00027517	0.00875338	0.00354429
TRINITY_DN286689_c0_g1	AT5G08260.1_|_Symbols:_scpl35_|_serine_carboxypeptidase-like_35_|_chr5:2657236-2661272_FORWARD_LENGTH=480	59.544	44.8771	39.6482	87.4086	22.765	16.1008	16.3255	57.3113	18.3971	-1.63934	0.000475696	0.01364	0.0604103
TRINITY_DN286688_c0_g1	AT5G46070.1_|_Symbols:__|_Guanylate-binding_family_protein_|_chr5:18683468-18688397_FORWARD_LENGTH=1082	29.545	0.147841	0.235859	0.01	4.18174	4.1137	0.01	0.131233	2.76848	4.39889	0.000408954	0.0121442	0.0978929
TRINITY_DN224372_c0_g1	AT5G64440.1_|_Symbols:_AtFAAH,_FAAH_|_fatty_acid_amide_hydrolase_|_chr5:25766229-25770260_FORWARD_LENGTH=607	31.726	0.01	0.01	0.01	1.08454	0.657953	0.01	0.01	0.584164	5.8683	0.00190595	0.0408626	0.103724
TRINITY_DN290549_c0_g1	AT5G18410.1_|_Symbols:_PIR,_KLK,_PIR121,_SRA1,_PIRP,_ATSRA1_|_transcription_activators_|_chr5:6097456-6104783_REVERSE_LENGTH=1283	32.836	0.01	0.01	0.01	0.578874	2.16984	0.01	0.01	0.919572	6.52289	0.000287795	0.00908589	0.14732
TRINITY_DN267222_c0_g1	AT5G39240.1_|_Symbols:__|_unknown_protein;_BEST_Arabidopsis_thaliana_protein_match_is:_unknown_protein_(TAIR:AT3G29370.1);_Has_15_Blast_hits_to_15_proteins_in_4_species:_Archae_-_0;_Bacteria_-_0;_Metazoa_-_0;_Fungi_-_0;_Plants_-_15;_Viruses_-_0;_Other_Eukaryotes_-_0_(source:_NCBI_BLink)._|_chr5:15712683-15713003_REVERSE_LENGTH=106	41.096	3.86954	4.69657	1.49821	0.199625	0.225984	0.0737326	3.35477	0.166447	-4.33308	0.000249611	0.00806869	0.0396844
TRINITY_DN234298_c0_g1	AT4G23920.1_|_Symbols:_UGE2,_ATUGE2_|_UDP-D-glucose/UDP-D-galactose_4-epimerase_2_|_chr4:12431416-12433666_FORWARD_LENGTH=350	26.415	0.01	0.01	0.01	1.08454	2.81779	0.01	0.01	1.30411	7.02692	5.22e-05	0.00215359	0.127215
TRINITY_DN255340_c0_g1	AT5G27740.1_|_Symbols:_EMB161,_EMB2775,_EMB251,_RFC3_|_ATPase_family_associated_with_various_cellular_activities_(AAA)__|_chr5:9823831-9826869_FORWARD_LENGTH=354	83.333	25.924	25.5885	29.0978	7.15253	5.24762	9.50616	26.8701	7.3021	-1.87962	0.000772722	0.0201926	0.000157341
TRINITY_DN255378_c0_g1	AT3G45400.1_|_Symbols:__|_exostosin_family_protein_|_chr3:16651963-16653479_FORWARD_LENGTH=475	27.778	0.01	0.01	0.01	0.01	1.89986	0.01	0.01	0.639954	5.9999	0.00127941	0.0299343	0.211325
TRINITY_DN255408_c0_g1	AT1G80460.1_|_Symbols:_NHO1,_GLI1_|_Actin-like_ATPase_superfamily_protein_|_chr1:30246960-30249055_REVERSE_LENGTH=522	49.706	0.01	0.01	0.01	0.768499	7.08348	0.01	0.01	2.62066	8.03379	5.55e-07	3.86e-05	0.182192
TRINITY_DN255355_c0_g1	AT1G33100.1_|_Symbols:__|_MATE_efflux_family_protein_|_chr1:11997683-12001308_FORWARD_LENGTH=491	51.797	0.0789203	0.235859	0.618814	106.453	91.9653	106.635	0.311198	101.684	8.35205	1.54e-41	3.94e-38	0.00113453
TRINITY_DN289892_c0_g1	AT3G09100.2_|_Symbols:__|_mRNA_capping_enzyme_family_protein_|_chr3:2788435-2792913_REVERSE_LENGTH=672	32.184	0.01	0.01	0.01	0.38925	1.4139	0.01	0.01	0.604382	5.91739	0.00162526	0.0361113	0.14603
TRINITY_DN269462_c0_g1	AT4G32710.1_|_Symbols:__|_Protein_kinase_superfamily_protein_|_chr4:15781362-15783242_FORWARD_LENGTH=388	32.692	0.01	0.01	0.01	2.98079	0.01	0.0737326	0.01	1.02151	6.67456	0.000185446	0.00632338	0.2052
TRINITY_DN296607_c0_g1	AT1G07590.1_|_Symbols:__|_Tetratricopeptide_repeat_(TPR)-like_superfamily_protein_|_chr1:2336649-2338481_REVERSE_LENGTH=534	25	0.0789203	0.0664646	0.01	0.705291	2.87179	0.01	0.051795	1.19569	4.52889	0.00233694	0.0474333	0.157799
TRINITY_DN227196_c0_g1	AT1G18100.1_|_Symbols:_E12A11,_MFT_|_PEBP_(phosphatidylethanolamine-binding_protein)_family_protein_|_chr1:6228049-6230110_REVERSE_LENGTH=173	28.571	0.01	0.01	0.01	0.452458	1.52189	0.01	0.01	0.661449	6.04756	0.00113762	0.0273543	0.141865
TRINITY_DN260072_c0_g1	AT5G54770.1_|_Symbols:_THI1,_TZ,_THI4_|_thiazole_biosynthetic_enzyme,_chloroplast_(ARA6)_(THI1)_(THI4)_|_chr5:22246634-22247891_FORWARD_LENGTH=349	58.633	0.01	0.01	0.01	1.65632	0.171988	0.01	0.01	0.61277	5.93727	0.00161738	0.0359983	0.184445
TRINITY_DN288469_c0_g1	AT4G16730.1_|_Symbols:_TPS02_|_terpene_synthase_02_|_chr4:9403119-9406003_FORWARD_LENGTH=539	30.909	0.0789203	0.348788	0.01	5.25628	1.89986	0.01	0.145903	2.38872	4.03316	0.00135695	0.031408	0.140487
TRINITY_DN288465_c0_g1	AT2G20340.1_|_Symbols:__|_Pyridoxal_phosphate_(PLP)-dependent_transferases_superfamily_protein_|_chr2:8779804-8782490_FORWARD_LENGTH=490	26.667	0.01	0.01	0.01	0.38925	2.27783	0.01	0.01	0.892361	6.47956	0.000327893	0.0101396	0.167665
TRINITY_DN295286_c0_g1	AT1G02580.1_|_Symbols:_MEA,_EMB173,_FIS1,_SDG5_|_SET_domain-containing_protein_|_chr1:544796-548994_FORWARD_LENGTH=689	28.333	0.01	0.01	0.01	0.01	1.79187	0.01	0.01	0.603956	5.91637	0.001606	0.03581	0.211325
TRINITY_DN230563_c0_g1	AT1G48590.2_|_Symbols:__|_Calcium-dependent_lipid-binding_(CaLB_domain)_family_protein_|_chr1:17962886-17964274_FORWARD_LENGTH=200	67.485	0.0789203	0.01	0.01	0.0732083	0.441968	2.81423	0.0329734	1.1098	5.07286	0.00123296	0.0290583	0.168289
TRINITY_DN262910_c0_g1	AT3G44220.1_|_Symbols:__|_Late_embryogenesis_abundant_(LEA)_hydroxyproline-rich_glycoprotein_family_|_chr3:15928216-15929645_FORWARD_LENGTH=206	35.417	0.01	0.01	0.01	1.21096	2.60181	0.01	0.01	1.27426	6.99351	5.91e-05	0.00238891	0.116711
TRINITY_DN225651_c0_g1	AT1G63660.1_|_Symbols:__|_GMP_synthase_(glutamine-hydrolyzing),_putative_/_glutamine_amidotransferase,_putative_|_chr1:23604127-23607080_REVERSE_LENGTH=534	27.419	0.216761	0.348788	0.01	2.79116	6.11155	0.01	0.19185	2.97091	3.95285	0.000880292	0.0223837	0.127772
TRINITY_DN257342_c0_g1	AT1G80560.1_|_Symbols:_ATIMD2,_IMD2_|_isopropylmalate_dehydrogenase_2_|_chr1:30287833-30290126_FORWARD_LENGTH=405	44.533	0.01	0.01	0.01	1.21096	0.495964	0.01	0.01	0.572307	5.83872	0.00207271	0.0434223	0.12412
TRINITY_DN257338_c0_g1	AT2G33410.1_|_Symbols:__|_RNA-binding_(RRM/RBD/RNP_motifs)_family_protein_|_chr2:14156085-14157435_FORWARD_LENGTH=404	36.264	0.01	0.01	0.01	0.01	2.7098	0.01	0.01	0.909934	6.50769	0.00029806	0.00935538	0.211325
TRINITY_DN259343_c0_g1	AT1G03530.1_|_Symbols:_ATNAF1,_NAF1_|_nuclear_assembly_factor_1_|_chr1:880638-883338_REVERSE_LENGTH=801	60.664	29.2322	30.388	12.8627	1.71662	1.03592	0.392396	24.161	1.04831	-4.52654	2.08e-11	3.34e-09	0.0272175
TRINITY_DN286468_c0_g1	AT5G57020.1_|_Symbols:_NMT1,_ATNMT1_|_myristoyl-CoA:protein_N-myristoyltransferase_|_chr5:23075451-23076755_FORWARD_LENGTH=434	56.75	0.01	0.01	0.01	0.515666	1.30591	0.01	0.01	0.610524	5.93198	0.00157007	0.0352302	0.126137
TRINITY_DN286458_c0_g1	AT5G02520.1_|_Symbols:__|_CONTAINS_InterPro_DOMAIN/s:_SANT_associated_(InterPro:IPR015216);_BEST_Arabidopsis_thaliana_protein_match_is:_kinase_interacting_family_protein_(TAIR:AT1G58210.1);_Has_842_Blast_hits_to_736_proteins_in_154_species:_Archae_-_2;_Bacteria_-_99;_Metazoa_-_236;_Fungi_-_52;_Plants_-_90;_Viruses_-_0;_Other_Eukaryotes_-_363_(source:_NCBI_BLink)._|_chr5:561325-563840_FORWARD_LENG…	42.4	4.4209	4.41424	3.59524	0.326041	0.27998	0.201198	4.14346	0.269073	-3.94477	0.000344521	0.0105527	0.00219707
TRINITY_DN230200_c0_g1	AT4G30210.1_|_Symbols:_ATR2,_AR2_|_P450_reductase_2_|_chr4:14796900-14800578_FORWARD_LENGTH=712	28.656	0.01	0.01	0.01	3.23362	0.01	0.01	0.01	1.08454	6.76094	0.000138948	0.00496303	0.211325
TRINITY_DN259047_c0_g1	AT2G01170.1_|_Symbols:_BAT1_|_bidirectional_amino_acid_transporter_1_|_chr2:102364-104462_REVERSE_LENGTH=516	32.427	0.01	0.0664646	0.01	1.27417	2.11585	0.01	0.0288215	1.13334	5.29729	0.000955848	0.0238824	0.106381
TRINITY_DN259066_c0_g1	AT1G18610.1_|_Symbols:__|_Galactose_oxidase/kelch_repeat_superfamily_protein_|_chr1:6405779-6408831_FORWARD_LENGTH=556	35.526	9.38317	9.89131	7.78929	0.136417	0.117992	0.392396	9.02126	0.215601	-5.38689	1.24e-08	1.24e-06	0.00224273
TRINITY_DN291982_c0_g1	AT4G27060.1_|_Symbols:_TOR1,_SPR2,_CN_|_ARM_repeat_superfamily_protein_|_chr4:13581581-13585070_REVERSE_LENGTH=864	38.983	0.01	0.01	0.01	0.894916	0.765945	0.01	0.01	0.556953	5.79948	0.00226664	0.0464525	0.093007
TRINITY_DN208584_c0_g1	AT4G16550.1_|_Symbols:__|_HSP20-like_chaperone_|_chr4:9318442-9324254_REVERSE_LENGTH=743	30.952	0.01	0.0664646	0.01	0.578874	2.33183	0.01	0.0288215	0.973568	5.07806	0.00180289	0.0391126	0.15445
TRINITY_DN256970_c0_g1	AT4G14680.1_|_Symbols:_APS3_|_Pseudouridine_synthase/archaeosine_transglycosylase-like_family_protein_|_chr4:8413443-8415311_REVERSE_LENGTH=465	24.806	0.01	0.01	0.01	1.40058	1.4139	0.01	0.01	0.941493	6.55688	0.000263105	0.00842642	0.0917563
TRINITY_DN256938_c0_g1	AT5G50110.1_|_Symbols:__|_S-adenosyl-L-methionine-dependent_methyltransferases_superfamily_protein_|_chr5:20373515-20376068_FORWARD_LENGTH=292	67.943	8.00483	5.31768	6.09814	0.642083	0.27998	0.583594	6.47355	0.501885	-3.68913	9.11e-05	0.00345869	0.00795813
TRINITY_DN291011_c0_g1	AT1G09780.1_|_Symbols:__|_Phosphoglycerate_mutase,_2,3-bisphosphoglycerate-independent_|_chr1:3165550-3167812_REVERSE_LENGTH=557	33.521	0.01	0.01	0.01	1.08454	1.08992	0.01	0.01	0.728154	6.18617	0.000792672	0.0206115	0.091753
TRINITY_DN227871_c0_g1	AT4G13010.1_|_Symbols:__|_Oxidoreductase,_zinc-binding_dehydrogenase_family_protein_|_chr4:7600682-7602567_FORWARD_LENGTH=329	30.526	0.01	0.01	0.01	3.36004	0.01	0.01	0.01	1.12668	6.81593	0.000115137	0.0042217	0.211325
TRINITY_DN230392_c0_g1	AT1G53580.1_|_Symbols:_GLX2-3,_ETHE1,_GLY3_|_glyoxalase_II__3_|_chr1:19991542-19993250_REVERSE_LENGTH=294	25.357	0.01	0.122929	0.01	3.67608	2.27783	0.01	0.0476431	1.98797	5.38289	0.000188572	0.00640386	0.105407
TRINITY_DN226783_c0_g1	AT5G63190.1_|_Symbols:__|_MA3_domain-containing_protein_|_chr5:25346145-25348563_FORWARD_LENGTH=702	31.751	0.01	0.0664646	0.01	0.262833	2.43982	0.01	0.0288215	0.904218	4.97145	0.00240957	0.0485221	0.187037
TRINITY_DN223917_c0_g1	AT5G09400.1_|_Symbols:_KUP7_|_K+_uptake_permease_7_|_chr5:2916377-2920604_FORWARD_LENGTH=858	33.333	0.01	0.01	0.01	0.894916	1.62988	0.01	0.01	0.844932	6.40076	0.000421873	0.0124453	0.108267
TRINITY_DN226984_c0_g1	AT5G08030.1_|_Symbols:__|_PLC-like_phosphodiesterases_superfamily_protein_|_chr5:2575152-2576770_REVERSE_LENGTH=372	28.994	0.147841	0.0664646	0.01	0.262833	4.92364	0.201198	0.0747684	1.79589	4.58613	0.000873514	0.0222515	0.192936
TRINITY_DN227012_c0_g1	AT5G06360.1_|_Symbols:__|_Ribosomal_protein_S8e_family_protein_|_chr5:1944835-1946512_FORWARD_LENGTH=260	70	0.01	0.01	0.01	0.01	2.54781	0.01	0.01	0.855938	6.41943	0.000390441	0.0116716	0.211325
TRINITY_DN288393_c0_g1	AT5G17740.1_|_Symbols:__|_P-loop_containing_nucleoside_triphosphate_hydrolases_superfamily_protein_|_chr5:5856235-5857934_REVERSE_LENGTH=533	42.857	0.01	0.01	0.01	0.958124	2.43982	0.01	0.01	1.13598	6.8278	0.000106164	0.00393267	0.126137
TRINITY_DN288341_c0_g1	AT5G06410.1_|_Symbols:__|_DNAJ_heat_shock_N-terminal_domain-containing_protein_|_chr5:1959719-1961132_REVERSE_LENGTH=252	26.882	0.01	0.01	0.01	0.953636	1.03592	0.01	0.01	0.66652	6.05858	0.00112227	0.0270844	0.0921076
TRINITY_DN200518_c0_g1	AT2G41890.1_|_Symbols:__|_curculin-like_(mannose-binding)_lectin_family_protein_/_PAN_domain-containing_protein_|_chr2:17478058-17480352_REVERSE_LENGTH=764	23.333	0.01	0.01	0.01	0.452458	1.79187	0.01	0.01	0.751442	6.23159	0.000684527	0.0183358	0.150264
TRINITY_DN231236_c0_g1	AT3G14680.1_|_Symbols:_CYP72A14_|_cytochrome_P450,_family_72,_subfamily_A,_polypeptide_14_|_chr3:4934478-4936462_FORWARD_LENGTH=512	29.891	0.01	0.01	0.01	2.53833	0.01	0.01	0.01	0.852777	6.4141	0.000421612	0.0124424	0.211325
TRINITY_DN264977_c0_g1	AT2G35860.1_|_Symbols:_FLA16_|_FASCICLIN-like_arabinogalactan_protein_16_precursor_|_chr2:15059859-15061810_FORWARD_LENGTH=445	26.357	0.285681	0.292323	0.01	2.15908	10.8092	0.01	0.196002	4.3261	4.46413	7.59e-05	0.00295274	0.168648
TRINITY_DN266917_c0_g1	AT4G13700.1_|_Symbols:_ATPAP23,_PAP23_|_purple_acid_phosphatase_23_|_chr4:7957072-7958919_REVERSE_LENGTH=458	26.471	0.01	0.01	0.01	0.642083	2.7638	0.01	0.01	1.13863	6.83115	0.000104398	0.00387816	0.154061
TRINITY_DN200918_c0_g1	AT2G01490.1_|_Symbols:__|_phytanoyl-CoA_dioxygenase_(PhyH)_family_protein_|_chr2:221316-223187_FORWARD_LENGTH=283	27.083	0.01	0.01	0.01	1.46379	0.765945	0.01	0.01	0.746578	6.22222	0.00072349	0.0191757	0.110703
TRINITY_DN232466_c0_g1	AT1G53760.1_|_Symbols:__|_unknown_protein;_FUNCTIONS_IN:_molecular_function_unknown;_INVOLVED_IN:_biological_process_unknown;_LOCATED_IN:_mitochondrion,_plasma_membrane,_plastid,_membrane;_EXPRESSED_IN:_25_plant_structures;_EXPRESSED_DURING:_13_growth_stages;_CONTAINS_InterPro_DOMAIN/s:_Protein_of_unknown_function_DUF2343_(InterPro:IPR018786);_Has_171_Blast_hits_to_171_proteins_in_90_species:_Arc…	28.07	0.01	0.01	0.01	1.71662	0.117992	0.01	0.01	0.614872	5.94221	0.00159926	0.0357451	0.193671
TRINITY_DN261664_c0_g1	AT5G40650.1_|_Symbols:_SDH2-2_|_succinate_dehydrogenase_2-2_|_chr5:16281462-16283296_FORWARD_LENGTH=280	57.353	0.01	0.01	0.01	0.01	2.54781	0.01	0.01	0.855938	6.41943	0.000390441	0.0116716	0.211325
TRINITY_DN290685_c0_g1	AT2G13610.1_|_Symbols:__|_ABC-2_type_transporter_family_protein_|_chr2:5673827-5675776_REVERSE_LENGTH=649	51.724	1.04381	0.631111	0.34823	0.01	0.01	0.01	0.674382	0.01	-6.07549	0.000962462	0.024017	0.040647
TRINITY_DN290665_c0_g1	AT1G71696.2_|_Symbols:_SOL1_|_carboxypeptidase_D,_putative_|_chr1:26966996-26970364_FORWARD_LENGTH=491	25	0.01	0.01	0.01	0.01	4.38368	0.01	0.01	1.46789	7.1976	2.7e-05	0.00122426	0.211325
TRINITY_DN290712_c0_g1	AT4G06676.1_|_Symbols:__|_CONTAINS_InterPro_DOMAIN/s:_Etoposide-induced_2.4_(InterPro:IPR009890);_Has_264_Blast_hits_to_262_proteins_in_100_species:_Archae_-_0;_Bacteria_-_0;_Metazoa_-_130;_Fungi_-_16;_Plants_-_79;_Viruses_-_0;_Other_Eukaryotes_-_39_(source:_NCBI_BLink)._|_chr4:3898998-3901589_FORWARD_LENGTH=320	28.571	0.01	0.01	0.01	0.199625	2.65581	0.01	0.01	0.955144	6.57765	0.000240229	0.00781063	0.191427
TRINITY_DN290662_c0_g1	AT1G67120.1_|_Symbols:__|_ATPases;nucleotide_binding;ATP_binding;nucleoside-triphosphatases;transcription_factor_binding_|_chr1:25069727-25095526_REVERSE_LENGTH=5393	21.364	0.01	0.01	0.01	0.01	3.78972	0.01	0.01	1.26991	6.98858	5.92e-05	0.00239001	0.211325
TRINITY_DN290641_c0_g1	AT1G08060.1_|_Symbols:_MOM,_MOM1_|_ATP-dependent_helicase_family_protein_|_chr1:2501981-2510488_REVERSE_LENGTH=2001	31.343	0.01	0.01	0.01	0.01	1.89986	0.01	0.01	0.639954	5.9999	0.00127941	0.0299343	0.211325
TRINITY_DN259166_c0_g1	AT2G35970.1_|_Symbols:__|_Late_embryogenesis_abundant_(LEA)_hydroxyproline-rich_glycoprotein_family_|_chr2:15109007-15109642_FORWARD_LENGTH=211	29.688	0.630283	0.631111	0.01	14.3583	2.92579	0.01	0.423798	5.76469	3.76579	0.000132206	0.00475844	0.173403
TRINITY_DN289806_c0_g1	AT4G13180.1_|_Symbols:__|_NAD(P)-binding_Rossmann-fold_superfamily_protein_|_chr4:7657373-7658164_REVERSE_LENGTH=263	38.376	0.01	0.01	0.01	0.326041	1.52189	0.01	0.01	0.61931	5.95259	0.00147382	0.0335203	0.158365
TRINITY_DN289733_c0_g1	AT4G38650.1_|_Symbols:__|_Glycosyl_hydrolase_family_10_protein_|_chr4:18063377-18065769_FORWARD_LENGTH=562	63.1	4.28306	5.20475	10.8334	0.38925	0.063996	0.647326	6.77372	0.366857	-4.20666	1.21e-05	0.000599362	0.0438683
TRINITY_DN289736_c0_g1	AT5G35770.1_|_Symbols:_SAP_|_Transducin/WD40_repeat-like_superfamily_protein_|_chr5:13936457-13940786_REVERSE_LENGTH=446	53.531	5.31687	5.20475	6.57166	0.01	0.063996	0.26493	5.69776	0.112975	-5.65631	4.02e-07	2.88e-05	0.00248854
TRINITY_DN294237_c0_g1	AT2G27370.1_|_Symbols:__|_Uncharacterised_protein_family_(UPF0497)_|_chr2:11708628-11709905_REVERSE_LENGTH=221	48.372	21.9267	27.5647	50.271	2.79116	2.11585	26.0766	33.2541	10.3279	-1.68699	0.00131798	0.0306304	0.061228
TRINITY_DN255935_c0_g1	AT5G38560.1_|_Symbols:__|_Protein_kinase_superfamily_protein_|_chr5:15439844-15443007_FORWARD_LENGTH=681	27.273	0.01	0.0664646	0.01	2.34871	2.7638	0.01	0.0288215	1.7075	5.88859	0.000130963	0.00471553	0.094614
TRINITY_DN255967_c0_g1	AT4G21490.1_|_Symbols:_NDB3_|_NAD(P)H_dehydrogenase_B3_|_chr4:11436495-11439326_REVERSE_LENGTH=580	43.75	0.492442	0.405253	0.01	7.02612	3.14177	0.137465	0.302565	3.43512	3.50504	0.00170697	0.0375895	0.128185
TRINITY_DN255980_c0_g1	AT5G61510.1_|_Symbols:__|_GroES-like_zinc-binding_alcohol_dehydrogenase_family_protein_|_chr5:24737084-24738975_REVERSE_LENGTH=406	27.548	0.01	0.01	0.01	0.01	1.73787	0.01	0.01	0.585958	5.87272	0.0018037	0.0391126	0.211325
TRINITY_DN259813_c0_g1	AT4G29330.1_|_Symbols:_DER1_|_DERLIN-1_|_chr4:14444937-14446952_FORWARD_LENGTH=266	26.087	0.01	0.01	0.01	1.08454	0.765945	0.01	0.01	0.620162	5.95457	0.00150854	0.0341614	0.0977983
TRINITY_DN256667_c0_g1	AT4G34210.1_|_Symbols:_ASK11,_SK11_|_SKP1-like_11_|_chr4:16379003-16379461_FORWARD_LENGTH=152	48.125	0.01	0.01	0.01	1.02133	0.711949	0.01	0.01	0.581094	5.8607	0.00193993	0.0413934	0.0982495
TRINITY_DN256699_c0_g1	AT2G25610.1_|_Symbols:__|_ATPase,_F0/V0_complex,_subunit_C_protein_|_chr2:10901585-10902494_REVERSE_LENGTH=178	54.023	0.01	0.01	0.01	0.01	1.84587	0.01	0.01	0.621955	5.95874	0.0014323	0.0327007	0.211325
TRINITY_DN297782_c0_g1	AT3G57830.1_|_Symbols:__|_Leucine-rich_repeat_protein_kinase_family_protein_|_chr3:21419778-21422320_FORWARD_LENGTH=662	32	0.01	0.01	0.01	0.01	1.68388	0.01	0.01	0.567959	5.82772	0.00202919	0.0427037	0.211325
TRINITY_DN243704_c0_g1	AT3G06455.1_|_Symbols:__|_ubiquitin_family_protein_|_chr3:1980885-1982055_FORWARD_LENGTH=345	29.31	0.01	0.01	0.01	1.21096	0.765945	0.01	0.01	0.6623	6.04941	0.00116214	0.0277482	0.101915
TRINITY_DN228931_c0_g1	AT2G13360.1_|_Symbols:_AGT,_AGT1,_SGAT_|_alanine:glyoxylate_aminotransferase_|_chr2:5539417-5540902_REVERSE_LENGTH=401	27.606	0.01	0.01	0.01	0.958124	0.819941	0.01	0.01	0.596021	5.89729	0.00175443	0.0383561	0.093007
TRINITY_DN288229_c0_g1	AT5G19440.1_|_Symbols:__|_NAD(P)-binding_Rossmann-fold_superfamily_protein_|_chr5:6556493-6558123_FORWARD_LENGTH=326	35.197	0.01	0.01	0.01	0.262833	2.65581	0.01	0.01	0.976213	6.60912	0.000217524	0.00720488	0.185173
TRINITY_DN288314_c0_g1	AT4G20850.1_|_Symbols:_TPP2_|_tripeptidyl_peptidase_ii_|_chr4:11160935-11169889_REVERSE_LENGTH=1380	31.395	0.01	0.01	0.01	0.01	3.46575	0.01	0.01	1.16192	6.86036	9.34e-05	0.00352851	0.211325
TRINITY_DN229169_c0_g1	AT4G15800.1_|_Symbols:_RALFL33_|_ralf-like_33_|_chr4:8984915-8985265_FORWARD_LENGTH=116	51.429	9.10749	9.2702	6.23343	0.578874	0.225984	0.456128	8.20371	0.420329	-4.28669	2.42e-06	0.000144626	0.0074422
TRINITY_DN229167_c0_g1	AT1G10460.1_|_Symbols:_GLP7_|_germin-like_protein_7_|_chr1:3439578-3440231_REVERSE_LENGTH=217	58.416	5.38579	5.20475	20.4391	1.14775	0.27998	1.73078	10.3432	1.05284	-3.29633	3.04e-05	0.001353	0.103181
TRINITY_DN263044_c0_g1	AT2G01830.2_|_Symbols:_WOL,_CRE1,_WOL1,_AHK4,_ATCRE1_|_CHASE_domain_containing_histidine_kinase_protein_|_chr2:363332-368016_REVERSE_LENGTH=1080	26.852	0.01	0.01	0.01	0.642083	1.25191	0.01	0.01	0.634664	5.98792	0.00135326	0.0313354	0.111789
TRINITY_DN229883_c0_g1	AT5G62680.1_|_Symbols:__|_Major_facilitator_superfamily_protein_|_chr5:25165430-25167822_REVERSE_LENGTH=616	29.091	0.01	0.01	0.01	0.01	4.70766	0.01	0.01	1.57589	7.30002	1.81e-05	0.000856204	0.211325
TRINITY_DN229911_c0_g1	AT3G57510.1_|_Symbols:_ADPG1_|_Pectin_lyase-like_superfamily_protein_|_chr3:21283546-21285842_REVERSE_LENGTH=431	29.882	0.01	0.01	0.01	0.199625	2.11585	0.01	0.01	0.775157	6.27642	0.000597963	0.0164457	0.186599
TRINITY_DN256502_c0_g1	AT3G47510.1_|_Symbols:__|_unknown_protein;_FUNCTIONS_IN:_molecular_function_unknown;_INVOLVED_IN:_biological_process_unknown;_LOCATED_IN:_endomembrane_system;_EXPRESSED_IN:_19_plant_structures;_EXPRESSED_DURING:_11_growth_stages;_Has_15_Blast_hits_to_15_proteins_in_7_species:_Archae_-_0;_Bacteria_-_0;_Metazoa_-_0;_Fungi_-_0;_Plants_-_15;_Viruses_-_0;_Other_Eukaryotes_-_0_(source:_NCBI_BLink)._|_c…	30	5.93715	4.97889	6.03049	0.136417	0.117992	0.01	5.64884	0.0881362	-6.00208	1.66e-07	1.31e-05	0.0016362
TRINITY_DN256496_c0_g1	AT3G21720.1_|_Symbols:_ICL_|_isocitrate_lyase_|_chr3:7652789-7655873_REVERSE_LENGTH=576	55.018	0.01	0.01	0.01	3.54966	0.495964	0.01	0.01	1.35188	7.07882	4.45e-05	0.001878	0.174743
TRINITY_DN256466_c0_g1	AT5G01960.1_|_Symbols:__|_RING/U-box_superfamily_protein_|_chr5:370811-372775_FORWARD_LENGTH=426	38.462	0.01	0.01	0.01	0.452458	4.1137	0.0737326	0.01	1.54663	7.27298	2.02e-05	0.000946044	0.177624
TRINITY_DN256467_c0_g1	AT1G76150.1_|_Symbols:_ECH2,_ATECH2_|_enoyl-CoA_hydratase_2_|_chr1:28575236-28577637_REVERSE_LENGTH=309	23.789	0.01	0.01	0.01	4.24489	0.495964	0.01	0.01	1.58362	7.30708	1.83e-05	0.000868613	0.180297
TRINITY_DN256434_c0_g1	AT3G02530.1_|_Symbols:__|_TCP-1/cpn60_chaperonin_family_protein_|_chr3:528806-532457_REVERSE_LENGTH=535	60.487	0.01	0.01	0.01	1.21096	3.51974	0.01	0.01	1.58023	7.30399	1.8e-05	0.000854597	0.133414
TRINITY_DN286560_c0_g1	AT4G23310.1_|_Symbols:_CRK23_|_cysteine-rich_RLK_(RECEPTOR-like_protein_kinase)_23_|_chr4:12185737-12188763_FORWARD_LENGTH=830	33.871	2.49113	0.01	0.01	0.01	0.01	0.01	0.837044	0.01	-6.38723	0.000403044	0.0119899	0.211325
TRINITY_DN286613_c0_g1	AT3G22370.1_|_Symbols:_AOX1A,_ATAOX1A_|_alternative_oxidase_1A_|_chr3:7906890-7908416_FORWARD_LENGTH=354	47.938	0.0789203	0.122929	0.01	4.05533	1.30591	0.01	0.0706165	1.79041	4.66414	0.000819666	0.0211728	0.143002
TRINITY_DN286541_c0_g1	AT5G67260.1_|_Symbols:_CYCD3;2_|_CYCLIN_D3;2_|_chr5:26836313-26837665_FORWARD_LENGTH=367	51.791	124.067	114.351	116.767	12.2724	6.00356	9.56989	118.395	9.28195	-3.67303	9.62e-15	2.47e-12	1.44e-05
TRINITY_DN267510_c0_g1	AT3G48780.1_|_Symbols:_ATSPT1,_SPT1_|_serine_palmitoyltransferase_1_|_chr3:18089346-18092276_FORWARD_LENGTH=489	28.75	0.01	0.01	0.01	0.894916	0.981929	0.01	0.01	0.628948	5.97487	0.00141624	0.032483	0.0921992
TRINITY_DN259898_c0_g1	AT1G02130.1_|_Symbols:_ATRAB1B,_ARA5,_ARA-5,_ATRABD2A,_RABD2A,_RA-5_|_RAS_5_|_chr1:400350-401788_REVERSE_LENGTH=203	37.143	0.01	0.01	0.01	0.38925	1.46789	0.01	0.01	0.622381	5.95973	0.00144882	0.0330049	0.147947
TRINITY_DN286885_c0_g1	AT3G19700.1_|_Symbols:_IKU2_|_Leucine-rich_repeat_protein_kinase_family_protein_|_chr3:6843662-6846791_FORWARD_LENGTH=991	29.808	0.01	0.01	0.01	0.768499	1.46789	0.01	0.01	0.748797	6.2265	0.000700707	0.0186741	0.110675
TRINITY_DN286913_c0_g1	AT1G21050.1_|_Symbols:__|_Protein_of_unknown_function,_DUF617_|_chr1:7366859-7367596_FORWARD_LENGTH=245	58.3	0.768124	1.02636	0.889398	0.01	0.063996	0.01	0.894628	0.0279987	-4.99786	0.00226481	0.0464353	0.0025821
TRINITY_DN267196_c0_g1	AT2G02990.1_|_Symbols:_RNS1,_ATRNS1_|_ribonuclease_1_|_chr2:873714-874667_FORWARD_LENGTH=230	31.206	0.423522	0.122929	0.01	6.39403	1.4139	0.01	0.185484	2.60598	3.81246	0.00162426	0.0361048	0.16886
TRINITY_DN267163_c0_g1	AT3G14120.1_|_Symbols:__|_FUNCTIONS_IN:_molecular_function_unknown;_INVOLVED_IN:_transport;_LOCATED_IN:_nuclear_pore;_EXPRESSED_IN:_23_plant_structures;_EXPRESSED_DURING:_13_growth_stages;_CONTAINS_InterPro_DOMAIN/s:_Nuclear_pore_protein_84/107_(InterPro:IPR007252);_Has_5399_Blast_hits_to_5001_proteins_in_612_species:_Archae_-_19;_Bacteria_-_730;_Metazoa_-_2186;_Fungi_-_823;_Plants_-_382;_Viruses…	40.625	0.01	0.01	0.01	0.0732083	2.00785	0.01	0.01	0.697021	6.12313	0.000915953	0.0231053	0.202341
TRINITY_DN227978_c0_g1	AT1G33530.1_|_Symbols:__|_F-box_family_protein_|_chr1:12159884-12161314_FORWARD_LENGTH=441	25.362	0.0789203	0.0664646	0.01	6.26762	7.73143	8.35897	0.051795	7.45267	7.1688	2.77e-10	3.71e-08	0.00344238
TRINITY_DN289598_c0_g1	AT5G59850.1_|_Symbols:__|_Ribosomal_protein_S8_family_protein_|_chr5:24112499-24113084_REVERSE_LENGTH=130	71.538	0.01	0.01	0.01	0.01	2.27783	0.01	0.01	0.765945	6.25917	0.000625094	0.0169912	0.211325
TRINITY_DN289594_c0_g1	AT4G15320.1_|_Symbols:_ATCSLB06,_CSLB06,_ATCSLB6_|_cellulose_synthase-like_B6_|_chr4:8742639-8747981_REVERSE_LENGTH=828	25.926	0.0789203	0.122929	0.01	1.21096	3.08777	0.01	0.0706165	1.43624	4.34615	0.00220604	0.0454839	0.133352
TRINITY_DN289588_c0_g1	AT5G38730.1_|_Symbols:__|_Tetratricopeptide_repeat_(TPR)-like_superfamily_protein_|_chr5:15510901-15512691_FORWARD_LENGTH=596	53.885	4.55874	3.17202	0.483522	0.38925	0.117992	0.0737326	2.73809	0.193658	-3.82159	0.00138488	0.031935	0.0832107
TRINITY_DN291444_c0_g1	AT1G12830.1_|_Symbols:__|_unknown_protein;_FUNCTIONS_IN:_molecular_function_unknown;_INVOLVED_IN:_biological_process_unknown;_LOCATED_IN:_cellular_component_unknown;_EXPRESSED_IN:_23_plant_structures;_EXPRESSED_DURING:_13_growth_stages;_Has_39778_Blast_hits_to_22088_proteins_in_1060_species:_Archae_-_152;_Bacteria_-_6161;_Metazoa_-_14109;_Fungi_-_6144;_Plants_-_2156;_Viruses_-_601;_Other_Eukaryot…	55.422	39.2946	38.1236	26.3243	6.64687	2.00785	6.51073	34.5808	5.05515	-2.77415	6.97e-07	4.74e-05	0.00568286
TRINITY_DN257068_c0_g1	AT5G48880.2_|_Symbols:_PKT2,_KAT5_|_peroxisomal_3-keto-acyl-CoA_thiolase_2_|_chr5:19814576-19817021_REVERSE_LENGTH=457	50.474	0.0789203	0.01	0.01	0.262833	2.43982	0.0737326	0.0329734	0.925463	4.8108	0.00250374	0.0499862	0.18036
TRINITY_DN257071_c0_g1	AT3G50360.1_|_Symbols:_ATCEN2,_CEN1,_CEN2_|_centrin2_|_chr3:18674421-18675502_FORWARD_LENGTH=169	26.744	0.01	0.01	0.01	0.01	4.22169	0.01	0.01	1.4139	7.14353	3.33e-05	0.00146122	0.211325
TRINITY_DN257041_c0_g1	AT4G34670.1_|_Symbols:__|_Ribosomal_protein_S3Ae_|_chr4:16548724-16550222_FORWARD_LENGTH=262	67.059	0.699203	0.631111	0.01	16.6338	8.43338	0.01	0.446772	8.35905	4.22573	2.81e-06	0.000165107	0.120399
TRINITY_DN207044_c0_g1	AT5G15860.1_|_Symbols:_ATPCME,_PCME_|_prenylcysteine_methylesterase_|_chr5:5178676-5181263_REVERSE_LENGTH=427	28.696	0.01	0.01	0.01	0.894916	0.765945	0.01	0.01	0.556953	5.79948	0.00226664	0.0464525	0.093007
TRINITY_DN203166_c0_g1	AT4G34670.1_|_Symbols:__|_Ribosomal_protein_S3Ae_|_chr4:16548724-16550222_FORWARD_LENGTH=262	56.25	0.01	0.01	0.077646	0.38925	2.49382	0.01	0.0325487	0.964356	4.8889	0.00210249	0.04385	0.175527
TRINITY_DN224822_c0_g1	ATMG01360.1_|_Symbols:_COX1_|_cytochrome__oxidase_|_chrM:349830-351413_REVERSE_LENGTH=527	68.333	0.561363	1.42162	0.01	7.72141	22.4724	0.01	0.664326	10.0679	3.92173	2.52e-06	0.00014974	0.144749
TRINITY_DN224851_c0_g1	AT4G29510.1_|_Symbols:_ATPRMT11,_PRMT11,_ATPRMT1B,_PRMT1B_|_arginine_methyltransferase_11_|_chr4:14491739-14493752_FORWARD_LENGTH=390	55.319	0.0789203	0.122929	0.01	1.21096	6.16555	0.01	0.0706165	2.46217	5.12378	0.00013634	0.00488143	0.165993
TRINITY_DN237688_c0_g1	AT3G51880.2_|_Symbols:_HMGB1,_NFD1_|_high_mobility_group_B1_|_chr3:19247241-19248491_REVERSE_LENGTH=185	40	0.01	0.0664646	0.01	0.831707	2.11585	0.01	0.0288215	0.985851	5.09615	0.0017201	0.037787	0.129333
TRINITY_DN273117_c0_g1	AT1G71790.1_|_Symbols:__|_Subunits_of_heterodimeric_actin_filament_capping_protein_Capz_superfamily_|_chr1:26996869-26998785_FORWARD_LENGTH=256	40.892	0.01	0.01	0.01	0.958124	1.57589	0.01	0.01	0.848003	6.406	0.000415894	0.012309	0.103546
TRINITY_DN294755_c0_g1	AT3G15640.1_|_Symbols:__|_Rubredoxin-like_superfamily_protein_|_chr3:5299273-5301371_FORWARD_LENGTH=176	32.258	0.01	0.01	0.01	0.01	3.35775	0.0737326	0.01	1.14716	6.84193	9.97e-05	0.00373302	0.205883
TRINITY_DN294748_c0_g1	AT3G27620.1_|_Symbols:_AOX1C_|_alternative_oxidase_1C_|_chr3:10229289-10230595_REVERSE_LENGTH=329	40.928	0.01	0.01	0.01	2.03266	0.171988	0.01	0.01	0.738217	6.20597	0.000770501	0.0201403	0.189201
TRINITY_DN297359_c0_g1	AT1G49740.1_|_Symbols:__|_PLC-like_phosphodiesterases_superfamily_protein_|_chr1:18407728-18409468_FORWARD_LENGTH=359	26.316	0.423522	0.179394	0.01	4.30816	4.76165	0.01	0.204305	3.0266	3.8889	0.000942231	0.023616	0.101325
TRINITY_DN232882_c0_g1	AT1G67800.2_|_Symbols:__|_Copine_(Calcium-dependent_phospholipid-binding_protein)_family_|_chr1:25421029-25423297_REVERSE_LENGTH=453	52.734	0.01	0.01	0.01	0.262833	1.57589	0.01	0.01	0.616239	5.94542	0.00149929	0.0339772	0.169001
TRINITY_DN226515_c0_g1	AT2G35610.1_|_Symbols:_XEG113_|_xyloglucanase_113_|_chr2:14947617-14951106_REVERSE_LENGTH=644	33.333	0.01	0.01	0.01	0.136417	1.52189	0.01	0.01	0.556102	5.79728	0.00220683	0.0454849	0.188275
TRINITY_DN289281_c0_g1	AT3G11130.1_|_Symbols:__|_Clathrin,_heavy_chain_|_chr3:3482575-3491667_REVERSE_LENGTH=1705	52.336	0.01	0.01	0.01	0.136417	1.57589	0.01	0.01	0.574101	5.84323	0.00195897	0.0416595	0.189031
TRINITY_DN289306_c0_g1	AT1G68090.1_|_Symbols:_ANNAT5,_ANN5_|_annexin_5_|_chr1:25519442-25520774_REVERSE_LENGTH=316	34.768	0.01	0.01	0.01	0.01	1.62988	0.01	0.01	0.54996	5.78126	0.00228689	0.0466387	0.211325
TRINITY_DN229727_c0_g1	AT5G67030.1_|_Symbols:_ABA1,_LOS6,_NPQ2,_ATABA1,_ZEP,_IBS3,_ATZEP_|_zeaxanthin_epoxidase_(ZEP)_(ABA1)_|_chr5:26753745-26757090_REVERSE_LENGTH=667	26.357	0.01	0.0664646	0.01	0.831707	2.38583	0.01	0.0288215	1.07584	5.22218	0.00119132	0.0283125	0.13583
TRINITY_DN229792_c0_g1	AT4G29000.1_|_Symbols:__|_Tesmin/TSO1-like_CXC_domain-containing_protein_|_chr4:14293957-14296602_FORWARD_LENGTH=603	35.714	1.31949	0.85697	0.01	41.3482	4.70766	0.01	0.728819	15.3553	4.39703	4.43e-09	4.88e-07	0.189687
TRINITY_DN229750_c0_g1	AT5G23090.2_|_Symbols:_NF-YB13_|_nuclear_factor_Y,_subunit_B13_|_chr5:7749391-7750203_FORWARD_LENGTH=159	39.474	0.01	0.179394	0.01	0.831707	6.32754	0.01	0.0664646	2.38975	5.16813	0.000146929	0.00520287	0.181026
TRINITY_DN293195_c0_g1	AT5G11010.2_|_Symbols:__|_Pre-mRNA_cleavage_complex_II_protein_family_|_chr5:3484176-3486067_FORWARD_LENGTH=368	60	16.2752	15.0861	7.18048	1.96946	1.14392	0.456128	12.8472	1.18983	-3.43263	4e-06	0.000225653	0.0260253
TRINITY_DN293198_c0_g1	AT2G37990.1_|_Symbols:__|_ribosome_biogenesis_regulatory_protein_(RRS1)_family_protein_|_chr2:15900713-15903028_FORWARD_LENGTH=318	35.793	0.01	0.01	0.01	0.958124	3.03378	0.01	0.01	1.33397	7.05958	4.62e-05	0.00193982	0.138179
TRINITY_DN258271_c0_g1	AT2G04620.1_|_Symbols:__|_Cation_efflux_family_protein_|_chr2:1610506-1612902_REVERSE_LENGTH=798	34.568	0.0789203	0.122929	0.01	1.46379	4.1677	0.01	0.0706165	1.8805	4.73496	0.000633838	0.0171883	0.137814
TRINITY_DN202578_c0_g1	AT1G12663.1_|_Symbols:__|_Predicted_to_encode_a_PR_(pathogenesis-related)_protein.__Belongs_to_the_plant_thionin_(PR-13)_family_with_the_following_members:_At1g66100,_At5g36910,_At1g72260,_At2g15010,_At1g12663,_At1g12660._|_chr1:4310969-4311457_FORWARD_LENGTH=115	39.024	20.5483	22.0877	2.71584	0.01	0.01	0.01	15.1173	0.01	-10.562	2.52e-21	1.46e-18	0.06785
TRINITY_DN264759_c0_g1	AT5G36000.1_|_Symbols:__|_BEST_Arabidopsis_thaliana_protein_match_is:_reduced_male_fertility_(TAIR:AT3G61730.1);_Has_1807_Blast_hits_to_1807_proteins_in_277_species:_Archae_-_0;_Bacteria_-_0;_Metazoa_-_736;_Fungi_-_347;_Plants_-_385;_Viruses_-_0;_Other_Eukaryotes_-_339_(source:_NCBI_BLink)._|_chr5:14139996-14141892_FORWARD_LENGTH=355	45.161	0.01	0.01	0.01	0.01	1.95386	0.01	0.01	0.657953	6.03991	0.00114457	0.0274247	0.211325
TRINITY_DN206284_c0_g1	AT1G11050.1_|_Symbols:__|_Protein_kinase_superfamily_protein_|_chr1:3681892-3683769_FORWARD_LENGTH=625	25.455	0.699203	0.518182	2.10703	0.01	0.063996	0.01	1.10814	0.0279987	-5.30663	0.000937294	0.0235179	0.0821311
TRINITY_DN256585_c0_g1	AT1G04710.1_|_Symbols:_KAT1,_PKT4_|_peroxisomal_3-ketoacyl-CoA_thiolase__4_|_chr1:1321941-1324556_FORWARD_LENGTH=443	63.75	0.01	0.01	0.01	0.01	1.84587	0.01	0.01	0.621955	5.95874	0.0014323	0.0327007	0.211325
TRINITY_DN265460_c0_g1	AT3G45080.1_|_Symbols:__|_P-loop_containing_nucleoside_triphosphate_hydrolases_superfamily_protein_|_chr3:16488716-16489705_REVERSE_LENGTH=329	39.322	1.11273	1.30869	0.551168	0.01	0.01	0.01	0.99086	0.01	-6.63061	0.000179924	0.00615905	0.0248055
TRINITY_DN268777_c0_g1	AT3G19010.1_|_Symbols:__|_2-oxoglutarate_(2OG)_and_Fe(II)-dependent_oxygenase_superfamily_protein_|_chr3:6556306-6557862_REVERSE_LENGTH=349	21.935	0.01	0.01	0.01	1.02133	0.711949	0.01	0.01	0.581094	5.8607	0.00193993	0.0413934	0.0982495
TRINITY_DN225903_c0_g1	AT3G50300.1_|_Symbols:__|_HXXXD-type_acyl-transferase_family_protein_|_chr3:18644043-18645389_FORWARD_LENGTH=448	33.333	0.01	0.01	0.01	1.40058	1.89986	0.01	0.01	1.10348	6.78592	0.000123545	0.00448973	0.0963996
TRINITY_DN225858_c0_g1	AT2G32480.1_|_Symbols:_ARASP_|_ARABIDOPSIS_SERIN_PROTEASE_|_chr2:13788679-13790022_REVERSE_LENGTH=447	37.5	0.01	0.01	0.01	0.136417	1.84587	0.01	0.01	0.664094	6.05332	0.00110821	0.0268294	0.192176
TRINITY_DN225892_c0_g1	AT1G11820.2_|_Symbols:__|_O-Glycosyl_hydrolases_family_17_protein_|_chr1:3991144-3993327_REVERSE_LENGTH=511	26.042	0.285681	0.179394	0.01	5.76195	1.08992	0.01	0.158358	2.28729	3.85237	0.00207797	0.0434867	0.175521
TRINITY_DN225885_c0_g1	AT5G58690.1_|_Symbols:_ATPLC5,_PLC5_|_phosphatidylinositol-speciwc_phospholipase_C5_|_chr5:23709676-23712030_REVERSE_LENGTH=578	35	0.0789203	0.235859	0.01	4.94024	1.46789	0.137465	0.10826	2.18187	4.333	0.000956998	0.0239047	0.142187
TRINITY_DN286059_c0_g1	AT1G16190.1_|_Symbols:_RAD23A_|_Rad23_UV_excision_repair_protein_family_|_chr1:5543267-5545892_FORWARD_LENGTH=368	37.245	0.01	0.01	0.01	1.40058	0.927933	0.01	0.01	0.779505	6.28449	0.000603347	0.0165641	0.100048
TRINITY_DN286018_c0_g1	AT2G01270.1_|_Symbols:_AtQSOX2,_QSOX2_|_quiescin-sulfhydryl_oxidase_2_|_chr2:139457-142141_FORWARD_LENGTH=495	46.429	1.52625	2.43798	0.01	33.7	9.40531	0.01	1.32474	14.3718	3.43945	1.75e-06	0.000107473	0.16156
TRINITY_DN286058_c0_g1	AT3G14840.2_|_Symbols:__|_Leucine-rich_repeat_transmembrane_protein_kinase_|_chr3:4988271-4993891_FORWARD_LENGTH=1020	33.962	0.01	0.01	0.01	1.08454	1.25191	0.01	0.01	0.78215	6.28937	0.00058977	0.0162641	0.0928132
TRINITY_DN262238_c0_g1	AT3G27700.1_|_Symbols:__|_zinc_finger_(CCCH-type)_family_protein_/_RNA_recognition_motif_(RRM)-containing_protein_|_chr3:10257681-10261330_REVERSE_LENGTH=908	27.434	0.01	0.01	0.01	0.642083	1.03592	0.01	0.01	0.562669	5.81421	0.002158	0.0446937	0.102804
TRINITY_DN292767_c0_g1	AT3G04400.1_|_Symbols:_emb2171_|_Ribosomal_protein_L14p/L23e_family_protein_|_chr3:1167339-1168308_FORWARD_LENGTH=140	78.417	0.0789203	0.800505	0.01	2.79116	11.7271	0.01	0.296475	4.84277	4.02985	0.000144965	0.00514717	0.163496
TRINITY_DN268649_c0_g1	AT3G10150.1_|_Symbols:_ATPAP16,_PAP16_|_purple_acid_phosphatase_16_|_chr3:3137502-3139056_REVERSE_LENGTH=367	30.155	0.01	0.0664646	0.01	2.03266	1.68388	0.01	0.0288215	1.24218	5.42958	0.000638073	0.0172847	0.0956433
TRINITY_DN224236_c0_g1	AT1G44224.1_|_Symbols:__|_ECA1_gametogenesis_related_family_protein_|_chr1:16821061-16821756_REVERSE_LENGTH=231	40.351	0.147841	0.405253	0.01	3.23362	4.38368	0.01	0.187698	2.54243	3.75973	0.00199441	0.0422228	0.106542
TRINITY_DN224304_c0_g1	AT4G21580.1_|_Symbols:__|_oxidoreductase,_zinc-binding_dehydrogenase_family_protein_|_chr4:11475822-11477514_FORWARD_LENGTH=325	22.408	0.01	0.0664646	0.01	0.578874	2.11585	0.01	0.0288215	0.901573	4.96723	0.00245208	0.0491468	0.149795
TRINITY_DN227518_c0_g1	AT3G18250.1_|_Symbols:__|_Putative_membrane_lipoprotein_|_chr3:6258177-6258407_REVERSE_LENGTH=76	36.364	0.01	0.01	0.01	0.642083	1.62988	0.01	0.01	0.760655	6.24917	0.000654475	0.0176387	0.126137
TRINITY_DN227557_c0_g1	AT4G16400.1_|_Symbols:__|_unknown_protein;_BEST_Arabidopsis_thaliana_protein_match_is:_unknown_protein_(TAIR:AT3G13175.1);_Has_30201_Blast_hits_to_17322_proteins_in_780_species:_Archae_-_12;_Bacteria_-_1396;_Metazoa_-_17338;_Fungi_-_3422;_Plants_-_5037;_Viruses_-_0;_Other_Eukaryotes_-_2996_(source:_NCBI_BLink)._|_chr4:9260564-9262102_FORWARD_LENGTH=218	25.882	0.01	0.01	0.01	0.326041	1.62988	0.01	0.01	0.655308	6.0341	0.00117632	0.0280358	0.161388
TRINITY_DN293019_c0_g1	AT4G37730.1_|_Symbols:_AtbZIP7,_bZIP7_|_basic_leucine-zipper_7_|_chr4:17723800-17724717_FORWARD_LENGTH=305	43.243	0.01	0.01	0.01	2.34871	1.08992	0.01	0.01	1.14954	6.84492	0.000102316	0.00381083	0.116897
TRINITY_DN232931_c0_g1	AT2G35660.1_|_Symbols:_CTF2A_|_FAD/NAD(P)-binding_oxidoreductase_family_protein_|_chr2:14988499-14990320_FORWARD_LENGTH=439	25.74	0.01	0.01	0.145292	0.01	4.27569	0.01	0.0550973	1.4319	4.6998	0.00116255	0.0277543	0.217535
TRINITY_DN232933_c0_g1	AT5G02480.1_|_Symbols:__|_HSP20-like_chaperones_superfamily_protein_|_chr5:548152-549678_FORWARD_LENGTH=508	31.068	0.216761	0.405253	0.01	5.31949	6.21955	0.01	0.210671	3.84968	4.19167	0.000238968	0.00778284	0.10037
TRINITY_DN261524_c0_g1	AT2G39010.1_|_Symbols:_PIP2E,_PIP2;6_|_plasma_membrane_intrinsic_protein_2E_|_chr2:16291564-16293746_FORWARD_LENGTH=289	70.238	0.01	0.01	0.145292	11.7317	5.19756	27.0297	0.0550973	14.653	8.055	4.37e-17	1.51e-14	0.0763303
TRINITY_DN271677_c0_g1	AT2G39810.1_|_Symbols:_HOS1_|_ubiquitin-protein_ligases_|_chr2:16612941-16617802_FORWARD_LENGTH=927	31.579	0.01	0.0664646	0.01	0.38925	2.33183	0.01	0.0288215	0.91036	4.98122	0.00235182	0.047646	0.172494
TRINITY_DN236876_c0_g1	ATMG01080.1_|_Symbols:_ATP9_|_mitochondrial_F0-ATPase_subunit_9_|_chrM:278895-279152_FORWARD_LENGTH=85	52.941	0.01	0.01	0.01	2.60154	0.657953	0.01	0.01	1.08983	6.76796	0.000134142	0.00481585	0.149925
TRINITY_DN287790_c0_g1	AT2G32060.1_|_Symbols:__|_Ribosomal_protein_L7Ae/L30e/S12e/Gadd45_family_protein_|_chr2:13639228-13640104_REVERSE_LENGTH=144	41.667	0.01	0.01	0.01	0.0732083	2.38583	0.01	0.01	0.823011	6.36284	0.000463079	0.0133893	0.20375
TRINITY_DN287770_c0_g1	AT1G65440.1_|_Symbols:_GTB1_|_global_transcription_factor_group_B1_|_chr1:24306945-24314327_REVERSE_LENGTH=1647	37.209	0.01	0.01	0.01	0.01	1.62988	0.01	0.01	0.54996	5.78126	0.00228689	0.0466387	0.211325
TRINITY_DN287805_c0_g1	AT2G42710.1_|_Symbols:__|_Ribosomal_protein_L1p/L10e_family_|_chr2:17782352-17784830_FORWARD_LENGTH=415	55.013	59.8329	58.708	43.3034	8.47991	2.92579	15.8157	53.9481	9.07379	-2.57179	2.38e-07	1.8e-05	0.00172577
TRINITY_DN287776_c0_g1	AT3G51490.2_|_Symbols:_TMT3_|_tonoplast_monosaccharide_transporter3_|_chr3:19105018-19107562_REVERSE_LENGTH=737	22.892	0.01	0.01	0.01	1.71662	0.387972	0.01	0.01	0.704865	6.13928	0.000921489	0.0232195	0.155733
TRINITY_DN226199_c0_g1	AT4G14940.1_|_Symbols:_ATAO1,_AO1_|_amine_oxidase_1_|_chr4:8541879-8544304_FORWARD_LENGTH=650	43.75	0.01	0.01	0.01	0.01	2.00785	0.01	0.01	0.675951	6.07885	0.00103073	0.0253432	0.211325
TRINITY_DN226184_c0_g1	AT3G24130.1_|_Symbols:__|_Pectin_lyase-like_superfamily_protein_|_chr3:8711663-8713361_REVERSE_LENGTH=335	26.471	0.01	0.01	0.01	0.01	2.38583	0.01	0.01	0.801942	6.32543	0.000516135	0.0145906	0.211325
TRINITY_DN266452_c0_g1	AT1G35530.2_|_Symbols:__|_DEAD/DEAH_box_RNA_helicase_family_protein__|_chr1:13089994-13097078_FORWARD_LENGTH=1390	31.944	0.01	0.01	0.01	0.01	1.79187	0.01	0.01	0.603956	5.91637	0.001606	0.03581	0.211325
TRINITY_DN209139_c0_g1	AT1G35660.1_|_Symbols:__|_unknown_protein;_FUNCTIONS_IN:_molecular_function_unknown;_INVOLVED_IN:_biological_process_unknown;_LOCATED_IN:_plasma_membrane;_EXPRESSED_IN:_19_plant_structures;_EXPRESSED_DURING:_11_growth_stages;_Has_309_Blast_hits_to_256_proteins_in_99_species:_Archae_-_0;_Bacteria_-_11;_Metazoa_-_192;_Fungi_-_12;_Plants_-_36;_Viruses_-_0;_Other_Eukaryotes_-_58_(source:_NCBI_BLink).…	23.239	0.01	0.01	0.01	0.262833	2.16984	0.01	0.01	0.814225	6.34736	0.000487066	0.0139222	0.179719
TRINITY_DN255294_c0_g1	AT2G14580.1_|_Symbols:_ATPRB1,_PRB1_|_basic_pathogenesis-related_protein_1_|_chr2:6225703-6226188_REVERSE_LENGTH=161	54.14	18.8253	15.8766	1.56586	0.01	0.01	0.01	12.0892	0.01	-10.2395	3.07e-18	1.2e-15	0.0758174
TRINITY_DN255236_c0_g1	AT3G15370.1_|_Symbols:_ATEXPA12,_EXP12,_ATEXP12,_ATHEXP_ALPHA_1.24,_EXPA12_|_expansin_12_|_chr3:5190649-5191982_FORWARD_LENGTH=252	25.359	0.147841	0.122929	0.01	4.11854	1.14392	0.01	0.09359	1.75748	4.23101	0.00179072	0.0389827	0.153632
TRINITY_DN258624_c0_g1	AT4G23730.1_|_Symbols:__|_Galactose_mutarotase-like_superfamily_protein_|_chr4:12362955-12364792_FORWARD_LENGTH=306	35.179	0.0789203	0.122929	0.01	0.38925	4.65366	0.0737326	0.0706165	1.70555	4.59408	0.00100896	0.024952	0.191801
TRINITY_DN272304_c0_g1	AT2G36325.1_|_Symbols:__|_GDSL-like_Lipase/Acylhydrolase_superfamily_protein_|_chr2:15231409-15233224_FORWARD_LENGTH=356	32.353	0.01	0.01	0.01	0.01	1.68388	0.01	0.01	0.567959	5.82772	0.00202919	0.0427037	0.211325
TRINITY_DN287966_c0_g1	AT4G18390.1_|_Symbols:_TCP2_|_TEOSINTE_BRANCHED_1,_cycloidea_and_PCF_transcription_factor_2_|_chr4:10163212-10164309_REVERSE_LENGTH=365	30.612	0.01	0.0664646	0.01	5.63553	5.57159	0.01	0.0288215	3.73904	7.01938	4.58e-07	3.24e-05	0.0924427
TRINITY_DN278359_c0_g1	AT5G63440.2_|_Symbols:__|_Protein_of_unknown_function_(DUF167)_|_chr5:25406360-25408195_FORWARD_LENGTH=232	34.615	0.01	0.01	0.01	1.96946	0.01	0.01	0.01	0.663152	6.05127	0.0011875	0.0282451	0.211325
TRINITY_DN200136_c0_g1	AT5G54160.1_|_Symbols:_ATOMT1,_OMT1_|_O-methyltransferase_1_|_chr5:21982075-21984167_FORWARD_LENGTH=363	28.571	0.0789203	0.01	0.01	5.76195	0.657953	0.01	0.0329734	2.1433	6.02239	4.38e-05	0.00185556	0.182874
TRINITY_DN235684_c0_g1	AT2G21130.1_|_Symbols:__|_Cyclophilin-like_peptidyl-prolyl_cis-trans_isomerase_family_protein_|_chr2:9055619-9056143_REVERSE_LENGTH=174	64.671	0.01	0.01	0.01	0.199625	2.27783	0.01	0.01	0.829153	6.37357	0.000449975	0.0131001	0.188275
TRINITY_DN235633_c0_g1	AT4G29090.1_|_Symbols:__|_Ribonuclease_H-like_superfamily_protein_|_chr4:14333528-14335255_FORWARD_LENGTH=575	33.083	0.01	0.0664646	1.97721	13.0446	0.01	13.3566	0.684559	8.80375	3.68487	1.64e-05	0.000784124	0.102018
TRINITY_DN260942_c0_g1	AT1G80010.1_|_Symbols:_FRS8_|_FAR1-related_sequence_8_|_chr1:30097565-30099846_FORWARD_LENGTH=725	26.168	0.01	0.01	0.01	0.894916	1.03592	0.01	0.01	0.646947	6.01558	0.00126444	0.0296634	0.0928588
TRINITY_DN261006_c0_g1	AT3G19010.1_|_Symbols:__|_2-oxoglutarate_(2OG)_and_Fe(II)-dependent_oxygenase_superfamily_protein_|_chr3:6556306-6557862_REVERSE_LENGTH=349	20.513	0.01	0.01	0.01	0.642083	1.79187	0.01	0.01	0.814651	6.34811	0.000490658	0.0140031	0.131426
TRINITY_DN262953_c0_g1	AT5G37475.1_|_Symbols:__|_Translation_initiation_factor_eIF3_subunit_|_chr5:14866328-14867749_REVERSE_LENGTH=225	24.506	0.01	0.01	0.01	1.65341	0.441968	0.01	0.01	0.701794	6.13298	0.000935974	0.0234911	0.147423
TRINITY_DN263013_c0_g1	AT5G16330.1_|_Symbols:__|_NC_domain-containing_protein-related_|_chr5:5346163-5346977_REVERSE_LENGTH=242	26.374	0.01	0.01	0.01	0.0732083	1.95386	0.01	0.01	0.679022	6.08539	0.00101477	0.0250586	0.202095
TRINITY_DN298487_c0_g1	AT3G12915.1_|_Symbols:__|_Ribosomal_protein_S5/Elongation_factor_G/III/V_family_protein_|_chr3:4112999-4115708_FORWARD_LENGTH=820	26.957	0.01	0.01	0.01	0.01	2.43982	0.01	0.01	0.819941	6.35745	0.000469785	0.013509	0.211325
TRINITY_DN227319_c0_g1	AT3G07130.1_|_Symbols:_ATPAP15,_PAP15_|_purple_acid_phosphatase_15_|_chr3:2255763-2257981_REVERSE_LENGTH=532	24.68	0.354602	0.574646	0.01	12.0196	7.73143	0.01	0.313083	6.587	4.39501	8.19e-06	0.000426144	0.10794
TRINITY_DN227341_c0_g1	AT4G01860.1_|_Symbols:__|_Transducin_family_protein_/_WD-40_repeat_family_protein_|_chr4:801713-808018_REVERSE_LENGTH=1308	26.316	0.01	0.235859	0.01	0.136417	5.08563	0.01	0.0852862	1.74401	4.35396	0.00152121	0.0344018	0.212781
TRINITY_DN260400_c0_g1	AT4G24690.1_|_Symbols:__|_ubiquitin-associated_(UBA)/TS-N_domain-containing_protein_/_octicosapeptide/Phox/Bemp1_(PB1)_domain-containing_protein_|_chr4:12741191-12744202_FORWARD_LENGTH=704	28.042	0.0789203	0.0664646	0.01	2.34871	2.11585	0.01	0.051795	1.49152	4.84782	0.000897112	0.0227423	0.0962303
TRINITY_DN227088_c0_g1	AT2G14100.1_|_Symbols:_CYP705A13_|_cytochrome_P450,_family_705,_subfamily_A,_polypeptide_13_|_chr2:5934733-5936371_REVERSE_LENGTH=518	29.412	0.01	0.01	0.01	2.03266	0.927933	0.01	0.01	0.990199	6.62965	0.000210819	0.00702836	0.117831
TRINITY_DN287149_c0_g1	AT5G47120.1_|_Symbols:_ATBI-1,_BI-1,_ATBI1,_BI1_|_BAX_inhibitor_1_|_chr5:19136071-19137585_FORWARD_LENGTH=247	42.081	0.01	0.01	0.01	0.01	2.43982	0.01	0.01	0.819941	6.35745	0.000469785	0.013509	0.211325
TRINITY_DN287140_c0_g1	AT3G06460.1_|_Symbols:__|_GNS1/SUR4_membrane_protein_family_|_chr3:1982681-1983577_FORWARD_LENGTH=298	38.961	0.01	0.01	0.01	0.452458	1.52189	0.01	0.01	0.661449	6.04756	0.00113762	0.0273543	0.141865
TRINITY_DN258492_c0_g1	AT2G33470.1_|_Symbols:_GLTP1,_ATGLTP1_|_glycolipid_transfer_protein_1_|_chr2:14176599-14177950_REVERSE_LENGTH=202	28.676	0.0789203	0.0664646	0.01	1.77983	1.84587	0.01	0.051795	1.2119	4.54831	0.00223726	0.0459612	0.0966536
TRINITY_DN258469_c0_g1	ATMG00220.1_|_Symbols:_COB_|_apocytochrome_b_|_chrM:60235-61416_FORWARD_LENGTH=393	44.444	0.147841	0.461717	0.01	3.36004	7.73143	0.01	0.206519	3.70049	4.16337	0.000291568	0.00918925	0.129113
TRINITY_DN257307_c0_g1	AT3G21790.1_|_Symbols:__|_UDP-Glycosyltransferase_superfamily_protein_|_chr3:7676927-7678414_REVERSE_LENGTH=495	38.596	0.01	0.01	0.01	1.71662	0.54996	0.01	0.01	0.758861	6.24576	0.000681025	0.0182553	0.137692
TRINITY_DN257306_c0_g1	AT1G13650.2_|_Symbols:__|_BEST_Arabidopsis_thaliana_protein_match_is:_18S_pre-ribosomal_assembly_protein_gar2-related_(TAIR:AT2G03810.4);_Has_3688_Blast_hits_to_1629_proteins_in_255_species:_Archae_-_22;_Bacteria_-_222;_Metazoa_-_684;_Fungi_-_292;_Plants_-_62;_Viruses_-_14;_Other_Eukaryotes_-_2392_(source:_NCBI_BLink)._|_chr1:4680571-4681903_REVERSE_LENGTH=286	30.208	0.01	0.01	0.01	0.199625	1.4139	0.01	0.01	0.541174	5.75802	0.00244617	0.049053	0.175282
TRINITY_DN257314_c0_g1	AT5G45020.1_|_Symbols:__|_Glutathione_S-transferase_family_protein_|_chr5:18169206-18170488_FORWARD_LENGTH=325	44.025	0.01	0.01	0.01	0.578874	1.14392	0.01	0.01	0.577597	5.85199	0.00194945	0.0415342	0.112528
TRINITY_DN287698_c0_g1	AT5G23990.1_|_Symbols:_ATFRO5,_FRO5_|_ferric_reduction_oxidase_5_|_chr5:8105565-8108590_REVERSE_LENGTH=657	20.11	0.01	0.01	0.01	1.21096	0.927933	0.01	0.01	0.716297	6.16249	0.000850375	0.0217894	0.0953456
TRINITY_DN287628_c0_g1	AT3G23330.1_|_Symbols:__|_Tetratricopeptide_repeat_(TPR)-like_superfamily_protein_|_chr3:8347200-8349347_FORWARD_LENGTH=715	37.653	3.80062	3.45434	2.98642	0.38925	0.171988	0.392396	3.4138	0.317878	-3.42483	0.00203295	0.0427634	0.00157502
TRINITY_DN232195_c0_g1	AT1G10650.1_|_Symbols:__|_SBP_(S-ribonuclease_binding_protein)_family_protein_|_chr1:3524122-3525318_REVERSE_LENGTH=339	24.39	0.01	0.01	0.01	0.894916	1.25191	0.01	0.01	0.718942	6.1678	0.000829926	0.0213897	0.0973841
TRINITY_DN223512_c0_g1	AT3G12770.1_|_Symbols:_MEF22_|_mitochondrial_editing_factor__22_|_chr3:4057027-4059193_REVERSE_LENGTH=694	39.15	3.66278	3.51081	1.63878	0.199625	0.117992	0.0737326	2.93746	0.13045	-4.493	0.000260353	0.00835379	0.02468
TRINITY_DN223463_c0_g1	AT5G16690.1_|_Symbols:_ORC3,_ATORC3_|_origin_recognition_complex_subunit_3_|_chr5:5474410-5479878_FORWARD_LENGTH=734	49.067	6.28175	7.91505	6.09814	0.0732083	0.117992	0.0737326	6.76498	0.088311	-6.25935	1.27e-08	1.28e-06	0.0036837
TRINITY_DN298407_c0_g1	AT2G25830.1_|_Symbols:__|_YebC-related_|_chr2:11019091-11021665_REVERSE_LENGTH=331	21.579	0.01	0.01	0.01	0.705291	1.79187	0.01	0.01	0.83572	6.38495	0.000440376	0.0128803	0.126137
TRINITY_DN286401_c0_g1	AT3G03410.1_|_Symbols:__|_EF_hand_calcium-binding_protein_family_|_chr3:811324-811719_REVERSE_LENGTH=131	29.545	0.01	0.01	4.2717	0.01	0.01	0.0737326	1.43057	0.0312442	-5.51685	0.00032219	0.0100052	0.214226
TRINITY_DN290469_c0_g1	AT3G28960.1_|_Symbols:__|_Transmembrane_amino_acid_transporter_family_protein_|_chr3:10984245-10985767_REVERSE_LENGTH=405	22.12	0.216761	0.0664646	0.01	4.24495	5.08563	0.01	0.0977419	3.11353	4.99343	7.1e-05	0.00278936	0.0973246
TRINITY_DN290481_c0_g1	AT4G33970.1_|_Symbols:__|_Leucine-rich_repeat_(LRR)_family_protein_|_chr4:16279795-16281894_REVERSE_LENGTH=699	46.429	0.0789203	0.01	0.01	0.958124	2.06185	0.01	0.0329734	1.00999	4.93689	0.00178062	0.0388134	0.120504
TRINITY_DN290504_c0_g1	AT4G21100.1_|_Symbols:_DDB1B_|_damaged_DNA_binding_protein_1B_|_chr4:11258916-11265309_REVERSE_LENGTH=1088	31.081	0.01	0.01	0.01	0.01	3.14177	0.01	0.01	1.05392	6.71963	0.000150827	0.00532653	0.211325
TRINITY_DN260269_c0_g1	AT1G72560.1_|_Symbols:_PSD_|_ARM_repeat_superfamily_protein_|_chr1:27325026-27329467_REVERSE_LENGTH=988	26.389	0.01	0.01	0.01	0.136417	2.38583	0.01	0.01	0.844081	6.39931	0.000416043	0.012309	0.196394
TRINITY_DN255893_c0_g1	AT3G11830.1_|_Symbols:__|_TCP-1/cpn60_chaperonin_family_protein_|_chr3:3732734-3736156_FORWARD_LENGTH=557	63.327	0.01	0.122929	0.01	1.08454	3.19577	0.01	0.0476431	1.4301	4.90771	0.000957816	0.0239219	0.138757
TRINITY_DN255902_c0_g1	AT2G28420.1_|_Symbols:__|_Lactoylglutathione_lyase_/_glyoxalase_I_family_protein_|_chr2:12157946-12158500_FORWARD_LENGTH=184	21.875	0.492442	1.42162	0.077646	22.5753	17.1267	0.01	0.663902	13.2374	4.3175	3.51e-08	3.19e-06	0.102627
TRINITY_DN255867_c0_g1	AT4G32810.1_|_Symbols:_CCD8,_MAX4,_ATCCD8_|_carotenoid_cleavage_dioxygenase_8_|_chr4:15828348-15831299_FORWARD_LENGTH=570	25.853	1.11273	0.574646	0.01	6.1412	9.13533	0.01	0.565791	5.09551	3.17089	0.00122916	0.0290096	0.116268
TRINITY_DN228757_c0_g1	AT2G06983.1_|_Symbols:_SCRL16_|_SCR-like_16_|_chr2:2888951-2889382_FORWARD_LENGTH=87	28.571	0.01	0.01	0.01	0.01	3.24976	0.01	0.01	1.08992	6.76808	0.000128187	0.00463008	0.211325
TRINITY_DN262664_c0_g1	AT3G02560.1_|_Symbols:__|_Ribosomal_protein_S7e_family_protein_|_chr3:542341-543168_FORWARD_LENGTH=191	53.723	0.01	0.01	0.01	0.0732083	3.46575	0.01	0.01	1.18299	6.88629	8.54e-05	0.00326655	0.206094
TRINITY_DN286721_c0_g1	AT3G01324.1_|_Symbols:__|_ECA1-like_gametogenesis_related_family_protein_|_chr3:122140-122448_REVERSE_LENGTH=102	34.043	0.01	0.01	0.01	0.515666	2.27783	0.01	0.01	0.9345	6.54612	0.000267182	0.00853915	0.15542
TRINITY_DN286778_c0_g1	AT1G72730.1_|_Symbols:__|_DEA(D/H)-box_RNA_helicase_family_protein_|_chr1:27378040-27379593_REVERSE_LENGTH=414	71.916	0.01	0.01	0.01	0.01	5.57159	0.01	0.01	1.86386	7.54215	6.59e-06	0.000350598	0.211325
TRINITY_DN286729_c0_g1	AT1G72500.1_|_Symbols:__|_LOCATED_IN:_plasma_membrane;_EXPRESSED_IN:_23_plant_structures;_EXPRESSED_DURING:_13_growth_stages;_CONTAINS_InterPro_DOMAIN/s:_von_Willebrand_factor,_type_A_(InterPro:IPR002035);_BEST_Arabidopsis_thaliana_protein_match_is:_inter-alpha-trypsin_inhibitor_heavy_chain-related_(TAIR:AT1G19110.1);_Has_1407_Blast_hits_to_1406_proteins_in_307_species:_Archae_-_6;_Bacteria_-_522…	24.324	0.01	0.0664646	0.01	2.66475	1.73787	0.01	0.0288215	1.47087	5.67338	0.000284939	0.00900964	0.102441
TRINITY_DN268447_c0_g1	AT1G71530.1_|_Symbols:__|_Protein_kinase_superfamily_protein_|_chr1:26939766-26942306_FORWARD_LENGTH=655	35.577	0.01	0.0664646	0.01	0.38925	3.14177	0.01	0.0288215	1.18034	5.35591	0.000788094	0.0205243	0.181775
TRINITY_DN294049_c0_g1	AT1G11910.1_|_Symbols:_APA1,_ATAPA1_|_aspartic_proteinase_A1_|_chr1:4017119-4019874_REVERSE_LENGTH=506	30.64	0.01	0.01	0.01	2.22229	0.27998	0.01	0.01	0.837423	6.38788	0.000453151	0.0131738	0.178481
TRINITY_DN294036_c0_g1	AT1G64550.1_|_Symbols:_ATGCN3,_GCN3_|_general_control_non-repressible_3_|_chr1:23968850-23973369_FORWARD_LENGTH=715	29.455	0.01	0.01	0.01	0.0732083	3.33383	0.01	0.01	1.13901	6.83164	0.000103261	0.00384294	0.205888
TRINITY_DN226823_c0_g1	AT5G08020.1_|_Symbols:_ATRPA70B,_RPA70B_|_RPA70-kDa_subunit_B_|_chr5:2572107-2574879_FORWARD_LENGTH=604	26.259	0.837044	0.800505	0.01	0.01	0.01	0.01	0.549183	0.01	-5.77922	0.00213416	0.0443598	0.0918558
TRINITY_DN226866_c0_g1	AT3G49670.1_|_Symbols:_BAM2_|_Leucine-rich_receptor-like_protein_kinase_family_protein_|_chr3:18417741-18420836_FORWARD_LENGTH=1002	26.667	0.01	0.01	0.01	0.326041	1.30591	0.01	0.01	0.547315	5.7743	0.00235984	0.0477507	0.151148
TRINITY_DN226886_c0_g1	AT5G10360.1_|_Symbols:_EMB3010,_RPS6B_|_Ribosomal_protein_S6e_|_chr5:3258734-3260142_REVERSE_LENGTH=249	61.603	0.01	0.01	0.01	0.199625	3.89772	0.01	0.01	1.36911	7.0971	3.97e-05	0.00171051	0.197604
TRINITY_DN202894_c0_g1	AT1G13980.1_|_Symbols:_GN,_VAN7,_EMB30_|_sec7_domain-containing_protein_|_chr1:4789587-4794397_FORWARD_LENGTH=1451	25	0.01	0.01	0.01	0.642083	1.14392	0.01	0.01	0.598666	5.90368	0.00170308	0.0375143	0.107299
TRINITY_DN204895_c0_g1	AT2G34010.1_|_Symbols:__|_unknown_protein;_BEST_Arabidopsis_thaliana_protein_match_is:_unknown_protein_(TAIR:AT1G29010.1);_Has_32_Blast_hits_to_31_proteins_in_9_species:_Archae_-_0;_Bacteria_-_0;_Metazoa_-_0;_Fungi_-_5;_Plants_-_25;_Viruses_-_0;_Other_Eukaryotes_-_2_(source:_NCBI_BLink)._|_chr2:14368869-14370133_FORWARD_LENGTH=300	32	0.01	0.01	0.01	1.08454	0.54996	0.01	0.01	0.548167	5.77654	0.00242545	0.0487512	0.112444
TRINITY_DN229436_c0_g1	AT3G28250.1_|_Symbols:__|_Carbohydrate-binding_X8_domain_superfamily_protein_|_chr3:10533324-10533689_FORWARD_LENGTH=121	23.81	0.01	0.01	0.01	0.578874	0.657953	1.22117	0.01	0.819334	6.35638	0.00049374	0.0140824	0.0285643
TRINITY_DN229460_c0_g1	AT1G76070.1_|_Symbols:__|_unknown_protein;_FUNCTIONS_IN:_molecular_function_unknown;_INVOLVED_IN:_biological_process_unknown;_LOCATED_IN:_plasma_membrane;_EXPRESSED_IN:_8_plant_structures;_EXPRESSED_DURING:_LP.04_four_leaves_visible,_4_anthesis,_petal_differentiation_and_expansion_stage;_BEST_Arabidopsis_thaliana_protein_match_is:_unknown_protein_(TAIR:AT1G20310.1);_Has_66_Blast_hits_to_66_protei…	36.364	3.45602	5.48707	3.52759	51.3983	22.4184	16.1981	4.15689	30.0049	2.85162	9.17e-07	6.05e-05	0.0697547
TRINITY_DN254408_c0_g1	AT3G01840.1_|_Symbols:__|_Protein_kinase_superfamily_protein_|_chr3:296582-298634_REVERSE_LENGTH=654	41.15	4.28306	6.33404	4.81287	0.01	0.01	0.137465	5.14332	0.0524884	-6.61456	6.96e-08	5.95e-06	0.00696762
TRINITY_DN287071_c0_g1	AT5G58860.1_|_Symbols:_CYP86A1,_CYP86_|_cytochrome_P450,_family_86,_subfamily_A,_polypeptide_1_|_chr5:23765999-23767997_REVERSE_LENGTH=513	73.069	39.5014	43.3184	146.193	47.9851	26.3061	9.37869	76.3376	27.8899	-1.45265	0.00115032	0.0275338	0.149139
TRINITY_DN287087_c0_g1	AT5G21100.1_|_Symbols:__|_Plant_L-ascorbate_oxidase_|_chr5:7168312-7170719_FORWARD_LENGTH=573	31.679	0.01	0.01	0.01	0.01	2.65581	0.01	0.01	0.891935	6.47887	0.000325813	0.0100854	0.211325
TRINITY_DN295703_c0_g1	AT1G67430.1_|_Symbols:__|_Ribosomal_protein_L22p/L17e_family_protein_|_chr1:25262209-25263627_FORWARD_LENGTH=175	51.705	0.01	0.01	0.01	0.262833	2.60181	0.01	0.01	0.958214	6.58228	0.000237022	0.00772965	0.184661
TRINITY_DN289384_c0_g1	AT3G57630.1_|_Symbols:__|_exostosin_family_protein_|_chr3:21339543-21343080_REVERSE_LENGTH=793	31	0.01	0.01	0.01	0.705291	1.46789	0.01	0.01	0.727728	6.18533	0.00078576	0.0204723	0.115175
TRINITY_DN289329_c0_g1	AT5G59240.1_|_Symbols:__|_Ribosomal_protein_S8e_family_protein_|_chr5:23902626-23903670_REVERSE_LENGTH=210	69.543	0.01	0.01	0.01	0.0732083	4.27569	0.01	0.01	1.45297	7.18286	2.86e-05	0.00128841	0.207079
TRINITY_DN231016_c0_g1	AT3G13010.1_|_Symbols:__|_hAT_transposon_superfamily_protein_|_chr3:4162931-4164733_REVERSE_LENGTH=572	42.857	0.01	0.01	0.01	0.01	2.16984	0.01	0.01	0.729947	6.18972	0.000760627	0.0199583	0.211325
TRINITY_DN289961_c0_g1	AT2G28620.1_|_Symbols:__|_P-loop_containing_nucleoside_triphosphate_hydrolases_superfamily_protein_|_chr2:12265167-12270020_REVERSE_LENGTH=1042	31.405	0.01	0.01	0.01	0.262833	1.3599	0.01	0.01	0.544245	5.76618	0.00240259	0.0484027	0.163115
TRINITY_DN227801_c0_g1	AT3G10340.1_|_Symbols:_PAL4_|_phenylalanine_ammonia-lyase_4_|_chr3:3204260-3207809_FORWARD_LENGTH=707	25.893	0.216761	0.969899	0.01	4.75062	13.509	0.01	0.398887	6.08988	3.93236	6.01e-05	0.00242141	0.143197
TRINITY_DN227778_c0_g1	AT3G44310.1_|_Symbols:_NIT1,_ATNIT1,_NITI_|_nitrilase_1_|_chr3:15986901-15988841_FORWARD_LENGTH=346	29.464	0.0789203	0.0664646	0.01	2.03266	1.84587	0.01	0.051795	1.29618	4.64531	0.00168294	0.0371462	0.0967535
TRINITY_DN261422_c0_g1	AT2G43160.3_|_Symbols:__|_ENTH/VHS_family_protein_|_chr2:17948884-17953267_FORWARD_LENGTH=895	31.633	0.285681	0.518182	0.01	3.73929	5.78758	0.01	0.271288	3.17895	3.55066	0.00185005	0.0399295	0.11351
TRINITY_DN261454_c0_g1	AT2G18790.1_|_Symbols:_PHYB,_HY3,_OOP1_|_phytochrome_B_|_chr2:8140079-8144151_FORWARD_LENGTH=1172	31.325	0.01	0.122929	0.01	3.95021	1.95386	0.01	0.0476431	1.97136	5.37078	0.000197635	0.00665148	0.116384
TRINITY_DN254467_c0_g1	AT1G02690.2_|_Symbols:_IMPA-6_|_importin_alpha_isoform_6_|_chr1:584397-587036_FORWARD_LENGTH=539	38.078	0.01	0.01	0.01	0.0732083	1.89986	0.01	0.01	0.661023	6.04663	0.00112581	0.0271512	0.201837
TRINITY_DN254487_c0_g1	AT1G59870.1_|_Symbols:_PEN3,_PDR8,_ATPDR8,_ABCG36,_ATABCG36_|_ABC-2_and_Plant_PDR_ABC-type_transporter_family_protein_|_chr1:22034661-22039844_FORWARD_LENGTH=1469	27.85	1.38841	1.9298	0.01	11.3243	12.3211	0.0737326	1.1094	7.90637	2.83323	0.000689036	0.0184186	0.111891
TRINITY_DN254458_c0_g1	AT4G13650.1_|_Symbols:__|_Pentatricopeptide_repeat_(PPR)_superfamily_protein_|_chr4:7939611-7942898_REVERSE_LENGTH=1064	36.724	3.52494	2.94616	1.36292	0.326041	0.27998	0.01	2.61134	0.20534	-3.6687	0.0021893	0.0451995	0.0310316
TRINITY_DN254475_c0_g1	AT4G35000.1_|_Symbols:_APX3_|_ascorbate_peroxidase_3_|_chr4:16665007-16667541_REVERSE_LENGTH=287	46.983	0.01	0.01	0.01	0.01	2.43982	0.01	0.01	0.819941	6.35745	0.000469785	0.013509	0.211325
TRINITY_DN254450_c0_g1	AT1G72100.1_|_Symbols:__|_late_embryogenesis_abundant_domain-containing_protein_/_LEA_domain-containing_protein_|_chr1:27127250-27128811_FORWARD_LENGTH=480	32.143	0.01	0.01	0.01	0.38925	1.4139	0.01	0.01	0.604382	5.91739	0.00162526	0.0361113	0.14603
TRINITY_DN254419_c0_g1	AT1G06410.1_|_Symbols:_ATTPS7,_TPS7,_ATTPSA_|_trehalose-phosphatase/synthase_7_|_chr1:1955413-1958153_FORWARD_LENGTH=851	30.898	0.01	0.01	0.01	0.38925	1.84587	0.01	0.01	0.748372	6.22568	0.000694874	0.0185455	0.158893
TRINITY_DN224742_c0_g1	AT5G60790.1_|_Symbols:_ATGCN1,_GCN1_|_ABC_transporter_family_protein_|_chr5:24453760-24455767_REVERSE_LENGTH=595	62.778	0.0789203	0.292323	0.01	1.527	6.54352	0.01	0.127081	2.69351	4.40566	0.000442973	0.0129475	0.161592
TRINITY_DN202951_c0_g1	AT1G18670.1_|_Symbols:_IBS1_|_Protein_kinase_superfamily_protein_|_chr1:6427242-6430696_REVERSE_LENGTH=709	36.207	0.01	0.122929	0.01	4.37137	2.49382	0.01	0.0476431	2.29173	5.58803	8.13e-05	0.00313539	0.108755
TRINITY_DN224539_c0_g1	AT5G60710.1_|_Symbols:__|_Zinc_finger_(C3HC4-type_RING_finger)_family_protein_|_chr5:24410953-24414849_REVERSE_LENGTH=704	27.907	0.147841	0.122929	0.01	1.14775	5.03163	0.01	0.09359	2.06313	4.46233	0.000822278	0.0212313	0.16223
TRINITY_DN224567_c0_g1	AT5G41450.1_|_Symbols:__|_RING/U-box_superfamily_protein_|_chr5:16588600-16589094_REVERSE_LENGTH=164	29.412	0.01	0.01	0.01	0.01	2.06185	0.01	0.01	0.69395	6.11676	0.000930204	0.0233591	0.211325
TRINITY_DN224542_c0_g1	AT4G27030.1_|_Symbols:_FAD4,_FADA_|_fatty_acid_desaturase_A_|_chr4:13571951-13572922_FORWARD_LENGTH=323	61.333	0.01	0.01	2.30996	0.01	0.01	0.01	0.776655	0.01	-6.2792	0.000551617	0.015405	0.211325
TRINITY_DN235469_c0_g1	AT3G12800.1_|_Symbols:_SDRB,_DECR_|_short-chain_dehydrogenase-reductase_B_|_chr3:4063463-4064757_REVERSE_LENGTH=298	35.636	0.01	0.01	0.01	0.894916	0.765945	0.01	0.01	0.556953	5.79948	0.00226664	0.0464525	0.093007
TRINITY_DN255774_c0_g1	AT1G11125.1_|_Symbols:__|_unknown_protein;_BEST_Arabidopsis_thaliana_protein_match_is:_unknown_protein_(TAIR:AT1G61170.1)._|_chr1:3718846-3719643_FORWARD_LENGTH=265	31.875	5.45471	5.26121	5.82756	0.262833	0.225984	0.137465	5.51449	0.208761	-4.72331	8.76e-06	0.000452418	0.000296495
TRINITY_DN255751_c0_g1	AT4G34920.1_|_Symbols:__|_PLC-like_phosphodiesterases_superfamily_protein_|_chr4:16635745-16636701_FORWARD_LENGTH=318	31.452	0.01	0.01	0.01	0.578874	1.19791	0.01	0.01	0.595596	5.89626	0.00173301	0.037996	0.114957
TRINITY_DN263657_c0_g1	AT1G04600.1_|_Symbols:_XIA,_ATXIA_|_myosin_XI_A_|_chr1:1262123-1272376_FORWARD_LENGTH=1730	32.203	0.01	0.01	0.01	0.01	3.73573	0.01	0.01	1.25191	6.96799	6.38e-05	0.00255077	0.211325
TRINITY_DN273217_c0_g1	AT5G15520.1_|_Symbols:__|_Ribosomal_protein_S19e_family_protein_|_chr5:5037242-5038136_REVERSE_LENGTH=143	50.714	0.01	0.01	0.01	0.01	2.38583	0.201198	0.01	0.865675	6.43575	0.000373394	0.0112793	0.189098
TRINITY_DN287458_c0_g1	AT2G39990.1_|_Symbols:_EIF2,_AteIF3f,_eIF3F_|_eukaryotic_translation_initiation_factor_2_|_chr2:16698332-16699929_REVERSE_LENGTH=293	76.976	120	104.921	75.4353	42.5492	25.0095	35.8915	100.119	34.4834	-1.53774	0.00038065	0.0114573	0.0126696
TRINITY_DN293285_c0_g1	AT1G76690.1_|_Symbols:_OPR2,_ATOPR2_|_12-oxophytodienoate_reductase_2_|_chr1:28778976-28780355_FORWARD_LENGTH=374	26.902	0.0789203	0.01	0.01	1.40058	1.52189	0.01	0.0329734	0.97749	4.88971	0.00205055	0.0430547	0.0952981
TRINITY_DN293272_c0_g1	AT1G79280.2_|_Symbols:_NUA_|_nuclear_pore_anchor_|_chr1:29819176-29832809_REVERSE_LENGTH=2115	34.091	0.699203	0.85697	0.01	16.0017	9.29732	0.01	0.522058	8.43634	4.01434	6.06e-06	0.000326272	0.114831
TRINITY_DN289672_c0_g1	AT5G58420.1_|_Symbols:__|_Ribosomal_protein_S4_(RPS4A)_family_protein_|_chr5:23619599-23620896_FORWARD_LENGTH=262	59.16	0.01	0.01	0.01	0.136417	4.86964	0.01	0.01	1.67202	7.38545	1.28e-05	0.000630193	0.203916
TRINITY_DN289660_c0_g1	AT2G44680.1_|_Symbols:_CKB4_|_casein_kinase_II__beta_subunit_4_|_chr2:18426898-18428166_REVERSE_LENGTH=283	48.444	0.01	0.01	0.01	0.831707	1.14392	0.01	0.01	0.661875	6.04849	0.00114978	0.0275244	0.0968569
TRINITY_DN223895_c0_g1	AT1G29195.1_|_Symbols:__|_unknown_protein;_FUNCTIONS_IN:_molecular_function_unknown;_INVOLVED_IN:_biological_process_unknown;_LOCATED_IN:_chloroplast;_EXPRESSED_IN:_13_plant_structures;_EXPRESSED_DURING:_4_anthesis,_C_globular_stage,_4_leaf_senescence_stage,_petal_differentiation_and_expansion_stage;_BEST_Arabidopsis_thaliana_protein_match_is:_unknown_protein_(TAIR:AT2G30230.1);_Has_180_Blast_hit…	54.974	1.25057	1.30869	2.24232	0.01	0.01	0.0737326	1.60052	0.0312442	-5.67881	0.000179739	0.00615386	0.0194723
TRINITY_DN223819_c0_g1	AT4G16830.1_|_Symbols:__|_Hyaluronan_/_mRNA_binding_family_|_chr4:9470621-9472308_FORWARD_LENGTH=355	37.815	0.01	0.01	0.01	0.262833	1.89986	0.01	0.01	0.724232	6.17838	0.000790875	0.020588	0.175595
TRINITY_DN223869_c0_g1	AT5G66500.1_|_Symbols:__|_Tetratricopeptide_repeat_(TPR)-like_superfamily_protein_|_chr5:26548076-26549674_REVERSE_LENGTH=532	28.058	0.147841	0.01	0.01	2.03266	1.84587	0.01	0.0559469	1.29618	4.53406	0.00187974	0.0404563	0.0970059
TRINITY_DN229412_c0_g1	AT1G05850.1_|_Symbols:_POM1,_ERH2,_ELP1,_CTL1,_ELP,_HOT2,_ATCTL1_|_Chitinase_family_protein_|_chr1:1766833-1768117_REVERSE_LENGTH=321	67.869	119.587	109.395	291.632	23.3971	8.64937	20.5319	173.538	17.5261	-3.30767	7.38e-14	1.72e-11	0.0588801
TRINITY_DN229404_c0_g1	AT3G09800.1_|_Symbols:__|_SNARE-like_superfamily_protein_|_chr3:3006731-3007916_REVERSE_LENGTH=179	34.328	0.01	0.01	0.01	0.768499	0.873937	0.01	0.01	0.550812	5.78349	0.0023496	0.0476114	0.0926111
TRINITY_DN259474_c0_g1	AT2G43720.1_|_Symbols:__|_Eukaryotic_protein_of_unknown_function_(DUF842)_|_chr2:18123293-18124299_FORWARD_LENGTH=147	27.778	0.01	0.01	0.01	1.40058	0.27998	0.01	0.01	0.563521	5.8164	0.00221626	0.0456282	0.161598
TRINITY_DN255134_c0_g1	AT2G44800.1_|_Symbols:__|_2-oxoglutarate_(2OG)_and_Fe(II)-dependent_oxygenase_superfamily_protein_|_chr2:18467004-18468551_FORWARD_LENGTH=357	25.676	0.01	0.01	0.01	0.01	2.92579	0.01	0.01	0.981929	6.61755	0.000210659	0.00702557	0.211325
TRINITY_DN225540_c0_g1	AT4G24520.1_|_Symbols:_ATR1,_AR1_|_P450_reductase_1_|_chr4:12663065-12667066_REVERSE_LENGTH=692	30.606	0.423522	1.42162	0.01	19.2253	11.7271	0.0737326	0.618379	10.3421	4.06389	1.11e-06	7.21e-05	0.111271
TRINITY_DN257668_c0_g1	AT3G22230.1_|_Symbols:__|_Ribosomal_L27e_protein_family_|_chr3:7844136-7844543_REVERSE_LENGTH=135	50.735	0.01	0.01	0.01	0.01	10.1613	0.01	0.01	3.39375	8.40674	5.48e-08	4.78e-06	0.211325
TRINITY_DN257629_c0_g1	AT3G25040.1_|_Symbols:_ERD2B_|_endoplasmic_reticulum_retention_defective_2B_|_chr3:9124479-9126051_FORWARD_LENGTH=215	52.995	0.01	0.01	0.01	0.768499	1.46789	0.01	0.01	0.748797	6.2265	0.000700707	0.0186741	0.110675
TRINITY_DN258520_c0_g1	AT1G53430.1_|_Symbols:__|_Leucine-rich_repeat_transmembrane_protein_kinase_|_chr1:19935298-19940959_FORWARD_LENGTH=1030	24.138	2.35329	0.01	0.01	0.01	0.01	0.01	0.791097	0.01	-6.30578	0.000514546	0.0145696	0.211325
TRINITY_DN224061_c0_g1	AT3G49010.1_|_Symbols:_ATBBC1,_BBC1,_RSU2_|_breast_basic_conserved_1_|_chr3:18166971-18168047_REVERSE_LENGTH=206	44.503	0.01	0.01	0.01	0.0732083	5.08563	0.01	0.01	1.72295	7.42873	1.07e-05	0.000538291	0.207753
TRINITY_DN258127_c0_g1	AT3G54440.3_|_Symbols:__|_glycoside_hydrolase_family_2_protein_|_chr3:20148494-20157019_REVERSE_LENGTH=1120	26.406	0.01	0.01	0.01	0.0732083	2.22384	0.01	0.01	0.769015	6.26494	0.000615905	0.016836	0.203204
TRINITY_DN260209_c0_g1	AT5G47720.2_|_Symbols:__|_Thiolase_family_protein_|_chr5:19331762-19334145_FORWARD_LENGTH=415	29.252	0.216761	0.348788	0.077646	4.56099	3.95171	0.01	0.214398	2.8409	3.72798	0.00161849	0.036012	0.103294
TRINITY_DN262142_c0_g1	AT4G30920.1_|_Symbols:__|_Cytosol_aminopeptidase_family_protein_|_chr4:15046589-15049304_REVERSE_LENGTH=583	29.762	0.01	0.01	0.01	0.01	2.27783	0.01	0.01	0.765945	6.25917	0.000625094	0.0169912	0.211325
TRINITY_DN203941_c0_g1	AT3G26570.1_|_Symbols:_PHT2;1,_ORF02_|_phosphate_transporter_2;1_|_chr3:9756261-9758413_FORWARD_LENGTH=613	39.355	0.0789203	0.0664646	0.01	5.06666	1.14392	0.01	0.051795	2.07353	5.32313	0.000172407	0.00594153	0.158867
TRINITY_DN255438_c0_g1	AT1G16980.1_|_Symbols:_ATTPS2,_TPS2_|_trehalose-phosphatase/synthase_2_|_chr1:5807311-5811488_FORWARD_LENGTH=821	25	0.216761	0.0664646	0.077646	0.136417	109.028	0.137465	0.120291	36.434	8.24262	2.26e-27	2.28e-24	0.211237
TRINITY_DN255441_c0_g1	AT3G21950.1_|_Symbols:__|_S-adenosyl-L-methionine-dependent_methyltransferases_superfamily_protein_|_chr3:7734396-7736201_FORWARD_LENGTH=368	40	0.0789203	0.235859	0.01	3.36004	8.97334	0.01	0.10826	4.11446	5.24814	1.34e-05	0.000657936	0.132571
TRINITY_DN255478_c0_g1	AT3G11460.1_|_Symbols:__|_Pentatricopeptide_repeat_(PPR)_superfamily_protein_|_chr3:3608250-3610121_FORWARD_LENGTH=623	41.667	0.01	0.01	0.01	0.136417	2.33183	0.01	0.01	0.826082	6.36821	0.000456476	0.0132509	0.196058
TRINITY_DN255512_c0_g1	AT3G08690.1_|_Symbols:_UBC11,_ATUBC11_|_ubiquitin-conjugating_enzyme_11_|_chr3:2641487-2642489_FORWARD_LENGTH=148	79.592	0.01	0.0664646	0.01	0.578874	2.81779	0.01	0.0288215	1.13556	5.30011	0.00093836	0.023535	0.162833
TRINITY_DN236809_c0_g1	AT5G09650.1_|_Symbols:_AtPPa6,_PPa6_|_pyrophosphorylase_6_|_chr5:2991331-2993117_REVERSE_LENGTH=300	34.677	0.01	0.01	0.01	1.77983	0.441968	0.01	0.01	0.743933	6.2171	0.000740877	0.0195661	0.151109
TRINITY_DN201354_c0_g1	AT3G24220.1_|_Symbols:_NCED6,_ATNCED6_|_nine-cis-epoxycarotenoid_dioxygenase_6_|_chr3:8761439-8763172_FORWARD_LENGTH=577	59.854	0.01	0.01	0.01	0.0732083	0.01	1.73078	0.01	0.604663	5.91806	0.00172088	0.0377933	0.200923
TRINITY_DN257789_c0_g1	AT5G35520.1_|_Symbols:_MIS12,_ATMIS12_|_minichromosome_instability_12_(mis12)-like_|_chr5:13701396-13702925_FORWARD_LENGTH=238	26.087	0.01	0.01	0.01	0.01	2.27783	0.01	0.01	0.765945	6.25917	0.000625094	0.0169912	0.211325
TRINITY_DN203548_c0_g1	AT2G37190.1_|_Symbols:__|_Ribosomal_protein_L11_family_protein_|_chr2:15619559-15620059_REVERSE_LENGTH=166	61.438	0.01	0.01	0.01	0.0732083	1.89986	0.01	0.01	0.661023	6.04663	0.00112581	0.0271512	0.201837
TRINITY_DN200821_c0_g1	AT5G64460.2_|_Symbols:__|_Phosphoglycerate_mutase_family_protein_|_chr5:25773009-25775104_REVERSE_LENGTH=282	25.806	0.147841	0.292323	0.01	3.54966	10.8092	0.01	0.150055	4.78962	4.99635	1.05e-05	0.000532856	0.14088
TRINITY_DN256778_c0_g1	AT5G66520.1_|_Symbols:__|_Tetratricopeptide_repeat_(TPR)-like_superfamily_protein_|_chr5:26551879-26553741_FORWARD_LENGTH=620	38.976	1.18165	1.47808	1.09234	0.01	0.01	0.137465	1.25069	0.0524884	-4.57458	0.00183852	0.0397132	0.00234111
TRINITY_DN258045_c0_g1	AT4G39850.3_|_Symbols:_PXA1_|_peroxisomal_ABC_transporter_1_|_chr4:18489220-18496762_FORWARD_LENGTH=1352	35.841	0.01	0.01	0.01	0.38925	1.52189	0.01	0.01	0.64038	6.00086	0.0012936	0.0301889	0.149763
TRINITY_DN206960_c0_g1	AT4G09320.1_|_Symbols:_NDPK1_|_Nucleoside_diphosphate_kinase_family_protein_|_chr4:5923424-5924366_FORWARD_LENGTH=169	59.459	0.01	0.01	0.01	0.136417	2.11585	0.01	0.01	0.754087	6.23666	0.000668819	0.0179648	0.194545
TRINITY_DN206971_c0_g1	AT4G09800.1_|_Symbols:_RPS18C_|_S18_ribosomal_protein_|_chr4:6173818-6174963_FORWARD_LENGTH=152	61.074	0.01	0.01	0.01	0.01	3.46575	0.01	0.01	1.16192	6.86036	9.34e-05	0.00352851	0.211325
TRINITY_DN223629_c0_g1	AT3G05660.1_|_Symbols:_AtRLP33,_RLP33_|_receptor_like_protein_33_|_chr3:1649258-1652001_REVERSE_LENGTH=875	29.114	0.01	0.01	0.01	0.958124	1.14392	0.01	0.01	0.704014	6.13753	0.000904573	0.0228873	0.0933675
TRINITY_DN229080_c0_g1	AT3G17390.1_|_Symbols:_MTO3,_SAMS3,_MAT4_|_S-adenosylmethionine_synthetase_family_protein_|_chr3:5952484-5953665_REVERSE_LENGTH=393	69.487	0.01	0.01	0.01	0.0732083	5.03163	0.0737326	0.01	1.72619	7.43145	1.06e-05	0.000533291	0.204075
TRINITY_DN229078_c0_g1	AT2G29570.1_|_Symbols:_PCNA2,_ATPCNA2_|_proliferating_cell_nuclear_antigen_2_|_chr2:12650139-12651598_REVERSE_LENGTH=264	61.742	0.01	0.01	0.01	0.01	1.73787	0.01	0.01	0.585958	5.87272	0.0018037	0.0391126	0.211325
TRINITY_DN292172_c0_g1	AT3G57420.1_|_Symbols:__|_Protein_of_unknown_function_(DUF288)_|_chr3:21252605-21255115_REVERSE_LENGTH=765	33.333	0.01	0.01	0.01	0.768499	1.46789	0.01	0.01	0.748797	6.2265	0.000700707	0.0186741	0.110675
TRINITY_DN267075_c0_g1	AT2G42740.1_|_Symbols:_RPL16A_|_ribosomal_protein_large_subunit_16A_|_chr2:17791794-17792946_FORWARD_LENGTH=182	72.674	0.01	0.01	0.01	0.01	10.3232	0.01	0.01	3.44775	8.42951	4.71e-08	4.17e-06	0.211325
TRINITY_DN298990_c0_g1	AT3G51130.1_|_Symbols:__|_unknown_protein;_CONTAINS_InterPro_DOMAIN/s:_Uncharacterised_protein_family_UPF0183_(InterPro:IPR005373);_Has_269_Blast_hits_to_265_proteins_in_123_species:_Archae_-_0;_Bacteria_-_0;_Metazoa_-_131;_Fungi_-_82;_Plants_-_37;_Viruses_-_0;_Other_Eukaryotes_-_19_(source:_NCBI_BLink)._|_chr3:18994219-18997180_FORWARD_LENGTH=410	26.506	0.01	0.01	0.01	0.0732083	1.62988	0.01	0.01	0.57103	5.83549	0.00199375	0.0422153	0.200289
TRINITY_DN292098_c0_g1	AT3G06890.1_|_Symbols:__|_unknown_protein;_Has_91_Blast_hits_to_91_proteins_in_12_species:_Archae_-_0;_Bacteria_-_0;_Metazoa_-_0;_Fungi_-_0;_Plants_-_91;_Viruses_-_0;_Other_Eukaryotes_-_0_(source:_NCBI_BLink)._|_chr3:2176949-2177335_FORWARD_LENGTH=128	50	1.31949	0.913434	1.83644	0.01	0.01	0.01	1.35645	0.01	-7.0837	3.68e-05	0.00159936	0.0185844
TRINITY_DN263367_c0_g1	AT2G33150.1_|_Symbols:_PKT3,_PED1,_KAT2_|_peroxisomal_3-ketoacyl-CoA_thiolase_3_|_chr2:14047814-14050983_REVERSE_LENGTH=462	54.42	0.01	0.01	0.01	0.0732083	1.89986	0.01	0.01	0.661023	6.04663	0.00112581	0.0271512	0.201837
TRINITY_DN228234_c0_g1	AT2G34350.1_|_Symbols:__|_Nodulin-like_/_Major_Facilitator_Superfamily_protein_|_chr2:14493624-14495644_FORWARD_LENGTH=525	32.812	0.01	0.01	0.01	1.21096	0.657953	0.01	0.01	0.626303	5.96879	0.00145744	0.0331718	0.108872
TRINITY_DN261939_c0_g1	AT1G14180.1_|_Symbols:__|_RING/U-box_superfamily_protein_|_chr1:4847828-4848970_FORWARD_LENGTH=348	32.5	0.01	0.01	0.01	0.705291	1.25191	0.01	0.01	0.655733	6.03504	0.00118903	0.0282727	0.107094
TRINITY_DN273318_c0_g1	AT3G04400.1_|_Symbols:_emb2171_|_Ribosomal_protein_L14p/L23e_family_protein_|_chr3:1167339-1168308_FORWARD_LENGTH=140	80.435	0.01	0.01	0.01	0.136417	2.00785	0.01	0.01	0.71809	6.16609	0.00081533	0.0210824	0.193671
TRINITY_DN255554_c0_g1	AT2G22770.1_|_Symbols:_NAI1_|_basic_helix-loop-helix_(bHLH)_DNA-binding_superfamily_protein_|_chr2:9684858-9686321_FORWARD_LENGTH=320	28.846	0.01	0.01	0.01	2.09587	0.927933	0.01	0.01	1.01127	6.66002	0.00019106	0.00647761	0.119502
TRINITY_DN255535_c0_g1	AT2G26650.1_|_Symbols:_AKT1,_ATAKT1,_KT1_|_K+_transporter_1_|_chr2:11331965-11336444_REVERSE_LENGTH=857	67.273	1.46305	1.0979	2.71584	0.0732083	0.01	0.137465	1.75893	0.0735578	-4.57968	0.000886715	0.0225346	0.0371502
TRINITY_DN225115_c0_g1	AT4G39955.1_|_Symbols:__|_alpha/beta-Hydrolases_superfamily_protein_|_chr4:18530573-18532088_FORWARD_LENGTH=328	30.952	0.01	0.01	0.01	0.199625	6.38153	0.01	0.01	2.19705	7.77943	2.26e-06	0.000135969	0.202865
TRINITY_DN225077_c0_g1	AT3G58000.1_|_Symbols:__|_VQ_motif-containing_protein_|_chr3:21474950-21475477_FORWARD_LENGTH=175	48.485	0.837044	1.25222	4.20405	3.23362	6.05756	32.8323	2.09777	14.0412	2.74273	6.98e-05	0.00275061	0.166276
TRINITY_DN225098_c0_g1	AT2G13960.1_|_Symbols:__|_Homeodomain-like_superfamily_protein_|_chr2:5859683-5861105_FORWARD_LENGTH=150	30.769	0.01	0.01	0.01	0.642083	0.981929	0.01	0.01	0.54467	5.76731	0.00243582	0.0489222	0.100617
TRINITY_DN286171_c0_g1	AT1G15690.1_|_Symbols:_AVP1,_ATAVP3,_AVP-3,_AtVHP1;1_|_Inorganic_H_pyrophosphatase_family_protein_|_chr1:5399115-5402185_FORWARD_LENGTH=770	60.878	0.01	0.0664646	0.01	0.0732083	3.35775	0.01	0.0288215	1.14699	5.31456	0.000891479	0.0226213	0.20914
TRINITY_DN286187_c0_g1	AT4G39830.1_|_Symbols:__|_Cupredoxin_superfamily_protein_|_chr4:18479103-18481184_FORWARD_LENGTH=582	28.494	0.01	0.179394	0.01	4.30816	0.927933	0.01	0.0664646	1.7487	4.71755	0.000830294	0.0213902	0.163408
TRINITY_DN286147_c0_g1	AT1G70500.1_|_Symbols:__|_Pectin_lyase-like_superfamily_protein_|_chr1:26566579-26568729_REVERSE_LENGTH=468	30.997	0.216761	0.01	0.077646	5.44591	0.981929	0.01	0.101469	2.14595	4.4025	0.000806566	0.020896	0.173145
TRINITY_DN286191_c0_g1	AT3G06810.1_|_Symbols:_IBR3_|_acyl-CoA_dehydrogenase-related_|_chr3:2146534-2150654_FORWARD_LENGTH=824	72.651	117.106	121.578	236.771	320.891	246.07	490.704	158.485	352.555	1.1535	0.00140749	0.0323469	0.0486596
TRINITY_DN256234_c0_g1	AT1G26610.1_|_Symbols:__|_C2H2-like_zinc_finger_protein_|_chr1:9193735-9195102_FORWARD_LENGTH=455	25.781	0.01	0.01	0.01	1.14882	1.25191	0.01	0.01	0.803577	6.32837	0.000526936	0.014836	0.0921339
TRINITY_DN256261_c0_g1	AT5G49300.1_|_Symbols:_GATA16_|_GATA_transcription_factor_16_|_chr5:19984849-19985475_REVERSE_LENGTH=139	47.748	1.66409	1.30869	1.36292	0.01	0.01	0.01	1.44523	0.01	-7.17516	2.57e-05	0.00117257	0.00293996
TRINITY_DN270139_c0_g1	AT5G23540.1_|_Symbols:__|_Mov34/MPN/PAD-1_family_protein_|_chr5:7937772-7939339_FORWARD_LENGTH=308	73.802	0.01	0.01	0.01	0.0732083	1.62988	0.01	0.01	0.57103	5.83549	0.00199375	0.0422153	0.200289
TRINITY_DN234425_c0_g1	AT3G51030.1_|_Symbols:_ATTRX1,_ATTRX_H1,_TRX1_|_thioredoxin_H-type_1_|_chr3:18951123-18951955_REVERSE_LENGTH=114	32.11	3.3871	6.27758	3.86582	151.583	155.454	43.3482	4.51016	116.795	4.69466	8.63e-21	4.58e-18	0.0461845
TRINITY_DN265414_c0_g1	AT4G34170.1_|_Symbols:__|_Galactose_oxidase/kelch_repeat_superfamily_protein_|_chr4:16368087-16369025_FORWARD_LENGTH=293	26.984	0.01	0.01	0.01	1.90625	0.819941	0.01	0.01	0.912063	6.51106	0.000307466	0.00961452	0.121136
TRINITY_DN291335_c0_g1	AT2G38940.1_|_Symbols:_ATPT2,_PHT1;4_|_phosphate_transporter_1;4_|_chr2:16258500-16260104_FORWARD_LENGTH=534	33.21	0.147841	1.53455	0.212938	11.9564	7.08348	0.137465	0.631775	6.39244	3.33888	0.000316507	0.00985755	0.116786
TRINITY_DN225143_c0_g1	AT5G37350.1_|_Symbols:__|_Serine/threonine-protein_kinase_Rio1_|_chr5:14793037-14795828_FORWARD_LENGTH=531	42.388	0.01	0.01	0.01	0.01	2.27827	0.01	0.01	0.766089	6.25944	0.00062461	0.0169912	0.211325
TRINITY_DN225172_c0_g1	AT5G01220.1_|_Symbols:_SQD2_|_sulfoquinovosyldiacylglycerol_2_|_chr5:86907-89885_REVERSE_LENGTH=510	27.845	0.630283	0.74404	0.01	13.7262	6.92149	0.01	0.461441	6.88589	3.89943	3.33e-05	0.00146122	0.122946
TRINITY_DN272719_c0_g1	AT1G75290.1_|_Symbols:__|_NAD(P)-binding_Rossmann-fold_superfamily_protein_|_chr1:28253890-28255173_FORWARD_LENGTH=318	29.56	0.01	0.518182	0.01	7.72141	0.117992	0.01	0.179394	2.61647	3.86642	0.00155049	0.0348965	0.220284
TRINITY_DN290773_c0_g1	AT5G37770.1_|_Symbols:_TCH2,_CML24_|_EF_hand_calcium-binding_protein_family_|_chr5:14999075-14999560_REVERSE_LENGTH=161	27.338	0.01	0.01	0.01	0.01	2.54781	0.01	0.01	0.855938	6.41943	0.000390441	0.0116716	0.211325
TRINITY_DN290786_c0_g1	AT5G17630.1_|_Symbols:__|_Nucleotide/sugar_transporter_family_protein_|_chr5:5809475-5810728_FORWARD_LENGTH=417	75	3.3871	3.05909	2.85113	0.01	0.063996	0.519861	3.09911	0.197952	-3.96863	0.000717981	0.0190489	0.000104563
TRINITY_DN290808_c0_g1	AT1G17880.1_|_Symbols:_BTF3,_ATBTF3_|_basic_transcription_factor_3_|_chr1:6152572-6153425_REVERSE_LENGTH=165	50	0.01	0.179394	0.01	3.8657	2.00785	0.01	0.0664646	1.96119	4.883	0.000468184	0.0135084	0.115324
TRINITY_DN290791_c0_g1	AT5G19580.1_|_Symbols:__|_glyoxal_oxidase-related_protein_|_chr5:6607595-6609517_REVERSE_LENGTH=594	28.901	0.0789203	0.122929	0.01	3.36004	9.08134	0.01	0.0706165	4.15046	5.87712	2.73e-06	0.000161143	0.131662
TRINITY_DN290724_c0_g1	AT2G40410.2_|_Symbols:__|_Staphylococcal_nuclease_homologue_|_chr2:16873509-16875215_FORWARD_LENGTH=332	25.352	0.01	0.01	0.01	2.60154	1.46789	0.01	0.01	1.35981	7.08726	4.25e-05	0.00181217	0.106867
TRINITY_DN292987_c0_g1	AT2G26300.1_|_Symbols:_GPA1,_GP_ALPHA_1,_ATGPA1_|_G_protein_alpha_subunit_1_|_chr2:11198087-11200822_FORWARD_LENGTH=383	31.783	0.01	0.01	0.01	0.642083	1.03592	0.01	0.01	0.562669	5.81421	0.002158	0.0446937	0.102804
TRINITY_DN286308_c0_g1	AT3G45300.1_|_Symbols:_IVD,_ATIVD,_IVDH_|_isovaleryl-CoA-dehydrogenase_|_chr3:16621659-16624848_REVERSE_LENGTH=409	24	0.01	0.01	0.01	1.33737	0.603956	0.01	0.01	0.650443	6.02335	0.00125698	0.0295221	0.118595
TRINITY_DN225937_c0_g1	AT4G06634.1_|_Symbols:__|_zinc_finger_(C2H2_type)_family_protein_|_chr4:3764499-3766439_REVERSE_LENGTH=387	41.379	0.354602	0.687576	0.077646	9.9337	4.22169	0.01	0.373274	4.7218	3.66103	0.000440253	0.0128803	0.134687
TRINITY_DN225993_c0_g1	AT3G13560.1_|_Symbols:__|_O-Glycosyl_hydrolases_family_17_protein_|_chr3:4425484-4427284_REVERSE_LENGTH=505	34.146	0.0789203	0.122929	0.01	2.47512	2.65581	0.01	0.0706165	1.71364	4.60092	0.00100064	0.0247656	0.0969514
TRINITY_DN286006_c0_g1	AT1G75310.1_|_Symbols:_AUL1_|_auxin-like_1_protein_|_chr1:28261004-28266124_FORWARD_LENGTH=1448	35.484	0.216761	0.122929	0.01	1.21096	12.1591	0.01	0.116563	4.46002	5.25786	7.94e-06	0.000414821	0.188938
TRINITY_DN285993_c0_g1	AT1G53750.1_|_Symbols:_RPT1A_|_regulatory_particle_triple-A_1A_|_chr1:20065921-20068324_REVERSE_LENGTH=426	74.704	0.0789203	0.01	0.01	1.14775	1.73787	0.01	0.0329734	0.965207	4.87146	0.00214881	0.044562	0.103583
TRINITY_DN285977_c0_g1	AT1G66530.1_|_Symbols:__|_Arginyl-tRNA_synthetase,_class_Ic_|_chr1:24819064-24822277_REVERSE_LENGTH=590	38.235	147.243	149.691	149.711	368.758	272.204	448.56	148.881	363.174	1.2865	0.000383423	0.0115217	0.0260905
TRINITY_DN287249_c0_g1	AT3G07660.1_|_Symbols:__|_Kinase-related_protein_of_unknown_function_(DUF1296)_|_chr3:2445275-2450372_REVERSE_LENGTH=841	43.333	0.01	0.01	0.01	2.22229	3.84372	0.01	0.01	2.02534	7.66202	3.96e-06	0.000223796	0.105685
TRINITY_DN287296_c0_g1	AT3G16460.1_|_Symbols:__|_Mannose-binding_lectin_superfamily_protein_|_chr3:5593029-5595522_FORWARD_LENGTH=705	26.271	0.0789203	0.405253	0.01	21.564	10.1613	0.01	0.164724	10.5784	6.00493	1.62e-10	2.26e-08	0.118159
TRINITY_DN287259_c0_g1	AT1G69250.1_|_Symbols:__|_Nuclear_transport_factor_2_(NTF2)_family_protein_with_RNA_binding_(RRM-RBD-RNP_motifs)_domain_|_chr1:26033163-26035301_FORWARD_LENGTH=427	29.688	0.01	0.01	0.01	0.01	1.62988	0.01	0.01	0.54996	5.78126	0.00228689	0.0466387	0.211325
TRINITY_DN261390_c0_g1	AT5G05350.1_|_Symbols:__|_PLAC8_family_protein_|_chr5:1585757-1587337_FORWARD_LENGTH=526	20.853	0.285681	0.122929	0.01	3.17041	3.78972	0.01	0.139537	2.32338	4.05751	0.00130209	0.0303569	0.101277
TRINITY_DN201108_c0_g1	AT1G72370.1_|_Symbols:_P40,_AP40,_RP40,_RPSAA_|_40s_ribosomal_protein_SA_|_chr1:27243148-27244842_REVERSE_LENGTH=298	61.033	0.01	0.01	0.01	0.01	4.86964	0.137465	0.01	1.67237	7.38575	1.28e-05	0.00062963	0.203855
TRINITY_DN287394_c0_g1	AT5G22330.1_|_Symbols:_ATTIP49A,_RIN1_|_P-loop_containing_nucleoside_triphosphate_hydrolases_superfamily_protein_|_chr5:7391026-7394071_REVERSE_LENGTH=458	88.791	68.9993	60.8159	50.3386	12.0196	5.89557	5.74594	60.0513	7.88702	-2.92864	4.63e-09	5.08e-07	0.00257406
TRINITY_DN287384_c0_g1	AT4G17370.1_|_Symbols:__|_Oxidoreductase_family_protein_|_chr4:9706188-9708142_FORWARD_LENGTH=368	25.091	0.01	0.01	0.01	0.136417	1.46789	0.01	0.01	0.538103	5.74981	0.00249059	0.0497562	0.187466
TRINITY_DN287332_c0_g1	AT4G04950.1_|_Symbols:__|_thioredoxin_family_protein_|_chr4:2517882-2519924_REVERSE_LENGTH=488	29.412	0.01	0.01	0.01	0.958124	1.4139	0.01	0.01	0.794007	6.31108	0.000551669	0.015405	0.0992073
TRINITY_DN287352_c0_g1	AT4G01860.1_|_Symbols:__|_Transducin_family_protein_/_WD-40_repeat_family_protein_|_chr4:801713-808018_REVERSE_LENGTH=1308	46.811	12.4157	8.70556	7.04518	0.768499	0.495964	0.456128	9.3888	0.573531	-4.033	2.52e-06	0.000149475	0.0152629
TRINITY_DN287327_c0_g1	AT4G17370.1_|_Symbols:__|_Oxidoreductase_family_protein_|_chr4:9706188-9708142_FORWARD_LENGTH=368	28.346	0.285681	0.969899	0.01	13.8526	12.2671	0.01	0.42186	8.7099	4.36782	1.21e-06	7.75e-05	0.0990662
TRINITY_DN254770_c0_g1	AT2G26250.1_|_Symbols:_FDH,_KCS10_|_3-ketoacyl-CoA_synthase_10_|_chr2:11170799-11173059_REVERSE_LENGTH=550	75.547	0.837044	0.461717	2.85113	0.136417	0.01	0.01	1.3833	0.0521388	-4.72961	0.00118543	0.0282089	0.107146
TRINITY_DN254776_c0_g1	AT5G05140.1_|_Symbols:__|_Transcription_elongation_factor_(TFIIS)_family_protein_|_chr5:1520353-1522297_FORWARD_LENGTH=436	36.111	0.01	0.0664646	0.01	1.59021	1.3599	0.01	0.0288215	0.986702	5.0974	0.00173624	0.0380427	0.0956218
TRINITY_DN304686_c0_g1	AT1G24480.1_|_Symbols:__|_S-adenosyl-L-methionine-dependent_methyltransferases_superfamily_protein_|_chr1:8676440-8677159_REVERSE_LENGTH=239	72.081	0.01	0.292323	1.29527	0.01	0.01	0.01	0.532532	0.01	-5.7348	0.00244557	0.049053	0.156113
TRINITY_DN300529_c0_g1	AT2G46530.3_|_Symbols:_ARF11_|_auxin_response_factor_11_|_chr2:19105112-19108029_FORWARD_LENGTH=622	25	0.01	0.0664646	0.01	0.452458	4.22169	0.0737326	0.0288215	1.58263	5.77903	0.000192308	0.00651509	0.180708
TRINITY_DN300065_c0_g1	AT3G16190.1_|_Symbols:__|_Isochorismatase_family_protein_|_chr3:5489883-5491195_REVERSE_LENGTH=196	22.727	0.01	0.01	0.01	0.01	1.68388	0.01	0.01	0.567959	5.82772	0.00202919	0.0427037	0.211325
TRINITY_DN305863_c0_g1	AT5G42280.1_|_Symbols:__|_Cysteine/Histidine-rich_C1_domain_family_protein_|_chr5:16905485-16908007_REVERSE_LENGTH=694	26.316	0.768124	0.518182	0.01	18.8461	10.6472	0.01	0.432102	9.83443	4.5084	2.32e-07	1.76e-05	0.113315
TRINITY_DN302076_c0_g1	AT5G53560.1_|_Symbols:_ATB5-A,_B5_#2,_ATCB5-E,_CB5-E_|_cytochrome_B5_isoform_E_|_chr5:21759628-21760353_FORWARD_LENGTH=134	44.094	0.01	0.01	0.01	0.38925	2.11585	0.01	0.01	0.838365	6.38951	0.000431067	0.0126578	0.16473
TRINITY_DN303590_c0_g1	AT5G27680.1_|_Symbols:_RECQSIM_|_RECQ_helicase_SIM_|_chr5:9794244-9798637_REVERSE_LENGTH=858	69.231	0.01	0.01	0.01	0.642083	1.52189	0.01	0.01	0.724657	6.17923	0.00079783	0.0207222	0.122316
TRINITY_DN304808_c0_g1	AT5G10710.2_|_Symbols:__|_INVOLVED_IN:_chromosome_segregation,_cell_division;_LOCATED_IN:_chromosome,_centromeric_region,_nucleus;_EXPRESSED_IN:_23_plant_structures;_EXPRESSED_DURING:_13_growth_stages;_CONTAINS_InterPro_DOMAIN/s:_Centromere_protein_Cenp-O_(InterPro:IPR018464);_Has_43_Blast_hits_to_43_proteins_in_15_species:_Archae_-_0;_Bacteria_-_0;_Metazoa_-_11;_Fungi_-_0;_Plants_-_31;_Viruses_-…	45.455	0.01	0.01	0.01	0.262833	1.79187	0.01	0.01	0.688234	6.10483	0.00096847	0.024129	0.173633
TRINITY_DN85393_c0_g1	AT5G21100.1_|_Symbols:__|_Plant_L-ascorbate_oxidase_|_chr5:7168312-7170719_FORWARD_LENGTH=573	28.383	0.285681	0.122929	0.01	0.958124	7.73143	0.201198	0.139537	2.96359	4.40863	0.000308847	0.00964955	0.179712
TRINITY_DN85329_c0_g1	AT3G02110.1_|_Symbols:_scpl25_|_serine_carboxypeptidase-like_25_|_chr3:370902-373637_REVERSE_LENGTH=473	36.807	0.01	0.01	0.01	0.0732083	2.00785	0.01	0.01	0.697021	6.12313	0.000915953	0.0231053	0.202341
TRINITY_DN85329_c0_g2	AT3G02110.1_|_Symbols:_scpl25_|_serine_carboxypeptidase-like_25_|_chr3:370902-373637_REVERSE_LENGTH=473	36.807	0.01	0.01	0.01	0.01	1.62988	0.0737326	0.01	0.571205	5.83594	0.00199179	0.0421972	0.200199
TRINITY_DN39465_c0_g2	AT3G44380.1_|_Symbols:__|_Late_embryogenesis_abundant_(LEA)_hydroxyproline-rich_glycoprotein_family_|_chr3:16036254-16036814_REVERSE_LENGTH=186	66.129	0.01	0.122929	0.618814	0.199625	0.01	13.5213	0.250581	4.57698	4.19105	0.00011786	0.00430866	0.217731
TRINITY_DN39509_c0_g1	AT5G06930.1_|_Symbols:__|_LOCATED_IN:_chloroplast;_EXPRESSED_IN:_15_plant_structures;_EXPRESSED_DURING:_7_growth_stages;_BEST_Arabidopsis_thaliana_protein_match_is:_nucleolar_protein_gar2-related_(TAIR:AT2G42320.2);_Has_3369_Blast_hits_to_1526_proteins_in_313_species:_Archae_-_2;_Bacteria_-_910;_Metazoa_-_754;_Fungi_-_336;_Plants_-_137;_Viruses_-_11;_Other_Eukaryotes_-_1219_(source:_NCBI_BLink)._…	37.143	0.630283	1.13929	0.01	19.8574	11.2412	0.0737326	0.593192	10.3908	4.13066	7.87e-07	5.28e-05	0.114474
TRINITY_DN39499_c0_g1	AT4G27870.1_|_Symbols:__|_Vacuolar_iron_transporter_(VIT)_family_protein_|_chr4:13878983-13882679_FORWARD_LENGTH=761	22.656	1.25057	0.85697	0.01	5.69874	19.7186	0.01	0.705845	8.47577	3.58592	3.04e-05	0.00135524	0.157825
TRINITY_DN39442_c0_g1	AT4G33090.1_|_Symbols:_APM1,_ATAPM1_|_aminopeptidase_M1_|_chr4:15965915-15970418_REVERSE_LENGTH=879	67.965	0.01	0.01	0.01	0.01	0.387972	5.80967	0.01	2.06921	7.69294	3.54e-06	0.000202426	0.193162
TRINITY_DN15003_c0_g1	AT4G16310.1_|_Symbols:_LDL3_|_LSD1-like_3_|_chr4:9218636-9224764_FORWARD_LENGTH=1628	39.286	0.768124	0.405253	0.01	6.26762	5.84157	0.01	0.394459	4.03973	3.35631	0.00167165	0.0369369	0.105774
TRINITY_DN15003_c0_g2	AT4G16310.1_|_Symbols:_LDL3_|_LSD1-like_3_|_chr4:9218636-9224764_FORWARD_LENGTH=1628	39.286	0.01	0.122929	0.01	2.98079	1.73787	0.01	0.0476431	1.57622	5.04806	0.000615587	0.016836	0.10889
TRINITY_DN15015_c1_g2	AT5G63680.1_|_Symbols:__|_Pyruvate_kinase_family_protein_|_chr5:25490507-25492530_FORWARD_LENGTH=510	43.532	0.216761	0.122929	0.01	6.1412	3.41175	0.01	0.116563	3.18765	4.77331	0.000109309	0.00403212	0.112681
TRINITY_DN15015_c1_g3	AT5G63680.1_|_Symbols:__|_Pyruvate_kinase_family_protein_|_chr5:25490507-25492530_FORWARD_LENGTH=510	43.532	0.0789203	0.179394	0.01	2.79116	3.78972	0.01	0.0894381	2.19696	4.61848	0.000535738	0.0150309	0.101593
TRINITY_DN15096_c0_g1	AT4G03120.1_|_Symbols:__|_C2H2_and_C2HC_zinc_fingers_superfamily_protein_|_chr4:1385747-1387331_FORWARD_LENGTH=207	64.052	41.9116	43.9944	33.9006	13.2205	8.27139	14.0312	39.9356	11.841	-1.75388	0.000525202	0.0147939	0.00163284
TRINITY_DN15101_c0_g1	AT1G55350.5_|_Symbols:_DEK1_|_calpain-type_cysteine_protease_family_|_chr1:20654463-20664501_REVERSE_LENGTH=2179	32.231	0.01	0.01	0.01	0.01	6.16555	0.01	0.01	2.06185	7.6878	3.47e-06	0.000198903	0.211325
TRINITY_DN15070_c0_g1	AT5G60990.1_|_Symbols:__|_DEA(D/H)-box_RNA_helicase_family_protein_|_chr5:24546601-24549148_REVERSE_LENGTH=456	75.116	79.0356	69.598	47.1173	20.6791	19.9001	18.7996	65.2503	19.7929	-1.721	0.000200852	0.00674372	0.02017
TRINITY_DN15036_c0_g1	AT1G03860.1_|_Symbols:_ATPHB2,_PHB2_|_prohibitin_2_|_chr1:979611-981157_REVERSE_LENGTH=286	83.158	233.65	234.102	184.751	53.9266	33.3796	118.871	217.501	68.7258	-1.6621	2.43e-05	0.00111517	0.00618249
TRINITY_DN15085_c0_g1	AT1G31660.1_|_Symbols:__|_CONTAINS_InterPro_DOMAIN/s:_Bystin_(InterPro:IPR007955);_Has_475_Blast_hits_to_467_proteins_in_210_species:_Archae_-_0;_Bacteria_-_9;_Metazoa_-_155;_Fungi_-_139;_Plants_-_55;_Viruses_-_0;_Other_Eukaryotes_-_117_(source:_NCBI_BLink)._|_chr1:11331176-11333440_REVERSE_LENGTH=444	62.557	49.6327	46.6586	24.0243	16.1918	8.60034	11.5456	40.1052	12.1126	-1.72728	0.000615772	0.016836	0.0326643
TRINITY_DN15006_c0_g1	AT4G22860.1_|_Symbols:__|_Cell_cycle_regulated_microtubule_associated_protein_|_chr4:11997735-12001281_FORWARD_LENGTH=509	39.252	3.0425	2.15566	2.10703	0.136417	0.01	0.01	2.43506	0.0521388	-5.54545	5.63e-05	0.0022937	0.00726403
TRINITY_DN15006_c0_g2	AT4G22860.1_|_Symbols:__|_Cell_cycle_regulated_microtubule_associated_protein_|_chr4:11997735-12001281_FORWARD_LENGTH=509	39.252	7.03988	6.5599	4.60993	0.199625	0.333976	0.26493	6.0699	0.266177	-4.51121	9.12e-06	0.000469575	0.00789666
TRINITY_DN15025_c0_g1	AT4G38070.1_|_Symbols:__|_basic_helix-loop-helix_(bHLH)_DNA-binding_superfamily_protein_|_chr4:17876535-17882569_FORWARD_LENGTH=1513	36.243	10.0724	9.10081	9.88631	0.199625	0.225984	0.137465	9.6865	0.187691	-5.68954	1.62e-09	1.94e-07	0.000453087
TRINITY_DN15027_c0_g1	AT3G17390.1_|_Symbols:_MTO3,_SAMS3,_MAT4_|_S-adenosylmethionine_synthetase_family_protein_|_chr3:5952484-5953665_REVERSE_LENGTH=393	64.151	0.01	0.01	0.01	0.0732083	10.7012	0.01	0.01	3.59481	8.48977	3.14e-08	2.88e-06	0.209623
TRINITY_DN15552_c0_g1	AT1G22610.1_|_Symbols:__|_C2_calcium/lipid-binding_plant_phosphoribosyltransferase_family_protein_|_chr1:7994478-7997567_FORWARD_LENGTH=1029	75.495	67.0695	70.1953	131.784	14.2951	15.9928	24.1009	89.6831	18.1296	-2.30649	4.59e-07	3.25e-05	0.0370009
TRINITY_DN15546_c0_g1	AT4G12320.1_|_Symbols:_CYP706A6_|_cytochrome_P450,_family_706,_subfamily_A,_polypeptide_6_|_chr4:7314939-7316647_REVERSE_LENGTH=518	46.008	1.38841	1.87333	2.17467	0.01	0.01	0.01	1.81214	0.01	-7.50155	6.71e-06	0.000355865	0.00788503
TRINITY_DN15530_c0_g1	AT4G36700.1_|_Symbols:__|_RmlC-like_cupins_superfamily_protein_|_chr4:17298443-17300337_REVERSE_LENGTH=522	28.395	0.01	0.122929	0.01	0.958124	3.24976	0.01	0.0476431	1.40596	4.88315	0.00103404	0.0253997	0.146625
TRINITY_DN15542_c0_g1	AT1G08060.1_|_Symbols:_MOM,_MOM1_|_ATP-dependent_helicase_family_protein_|_chr1:2501981-2510488_REVERSE_LENGTH=2001	26.909	9.45209	9.49606	3.93347	1.90625	0.765945	0.902257	7.62721	1.19148	-2.6784	0.00131483	0.030592	0.0342165
TRINITY_DN15571_c0_g1	AT5G66005.3_|_Symbols:__|_Expressed_protein_|_chr5:26397864-26399123_REVERSE_LENGTH=192	67.033	7.86699	5.99525	4.00105	0.768499	0.495964	1.22092	5.95443	0.828461	-2.84546	0.00182221	0.0394302	0.0200913
TRINITY_DN15514_c1_g1	AT4G19010.1_|_Symbols:__|_AMP-dependent_synthetase_and_ligase_family_protein_|_chr4:10411715-10414221_REVERSE_LENGTH=566	29.63	0.01	0.179394	0.01	4.11854	1.57589	0.01	0.0664646	1.90147	4.83839	0.000548458	0.0153433	0.132438
TRINITY_DN15517_c0_g1	AT5G51160.1_|_Symbols:__|_Ankyrin_repeat_family_protein_|_chr5:20792280-20793681_FORWARD_LENGTH=442	32.012	2.69789	2.94944	6.03651	0.199625	0.387972	0.456128	3.89461	0.347908	-3.4847	0.00131686	0.0306149	0.0399653
TRINITY_DN15511_c0_g1	AT4G37640.1_|_Symbols:_ACA2_|_calcium_ATPase_2_|_chr4:17683225-17686808_REVERSE_LENGTH=1014	29.474	0.01	0.518182	0.01	2.53833	7.35346	0.01	0.179394	3.3006	4.20152	0.00038498	0.011561	0.141987
TRINITY_DN15509_c1_g1	AT5G26360.1_|_Symbols:__|_TCP-1/cpn60_chaperonin_family_protein_|_chr5:9255561-9258891_REVERSE_LENGTH=555	31.746	0.01	0.01	0.01	0.01	2.81779	0.01	0.01	0.945931	6.56366	0.000250136	0.00807216	0.211325
TRINITY_DN15553_c0_g1	AT1G72150.1_|_Symbols:_PATL1_|_PATELLIN_1_|_chr1:27148558-27150652_FORWARD_LENGTH=573	27.778	0.0789203	0.74404	0.01	3.17041	12.5911	0.01	0.277654	5.25716	4.24293	5.21e-05	0.00215359	0.159067
TRINITY_DN15560_c0_g1	AT3G63410.1_|_Symbols:_APG1,_VTE3,_IEP37,_E37_|_S-adenosyl-L-methionine-dependent_methyltransferases_superfamily_protein_|_chr3:23415816-23417002_REVERSE_LENGTH=338	71.687	136.197	151.956	151.74	34.841	18.4227	17.2815	146.631	23.5151	-2.64053	1.41e-09	1.7e-07	4.71e-05
TRINITY_DN15561_c0_g1	AT4G22780.1_|_Symbols:_ACR7_|_ACT_domain_repeat_7_|_chr4:11968696-11970956_REVERSE_LENGTH=449	28.571	0.01	0.179394	0.01	3.67608	1.84587	0.01	0.0664646	1.84398	4.79409	0.000637591	0.0172799	0.117399
TRINITY_DN15505_c0_g1	AT5G01510.1_|_Symbols:_RUS5_|_Protein_of_unknown_function,_DUF647_|_chr5:201702-205151_FORWARD_LENGTH=509	28.261	0.01	0.122929	0.01	0.831707	3.78972	0.01	0.0476431	1.54381	5.01808	0.00066789	0.0179503	0.161099
TRINITY_DN15557_c0_g1	AT3G44610.1_|_Symbols:__|_Protein_kinase_superfamily_protein_|_chr3:16188266-16192107_REVERSE_LENGTH=451	30.435	0.01	0.348788	0.01	1.46379	5.67953	0.01	0.122929	2.38444	4.27775	0.000838026	0.0215669	0.157345
TRINITY_DN15557_c0_g2	AT3G44610.1_|_Symbols:__|_Protein_kinase_superfamily_protein_|_chr3:16188266-16192107_REVERSE_LENGTH=451	30.435	0.0789203	0.01	0.01	1.02133	3.95166	0.01	0.0329734	1.661	5.6546	0.000175452	0.00603403	0.15113
TRINITY_DN15584_c0_g1	AT1G09640.1_|_Symbols:__|_Translation_elongation_factor_EF1B,_gamma_chain_|_chr1:3120162-3122152_FORWARD_LENGTH=414	41.518	0.01	0.01	0.01	0.0732083	3.95171	0.01	0.01	1.34497	7.07143	4.37e-05	0.00184995	0.206733
TRINITY_DN15590_c0_g1	AT2G14530.1_|_Symbols:_TBL13_|_TRICHOME_BIREFRINGENCE-LIKE_13_|_chr2:6187484-6190137_FORWARD_LENGTH=412	28.571	0.423522	1.53455	0.01	4.93765	19.8076	0.01	0.656022	8.25177	3.65289	2.84e-05	0.00127817	0.16489
TRINITY_DN87487_c0_g1	AT2G42600.2_|_Symbols:_ATPPC2,_PPC2_|_phosphoenolpyruvate_carboxylase_2_|_chr2:17734541-17738679_REVERSE_LENGTH=963	23.75	0.01	0.01	0.01	0.01	2.06185	0.01	0.01	0.69395	6.11676	0.000930204	0.0233591	0.211325
TRINITY_DN87486_c0_g1	AT4G35335.1_|_Symbols:__|_Nucleotide-sugar_transporter_family_protein_|_chr4:16807286-16810015_FORWARD_LENGTH=352	33.036	0.01	0.01	0.01	0.136417	2.11585	0.01	0.01	0.754087	6.23666	0.000668819	0.0179648	0.194545
TRINITY_DN87510_c0_g1	AT1G79900.1_|_Symbols:_ATMBAC2,_BAC2_|_Mitochondrial_substrate_carrier_family_protein_|_chr1:30052524-30053599_REVERSE_LENGTH=296	32.323	0.0789203	0.179394	0.01	1.40058	3.78972	0.01	0.0894381	1.73343	4.2766	0.00172039	0.037787	0.137339
TRINITY_DN59733_c0_g1	AT3G29760.1_|_Symbols:__|_Haloacid_dehalogenase-like_hydrolase_(HAD)_superfamily_protein_|_chr3:11590064-11591833_REVERSE_LENGTH=465	26.277	0.147841	0.179394	0.145292	6.8997	2.22384	0.0737326	0.157509	3.06576	4.28274	0.000381161	0.0114669	0.142861
TRINITY_DN59762_c0_g1	AT1G74310.1_|_Symbols:_ATHSP101,_HSP101,_HOT1_|_heat_shock_protein_101_|_chr1:27936715-27939862_REVERSE_LENGTH=911	43.231	0.01	0.01	0.01	1.27417	0.465403	0.01	0.01	0.583189	5.86589	0.00193324	0.0412979	0.130572
TRINITY_DN34468_c0_g1	AT1G53350.1_|_Symbols:__|_Disease_resistance_protein_(CC-NBS-LRR_class)_family_|_chr1:19903899-19907515_FORWARD_LENGTH=927	32.787	0.0789203	0.0664646	0.01	2.72795	1.79187	0.01	0.051795	1.50994	4.86554	0.000849826	0.0217867	0.104402
TRINITY_DN6375_c0_g1	AT4G18820.1_|_Symbols:__|_AAA-type_ATPase_family_protein_|_chr4:10330371-10334090_FORWARD_LENGTH=1097	51.392	56.9382	58.3981	35.0506	16.5706	10.8632	10.3347	50.129	12.5895	-1.99343	4.34e-05	0.00184213	0.0156304
TRINITY_DN6326_c0_g1	AT5G48490.1_|_Symbols:__|_Bifunctional_inhibitor/lipid-transfer_protein/seed_storage_2S_albumin_superfamily_protein_|_chr5:19647932-19648237_REVERSE_LENGTH=101	42.708	696.788	665.245	82.1322	0.894916	0.495964	1.34838	481.389	0.913088	-9.04223	1.85e-69	3.4e-65	0.0690241
TRINITY_DN6390_c0_g1	AT5G06150.1_|_Symbols:_CYC1BAT,_CYCB1;2_|_Cyclin_family_protein_|_chr5:1859542-1861570_REVERSE_LENGTH=445	49.756	48.0475	37.1638	23.2803	0.768499	0.063996	0.392396	36.1639	0.408297	-6.46879	4.16e-21	2.34e-18	0.0189072
TRINITY_DN6301_c0_g1	AT4G24710.1_|_Symbols:__|_P-loop_containing_nucleoside_triphosphate_hydrolases_superfamily_protein_|_chr4:12745752-12748995_REVERSE_LENGTH=475	72.867	25.8551	22.0312	14.8921	0.958124	0.603956	1.66705	20.9262	1.07638	-4.28105	4.95e-10	6.43e-08	0.0121546
TRINITY_DN6359_c0_g1	AT5G60640.1_|_Symbols:_ATPDIL1-4,_PDI2,_ATPDI2,_PDIL1-4_|_PDI-like_1-4_|_chr5:24371141-24373993_REVERSE_LENGTH=597	42.92	0.492442	2.21212	0.01	12.0828	39.5351	0.01	0.904855	17.2093	4.24936	3.67e-09	4.11e-07	0.14889
TRINITY_DN6371_c0_g1	AT2G32415.1_|_Symbols:__|_Polynucleotidyl_transferase,_ribonuclease_H_fold_protein_with_HRDC_domain_|_chr2:13761307-13765421_REVERSE_LENGTH=891	25.899	0.285681	1.25222	0.01	4.49779	14.319	0.01	0.515968	6.27558	3.6044	0.000146332	0.0051867	0.152831
TRINITY_DN6392_c0_g1	AT4G20140.1_|_Symbols:_GSO1_|_Leucine-rich_repeat_transmembrane_protein_kinase_|_chr4:10884220-10888045_FORWARD_LENGTH=1249	61.796	31.5755	29.4845	95.5261	8.4167	6.8135	31.4939	52.1954	15.5747	-1.74472	0.000261304	0.00837748	0.113647
TRINITY_DN6334_c0_g1	AT1G71780.1_|_Symbols:__|_unknown_protein;_FUNCTIONS_IN:_molecular_function_unknown;_INVOLVED_IN:_biological_process_unknown;_LOCATED_IN:_endoplasmic_reticulum;_EXPRESSED_IN:_25_plant_structures;_EXPRESSED_DURING:_15_growth_stages;_Has_34_Blast_hits_to_34_proteins_in_11_species:_Archae_-_0;_Bacteria_-_0;_Metazoa_-_0;_Fungi_-_0;_Plants_-_34;_Viruses_-_0;_Other_Eukaryotes_-_0_(source:_NCBI_BLink)._…	59.898	17.5158	23.2167	14.6215	79.0851	63.4014	69.9884	18.4513	70.825	1.94053	2.79e-05	0.00126198	0.000872037
TRINITY_DN6391_c0_g1	AT5G10530.1_|_Symbols:__|_Concanavalin_A-like_lectin_protein_kinase_family_protein_|_chr5:3324978-3326933_REVERSE_LENGTH=651	46.33	15.2414	24.3463	39.4476	91.9148	97.5809	177.123	26.3451	122.206	2.21371	4.01e-07	2.87e-05	0.0326714
TRINITY_DN6322_c0_g1	AT3G17465.1_|_Symbols:_RPL3P_|_ribosomal_protein_L3_plastid_|_chr3:5978059-5979572_REVERSE_LENGTH=324	66.667	105.924	96.8218	56.6545	40.4585	26.7923	31.1682	86.4667	32.8063	-1.39817	0.00141753	0.0325088	0.0313324
TRINITY_DN6322_c1_g1	AT5G28680.1_|_Symbols:_ANX2_|_Malectin/receptor-like_protein_kinase_family_protein_|_chr5:10719437-10722013_REVERSE_LENGTH=858	29.825	3.45595	5.65646	9.48037	21.8801	42.7749	37.6122	6.19759	34.0891	2.45953	7.74e-06	0.00040486	0.0194682
TRINITY_DN6340_c0_g1	AT4G33010.1_|_Symbols:_AtGLDP1,_GLDP1_|_glycine_decarboxylase_P-protein_1_|_chr4:15926852-15931150_REVERSE_LENGTH=1037	32.727	17.5154	17.6834	16.8539	2.72795	2.11585	3.1329	17.3509	2.6589	-2.70611	3.34e-05	0.00146594	1.86e-06
TRINITY_DN6325_c0_g1	AT4G36020.1_|_Symbols:_CSDP1_|_cold_shock_domain_protein_1_|_chr4:17043443-17044342_REVERSE_LENGTH=299	46.25	8.96971	10.0042	28.4212	43.1813	66.6411	21.6791	15.7984	43.8338	1.47227	0.00241913	0.0486667	0.0753688
TRINITY_DN6336_c0_g1	AT1G62310.1_|_Symbols:__|_transcription_factor_jumonji_(jmjC)_domain-containing_protein_|_chr1:23036039-23039301_REVERSE_LENGTH=883	56.913	7.17682	4.24485	5.35403	0.199625	0.01	0.01	5.5919	0.0732083	-6.25519	8.3e-08	6.96e-06	0.0113268
TRINITY_DN6327_c0_g1	AT3G14172.1_|_Symbols:__|_FUNCTIONS_IN:_molecular_function_unknown;_INVOLVED_IN:_biological_process_unknown;_LOCATED_IN:_cellular_component_unknown;_BEST_Arabidopsis_thaliana_protein_match_is:_COP1-interacting_protein-related_(TAIR:AT1G72410.1);_Has_30201_Blast_hits_to_17322_proteins_in_780_species:_Archae_-_12;_Bacteria_-_1396;_Metazoa_-_17338;_Fungi_-_3422;_Plants_-_5037;_Viruses_-_0;_Other_Euk…	37.143	0.01	0.179394	0.01	1.40058	4.05965	0.137465	0.0664646	1.8659	4.81114	0.000593186	0.0163436	0.129823
TRINITY_DN6384_c0_g1	AT4G02890.3_|_Symbols:_UBQ14_|_Ubiquitin_family_protein_|_chr4:1278747-1279664_REVERSE_LENGTH=305	97.368	1.18165	1.7451	1.15822	14.499	6.91615	2.17691	1.36166	7.86401	2.5299	0.00197356	0.0418972	0.105694
TRINITY_DN6386_c0_g1	AT5G57035.1_|_Symbols:__|_U-box_domain-containing_protein_kinase_family_protein_|_chr5:23080743-23083819_FORWARD_LENGTH=789	42.647	18.8942	18.1352	26.189	60.4235	83.6894	68.7774	21.0728	70.9634	1.75169	0.000132641	0.00477223	0.0051857
TRINITY_DN6386_c1_g1	AT4G01270.1_|_Symbols:__|_RING/U-box_superfamily_protein_|_chr4:532351-534891_FORWARD_LENGTH=506	51.952	8.55585	7.02031	5.89527	1.02133	0.927933	1.52849	7.15714	1.15925	-2.62619	0.00194764	0.0415242	0.00620173
TRINITY_DN6369_c0_g1	AT2G33640.1_|_Symbols:__|_DHHC-type_zinc_finger_family_protein_|_chr2:14239500-14242240_FORWARD_LENGTH=565	27.586	10.6237	13.2792	10.6981	34.8377	32.4076	37.9309	11.5337	35.0588	1.60392	0.00188595	0.0405568	0.0004272
TRINITY_DN6364_c0_g1	AT3G59170.1_|_Symbols:__|_F-box/RNI-like_superfamily_protein_|_chr3:21878167-21879799_FORWARD_LENGTH=473	38.235	17.8837	25.532	47.1593	78.2533	88.2395	136.844	30.1916	101.112	1.74374	6.58e-05	0.00261963	0.0205463
TRINITY_DN6306_c0_g1	AT3G08030.1_|_Symbols:__|_Protein_of_unknown_function,_DUF642_|_chr3:2564191-2565819_FORWARD_LENGTH=365	69.101	128.615	121.296	77.8705	0.894916	0.27998	0.456128	109.261	0.543675	-7.65081	1.59e-38	3.47e-35	0.0102776
TRINITY_DN6383_c0_g1	AT2G39380.1_|_Symbols:_ATEXO70H2,_EXO70H2_|_exocyst_subunit_exo70_family_protein_H2_|_chr2:16447096-16449009_REVERSE_LENGTH=637	50.242	24.9592	34.284	49.9088	8.22707	9.99414	4.72621	36.384	7.64914	-2.24993	2.55e-05	0.00116327	0.0265171
TRINITY_DN6383_c0_g3	AT2G39380.1_|_Symbols:_ATEXO70H2,_EXO70H2_|_exocyst_subunit_exo70_family_protein_H2_|_chr2:16447096-16449009_REVERSE_LENGTH=637	50.242	4.28306	8.02798	14.0127	37.8717	51.1448	21.8066	8.77459	36.941	2.07382	8.14e-05	0.00313937	0.033843
TRINITY_DN6361_c0_g1	AT1G67470.1_|_Symbols:__|_Protein_kinase_superfamily_protein_|_chr1:25272247-25273416_FORWARD_LENGTH=389	28.571	0.01	0.01	0.01	0.01	53.8441	0.137465	0.01	17.9972	10.8136	1.25e-23	9.13e-21	0.210642
TRINITY_DN6321_c0_g1	AT1G74790.1_|_Symbols:__|_catalytics_|_chr1:28098912-28101673_FORWARD_LENGTH=695	46.209	0.492442	0.292323	0.280584	5.00345	25.4961	46.5985	0.355117	25.6994	6.1773	3.8e-17	1.32e-14	0.0846211
TRINITY_DN6351_c0_g1	AT1G31970.1_|_Symbols:_STRS1_|_DEA(D/H)-box_RNA_helicase_family_protein_|_chr1:11479921-11482707_FORWARD_LENGTH=537	75.114	48.2542	41.7374	15.5686	8.98557	4.27569	1.47585	35.1867	4.91237	-2.84054	3.79e-07	2.73e-05	0.0437567
TRINITY_DN6344_c0_g1	AT3G42950.1_|_Symbols:__|_Pectin_lyase-like_superfamily_protein_|_chr3:15015383-15017800_FORWARD_LENGTH=484	79.31	25.2348	21.8863	30.5176	4.43458	0.981929	3.77022	25.8796	3.06224	-3.07915	4.32e-07	3.07e-05	0.00266998
TRINITY_DN6344_c0_g2	AT3G42950.1_|_Symbols:__|_Pectin_lyase-like_superfamily_protein_|_chr3:15015383-15017800_FORWARD_LENGTH=484	79.31	10.9683	10.6573	12.5886	1.65341	0.603956	1.79451	11.4048	1.35063	-3.07793	4.51e-05	0.00190171	0.000201314
TRINITY_DN15189_c0_g1	AT5G18880.1_|_Symbols:__|_RNA-directed_DNA_polymerase_(reverse_transcriptase)-related_family_protein_|_chr5:6300535-6301422_REVERSE_LENGTH=295	25.51	0.01	0.01	0.01	0.01	11.3491	0.01	0.01	3.78971	8.56594	1.86e-08	1.79e-06	0.211325
TRINITY_DN15196_c0_g1	AT5G26960.1_|_Symbols:__|_Galactose_oxidase/kelch_repeat_superfamily_protein_|_chr5:9484908-9486149_REVERSE_LENGTH=413	31.111	0.01	0.01	0.01	0.515666	1.14392	0.01	0.01	0.556528	5.79838	0.00223642	0.0459506	0.11878
TRINITY_DN15153_c0_g1	AT4G16480.1_|_Symbols:_ATINT4,_INT4_|_inositol_transporter_4_|_chr4:9291246-9293083_FORWARD_LENGTH=582	71.739	16.2752	20.3937	22.8145	2.34871	1.19791	2.11318	19.8278	1.8866	-3.39367	2.77e-07	2.06e-05	0.00465227
TRINITY_DN15102_c0_g1	AT1G24360.1_|_Symbols:__|_NAD(P)-binding_Rossmann-fold_superfamily_protein_|_chr1:8640820-8643283_FORWARD_LENGTH=319	32.245	0.01	0.01	0.01	1.08454	1.19791	0.0737326	0.01	0.785395	6.29535	0.000580627	0.0160601	0.0811089
TRINITY_DN15162_c0_g1	AT3G23110.1_|_Symbols:_AtRLP37,_RLP37_|_receptor_like_protein_37_|_chr3:8222364-8224871_REVERSE_LENGTH=835	32.222	0.01	0.01	0.01	0.01	1.68388	0.01	0.01	0.567959	5.82772	0.00202919	0.0427037	0.211325
TRINITY_DN15115_c0_g1	AT1G79260.1_|_Symbols:__|_CONTAINS_InterPro_DOMAIN/s:_Domain_of_unknown_function_DUF1794_(InterPro:IPR014878);_Has_30201_Blast_hits_to_17322_proteins_in_780_species:_Archae_-_12;_Bacteria_-_1396;_Metazoa_-_17338;_Fungi_-_3422;_Plants_-_5037;_Viruses_-_0;_Other_Eukaryotes_-_2996_(source:_NCBI_BLink)._|_chr1:29813282-29814066_FORWARD_LENGTH=166	68.627	28.7498	30.2186	20.7097	93.1436	77.2783	96.4374	26.5593	88.9531	1.74383	8.73e-05	0.00332918	0.00136847
TRINITY_DN15157_c0_g1	AT1G30570.1_|_Symbols:_HERK2_|_hercules_receptor_kinase_2_|_chr1:10828933-10831482_FORWARD_LENGTH=849	57.377	6.90252	5.6	9.21567	0.705291	0.98641	0.711059	7.2394	0.80092	-3.17614	0.000302922	0.00950151	0.0125877
TRINITY_DN15122_c0_g1	AT2G46020.2_|_Symbols:_CHR2,_ATBRM,_BRM,_CHA2_|_transcription_regulatory_protein_SNF2,_putative_|_chr2:18923304-18931769_FORWARD_LENGTH=2193	28.571	0.216761	0.461717	0.077646	4.24489	5.78758	0.01	0.252041	3.34749	3.73135	0.00107571	0.0262117	0.107273
TRINITY_DN15104_c0_g1	AT2G31650.1_|_Symbols:_ATX1,_SDG27_|_homologue_of_trithorax_|_chr2:13455448-13462181_REVERSE_LENGTH=1062	31.969	34.8147	34.1146	46.3475	6.58366	4.43768	14.3498	38.4256	8.45706	-2.18384	3.22e-05	0.00141882	0.00239434
TRINITY_DN15168_c0_g1	AT5G07440.1_|_Symbols:_GDH2_|_glutamate_dehydrogenase_2_|_chr5:2356153-2358012_FORWARD_LENGTH=411	41.299	0.0789203	0.348788	0.01	3.17041	10.772	0.01	0.145903	4.65081	4.9944	1.3e-05	0.0006419	0.146875
TRINITY_DN15135_c0_g1	AT5G49030.1_|_Symbols:_OVA2_|_tRNA_synthetase_class_I_(I,_L,_M_and_V)_family_protein_|_chr5:19875091-19882291_REVERSE_LENGTH=1093	38.095	0.01	0.01	0.01	0.01	2.60181	0.01	0.01	0.873937	6.44946	0.000356491	0.0108666	0.211325
TRINITY_DN15191_c1_g1	AT3G08690.1_|_Symbols:_UBC11,_ATUBC11_|_ubiquitin-conjugating_enzyme_11_|_chr3:2641487-2642489_FORWARD_LENGTH=148	80.272	0.01	0.0664646	0.01	1.90625	1.52189	0.01	0.0288215	1.14605	5.31337	0.000917925	0.0231455	0.0965983
TRINITY_DN15112_c0_g1	AT4G17520.1_|_Symbols:__|_Hyaluronan_/_mRNA_binding_family_|_chr4:9771496-9773313_FORWARD_LENGTH=360	29.134	0.561363	0.74404	0.01	11.5139	7.40746	0.0737326	0.438468	6.3317	3.85205	6.23e-05	0.00249762	0.109918
TRINITY_DN15195_c0_g1	AT5G04670.1_|_Symbols:__|_Enhancer_of_polycomb-like_transcription_factor_protein_|_chr5:1337998-1340884_REVERSE_LENGTH=766	41.994	15.7238	15.3684	10.5628	2.09587	1.95386	0.838524	13.885	1.62942	-3.0911	1.32e-05	0.000647579	0.00702488
TRINITY_DN53682_c0_g1	AT3G55060.1_|_Symbols:__|_unknown_protein;_BEST_Arabidopsis_thaliana_protein_match_is:_unknown_protein_(TAIR:AT2G39300.2);_Has_61765_Blast_hits_to_33720_proteins_in_2065_species:_Archae_-_846;_Bacteria_-_6964;_Metazoa_-_31967;_Fungi_-_5247;_Plants_-_3104;_Viruses_-_205;_Other_Eukaryotes_-_13432_(source:_NCBI_BLink)._|_chr3:20403189-20406222_REVERSE_LENGTH=896	37.589	12.967	14.0697	13.8098	2.72795	1.3599	1.15719	13.6155	1.74835	-2.96119	2.82e-05	0.00127274	4.88e-05
TRINITY_DN53676_c0_g2	AT1G67020.1_|_Symbols:__|_unknown_protein;_FUNCTIONS_IN:_molecular_function_unknown;_INVOLVED_IN:_biological_process_unknown;_LOCATED_IN:_cellular_component_unknown;_EXPRESSED_IN:_leaf;_Has_72_Blast_hits_to_72_proteins_in_9_species:_Archae_-_0;_Bacteria_-_0;_Metazoa_-_0;_Fungi_-_0;_Plants_-_72;_Viruses_-_0;_Other_Eukaryotes_-_0_(source:_NCBI_BLink)._|_chr1:25011008-25012987_REVERSE_LENGTH=659	30.38	8.4872	5.99525	12.8561	1.65341	0.657953	2.68677	9.11285	1.66605	-2.45148	0.00155248	0.034913	0.0278688
TRINITY_DN89332_c0_g1	AT3G18270.1_|_Symbols:_CYP77A5P_|_cytochrome_P450,_family_77,_subfamily_A,_polypeptide_5_pseudogene_|_chr3:6262010-6264025_FORWARD_LENGTH=410	26.897	0.147841	0.122929	0.077646	5.50912	3.24976	0.0737326	0.116139	2.9442	4.66396	0.000184371	0.00629256	0.107334
TRINITY_DN29342_c0_g2	AT4G02320.1_|_Symbols:__|_Plant_invertase/pectin_methylesterase_inhibitor_superfamily_|_chr4:1022725-1026118_REVERSE_LENGTH=518	54.455	1501.07	1527.25	1262.69	305.305	31.5977	26.7777	1430.34	121.227	-3.56058	2.5e-24	2.02e-21	0.000242721
TRINITY_DN23598_c0_g2	AT3G12110.1_|_Symbols:_ACT11_|_actin-11_|_chr3:3858116-3859609_FORWARD_LENGTH=377	90.909	0.01	0.01	0.077646	2.47531	1.95564	0.0737326	0.0325487	1.50156	5.52772	0.000294127	0.00925879	0.0907682
TRINITY_DN23530_c0_g1	AT1G01630.1_|_Symbols:__|_Sec14p-like_phosphatidylinositol_transfer_family_protein_|_chr1:229206-230675_FORWARD_LENGTH=255	20.707	0.01	0.01	0.01	0.01	2.60181	0.01	0.01	0.873937	6.44946	0.000356491	0.0108666	0.211325
TRINITY_DN23592_c0_g1	AT1G53240.1_|_Symbols:_mMDH1_|_Lactate/malate_dehydrogenase_family_protein_|_chr1:19854966-19856802_REVERSE_LENGTH=341	52.853	0.01	0.01	0.01	0.01	7.13748	0.01	0.01	2.38583	7.89834	1.19e-06	7.64e-05	0.211325
TRINITY_DN23552_c0_g1	AT5G61220.1_|_Symbols:__|_LYR_family_of_Fe/S_cluster_biogenesis_protein_|_chr5:24626057-24626320_REVERSE_LENGTH=87	45.652	0.285681	0.235859	0.077646	2.15908	10.0533	0.01	0.199729	4.07411	4.35037	0.000128773	0.00464761	0.166073
TRINITY_DN23518_c0_g1	AT5G25200.1_|_Symbols:__|_unknown_protein;_BEST_Arabidopsis_thaliana_protein_match_is:_unknown_protein_(TAIR:AT5G18636.1);_Has_1807_Blast_hits_to_1807_proteins_in_277_species:_Archae_-_0;_Bacteria_-_0;_Metazoa_-_736;_Fungi_-_347;_Plants_-_385;_Viruses_-_0;_Other_Eukaryotes_-_339_(source:_NCBI_BLink)._|_chr5:8716766-8717869_REVERSE_LENGTH=367	23.81	1.52625	0.687576	1.02469	0.01	0.01	0.01	1.0795	0.01	-6.75423	0.000120951	0.0044068	0.0240901
TRINITY_DN23548_c0_g1	AT5G51950.1_|_Symbols:__|_Glucose-methanol-choline_(GMC)_oxidoreductase_family_protein_|_chr5:21106093-21108559_REVERSE_LENGTH=586	26.492	0.561363	0.122929	0.01	3.044	7.94742	0.0737326	0.231431	3.68838	3.99434	0.000421223	0.0124382	0.135354
TRINITY_DN23509_c0_g2	AT3G48520.1_|_Symbols:_CYP94B3_|_cytochrome_P450,_family_94,_subfamily_B,_polypeptide_3_|_chr3:17975104-17976624_REVERSE_LENGTH=506	49.826	8.78204	11.0849	30.6077	7.1251	2.63831	0.583594	16.8249	3.449	-2.28635	0.000348427	0.0106569	0.0932684
TRINITY_DN23515_c0_g1	AT3G02360.2_|_Symbols:__|_6-phosphogluconate_dehydrogenase_family_protein_|_chr3:482498-483958_FORWARD_LENGTH=486	49.782	0.837044	1.36515	0.212938	15.5592	18.5846	0.0737326	0.805045	11.4059	3.82456	1.5e-06	9.4e-05	0.102665
TRINITY_DN23564_c0_g1	AT4G38740.1_|_Symbols:_ROC1_|_rotamase_CYP_1_|_chr4:18083620-18084138_REVERSE_LENGTH=172	77.778	0.01	0.405253	0.01	1.96946	8.97334	0.01	0.141751	3.65093	4.68684	8.76e-05	0.00333869	0.163026
TRINITY_DN5836_c0_g1	AT3G54650.1_|_Symbols:_FBL17_|_RNI-like_superfamily_protein_|_chr3:20226004-20228882_REVERSE_LENGTH=593	58.197	19.7212	22.37	18.0715	0.768499	5.57159	2.11318	20.0542	2.81776	-2.83129	8.65e-06	0.0004472	0.000444564
TRINITY_DN5836_c0_g2	AT3G54650.1_|_Symbols:_FBL17_|_RNI-like_superfamily_protein_|_chr3:20226004-20228882_REVERSE_LENGTH=593	58.197	13.3805	12.5452	12.0511	0.199625	0.01	2.49557	12.6589	0.901732	-3.81131	6.59e-07	4.51e-05	0.00055754
TRINITY_DN5879_c0_g1	AT2G37020.2_|_Symbols:__|_Translin_family_protein_|_chr2:15546511-15548792_FORWARD_LENGTH=310	62.987	21.0307	17.1753	9.68662	2.41191	1.03592	2.11318	15.9642	1.85367	-3.10638	5.2e-06	0.00028491	0.0247202
TRINITY_DN5897_c0_g1	AT4G26650.1_|_Symbols:__|_RNA-binding_(RRM/RBD/RNP_motifs)_family_protein_|_chr4:13445552-13447592_FORWARD_LENGTH=455	63.542	43.3609	42.4149	33.5624	12.2092	10.1613	6.44699	39.7794	9.60581	-2.05004	7.22e-05	0.00283424	0.00154933
TRINITY_DN5812_c0_g1	AT1G09690.1_|_Symbols:__|_Translation_protein_SH3-like_family_protein_|_chr1:3136407-3137430_REVERSE_LENGTH=164	49.045	0.216761	1.19576	0.01	3.48645	11.7811	0.01	0.474173	5.09253	3.4249	0.000624734	0.0169912	0.15826
TRINITY_DN5803_c0_g1	AT2G17760.1_|_Symbols:__|_Eukaryotic_aspartyl_protease_family_protein_|_chr2:7713488-7716269_FORWARD_LENGTH=513	47.368	0.354602	0.235859	1.56586	3.1072	6.89833	11.4819	0.718773	7.16249	3.31685	0.000195109	0.00657755	0.0564097
TRINITY_DN5829_c0_g1	AT1G23760.1_|_Symbols:_JP630,_PG3_|_BURP_domain-containing_protein_|_chr1:8402142-8404147_FORWARD_LENGTH=622	59.875	65.1397	56.757	117.443	4.94024	2.11585	2.7505	79.78	3.26886	-4.60917	2.01e-18	8.1e-16	0.0280721
TRINITY_DN5829_c0_g2	AT1G23760.1_|_Symbols:_JP630,_PG3_|_BURP_domain-containing_protein_|_chr1:8402142-8404147_FORWARD_LENGTH=622	59.875	48.0475	32.2513	85.9881	17.8979	2.43982	3.00543	55.4289	7.78106	-2.8326	1.77e-08	1.71e-06	0.0423523
TRINITY_DN5894_c0_g1	AT5G27850.1_|_Symbols:__|_Ribosomal_protein_L18e/L15_superfamily_protein_|_chr5:9873169-9874297_FORWARD_LENGTH=187	83.422	38.5365	34.6228	17.1244	1.71662	1.19791	4.98114	30.0946	2.63189	-3.51533	6.01e-09	6.46e-07	0.0244782
TRINITY_DN5894_c0_g2	AT5G27850.1_|_Symbols:__|_Ribosomal_protein_L18e/L15_superfamily_protein_|_chr5:9873169-9874297_FORWARD_LENGTH=187	83.422	454.382	431.09	262.071	71.4172	43.3688	68.5226	382.514	61.1029	-2.6462	7e-12	1.22e-09	0.0157324
TRINITY_DN5813_c0_g1	AT3G60450.1_|_Symbols:__|_Phosphoglycerate_mutase_family_protein_|_chr3:22340982-22342187_FORWARD_LENGTH=274	54.357	213.538	228.901	161.358	440.175	482.915	393.48	201.266	438.857	1.12465	0.00135883	0.0314443	0.00118942
TRINITY_DN5840_c2_g1	AT1G01580.1_|_Symbols:_FRO2,_FRD1,_ATFRO2_|_ferric_reduction_oxidase_2_|_chr1:209395-212810_FORWARD_LENGTH=725	54.595	0.01	0.01	0.01	0.01	5.62559	0.01	0.01	1.88186	7.55602	6.21e-06	0.000333466	0.211325
TRINITY_DN5804_c0_g1	AT1G06560.1_|_Symbols:__|_NOL1/NOP2/sun_family_protein_|_chr1:2007660-2011824_FORWARD_LENGTH=599	59.738	33.2296	28.5246	15.9068	6.8997	1.89986	2.17691	25.887	3.65882	-2.82278	2.49e-06	0.000148265	0.0200133
TRINITY_DN5878_c0_g1	AT1G47710.1_|_Symbols:__|_Serine_protease_inhibitor_(SERPIN)_family_protein_|_chr1:17558271-17560061_FORWARD_LENGTH=391	57.326	0.561363	0.631111	4.60993	2.09587	4.27569	33.2147	1.93413	13.1954	2.77028	8.48e-05	0.00325019	0.189078
TRINITY_DN5866_c0_g1	AT3G16490.1_|_Symbols:_IQD26_|_IQ-domain_26_|_chr3:5603962-5605489_REVERSE_LENGTH=389	52.764	18.2739	17.4576	10.2922	0.768499	0.225984	0.137465	15.3412	0.377316	-5.3455	1.66e-11	2.71e-09	0.0134614
TRINITY_DN5806_c0_g1	AT5G60870.1_|_Symbols:__|_Regulator_of_chromosome_condensation_(RCC1)_family_protein_|_chr5:24485788-24487771_REVERSE_LENGTH=445	63.676	16.6888	15.4248	7.92458	1.84298	1.30591	4.59875	13.3461	2.58254	-2.36955	0.000505769	0.0143675	0.0226869
TRINITY_DN5821_c0_g2	AT2G22475.1_|_Symbols:_GEM_|_GRAM_domain_family_protein_|_chr2:9541523-9544778_FORWARD_LENGTH=299	69.658	11.5197	10.6818	13.4039	1.14775	0.54996	1.41212	11.8685	1.03661	-3.51719	4.62e-06	0.000256338	0.00144352
TRINITY_DN5830_c0_g1	AT1G53130.1_|_Symbols:_GRI_|_Stigma-specific_Stig1_family_protein_|_chr1:19794947-19795453_REVERSE_LENGTH=168	45	13.3116	19.208	4.67757	0.01	0.063996	0.01	12.3991	0.0279987	-8.79066	1.57e-16	5.1e-14	0.0496483
TRINITY_DN5855_c0_g1	AT5G04960.1_|_Symbols:__|_Plant_invertase/pectin_methylesterase_inhibitor_superfamily_|_chr5:1461985-1463809_FORWARD_LENGTH=564	51.903	1.80193	1.25222	6.36872	0.768499	15.0749	134.741	3.14096	50.1947	3.99826	4.61e-13	9.64e-11	0.191663
TRINITY_DN5842_c0_g2	AT3G18930.1_|_Symbols:__|_RING/U-box_superfamily_protein_|_chr3:6524110-6525345_REVERSE_LENGTH=411	47.174	93.7416	84.2998	83.0116	29.5915	4.22169	29.9006	87.0177	21.2379	-2.03467	6.93e-06	0.000366543	0.00431564
TRINITY_DN5805_c0_g1	AT2G18980.1_|_Symbols:__|_Peroxidase_superfamily_protein_|_chr2:8233419-8235294_REVERSE_LENGTH=323	72.393	48.1853	47.2862	53.3151	6.01478	1.84587	24.6108	49.5955	10.8238	-2.196	9.27e-06	0.000476405	0.0123245
TRINITY_DN5805_c0_g4	AT2G18980.1_|_Symbols:__|_Peroxidase_superfamily_protein_|_chr2:8233419-8235294_REVERSE_LENGTH=323	72.393	6.07499	3.22848	14.4862	15.4328	34.4514	84.0026	7.92991	44.6289	2.4926	1.47e-06	9.22e-05	0.105961
TRINITY_DN5805_c1_g1	AT4G37530.1_|_Symbols:__|_Peroxidase_superfamily_protein_|_chr4:17634786-17636082_FORWARD_LENGTH=329	69.307	97.1874	85.1587	73.7441	4.24495	1.3599	10.3984	85.3634	5.33442	-4.00021	2.23e-15	6.18e-13	0.00148189
TRINITY_DN5838_c0_g1	AT5G08780.1_|_Symbols:__|_winged-helix_DNA-binding_transcription_factor_family_protein_|_chr5:2856782-2858810_FORWARD_LENGTH=457	57.377	14.0008	11.1414	7.72164	0.326041	0.063996	0.01	10.9546	0.133346	-6.36022	1.62e-11	2.64e-09	0.0133544
TRINITY_DN5888_c0_g1	AT2G17230.1_|_Symbols:_EXL5_|_EXORDIUM_like_5_|_chr2:7494892-7495983_REVERSE_LENGTH=363	73.163	74.2372	61.5565	72.3236	2.91758	1.84587	1.79451	69.3724	2.18599	-4.98801	8.63e-20	4.13e-17	0.0016063
TRINITY_DN5822_c1_g1	AT5G49160.1_|_Symbols:_MET1,_MET2,_METI,_DDM2,_DMT01,_DMT1_|_methyltransferase_1_|_chr5:19932501-19938186_FORWARD_LENGTH=1534	66.372	2.82953	3.19856	3.5144	0.149374	0.06405	0.62674	3.18083	0.280055	-3.50562	0.00195657	0.0416446	0.000211643
TRINITY_DN5886_c0_g1	AT1G27090.1_|_Symbols:__|_glycine-rich_protein_|_chr1:9404041-9406098_REVERSE_LENGTH=420	58.944	68.5168	69.6874	48.6475	6.96291	2.38583	2.30437	62.2839	3.88437	-4.00311	3.16e-14	7.7e-12	0.00522564
TRINITY_DN5862_c0_g1	AT4G37370.1_|_Symbols:_CYP81D8_|_cytochrome_P450,_family_81,_subfamily_D,_polypeptide_8_|_chr4:17569971-17571678_REVERSE_LENGTH=497	50.605	40.3973	32.1384	161.684	20.047	0.117992	2.5593	78.0732	7.57477	-3.36555	9.14e-12	1.56e-09	0.116238
TRINITY_DN5881_c0_g1	AT2G02040.1_|_Symbols:_ATPTR2-B,_NTR1,_PTR2-B,_PTR2,_ATPTR2_|_peptide_transporter_2_|_chr2:487542-489707_FORWARD_LENGTH=585	72.678	15.5451	18.9829	27.9673	53.3096	56.3694	73.708	20.8318	61.129	1.55307	0.000794441	0.0206487	0.00495337
TRINITY_DN5850_c0_g1	AT3G23780.1_|_Symbols:_NRPD2A,_DRD2,_NRPD2,_DMS2,_NRPE2_|_nuclear_RNA_polymerase_D2A_|_chr3:8567971-8573819_REVERSE_LENGTH=1172	63.18	58.5525	58.6696	63.0922	12.2081	10.6474	22.5076	60.1048	15.121	-1.99092	2.76e-05	0.00124833	0.00135832
TRINITY_DN5801_c1_g1	AT3G16720.1_|_Symbols:_ATL2,_TL2_|_TOXICOS_EN_LEVADURA_2_|_chr3:5692880-5693794_FORWARD_LENGTH=304	38.621	2.97357	2.49444	3.93347	0.01	0.01	0.01	3.13383	0.01	-8.29178	9.43e-08	7.82e-06	0.00892611
TRINITY_DN5849_c1_g1	AT1G31040.1_|_Symbols:__|_PLATZ_transcription_factor_family_protein_|_chr1:11069793-11072182_REVERSE_LENGTH=243	65.254	9.45209	7.12455	1.6335	0.01	0.01	0.137465	6.07005	0.0524884	-6.85356	6.67e-09	7.11e-07	0.0608917
TRINITY_DN5818_c0_g1	AT3G20860.1_|_Symbols:_ATNEK5,_NEK5_|_NIMA-related_kinase_5_|_chr3:7306147-7308434_FORWARD_LENGTH=427	81.061	3.79717	4.0881	6.11613	0.136417	0.27998	0.26493	4.66714	0.227109	-4.36108	6.63e-05	0.0026387	0.0127781
TRINITY_DN5883_c0_g1	AT5G15640.1_|_Symbols:__|_Mitochondrial_substrate_carrier_family_protein_|_chr5:5087590-5089677_FORWARD_LENGTH=323	52.751	7.93591	8.25	6.63931	0.262833	0.063996	0.838588	7.6084	0.388472	-4.29171	4.05e-06	0.00022793	0.000603784
TRINITY_DN5882_c1_g1	AT5G07050.1_|_Symbols:__|_nodulin_MtN21_/EamA-like_transporter_family_protein_|_chr5:2191533-2193416_REVERSE_LENGTH=402	60.484	79.613	86.175	139.564	388.715	197.042	221.353	101.784	269.037	1.40229	0.00020983	0.00700807	0.0489249
TRINITY_DN5800_c0_g1	AT3G48160.2_|_Symbols:_DEL1,_E2L3,_E2FE_|_DP-E2F-like_1_|_chr3:17783641-17785846_FORWARD_LENGTH=403	51.437	16.4819	18.539	18.2068	0.326041	0.225984	0.711059	17.7426	0.421028	-5.39715	1.62e-12	3.14e-10	0.00040856
TRINITY_DN5800_c0_g2	AT3G48160.2_|_Symbols:_DEL1,_E2L3,_E2FE_|_DP-E2F-like_1_|_chr3:17783641-17785846_FORWARD_LENGTH=403	51.437	23.1674	18.702	15.3015	0.642083	0.117992	0.137465	19.057	0.29918	-5.99316	1.34e-14	3.43e-12	0.00701425
TRINITY_DN5884_c0_g1	AT1G70650.1_|_Symbols:__|_Ran_BP2/NZF_zinc_finger-like_superfamily_protein_|_chr1:26638158-26640126_FORWARD_LENGTH=466	37.209	0.0793339	0.122929	0.077646	60.873	133.625	176.794	0.093303	123.764	10.3734	4.04e-54	2.01e-50	0.033669
TRINITY_DN5884_c0_g2	AT1G70650.1_|_Symbols:__|_Ran_BP2/NZF_zinc_finger-like_superfamily_protein_|_chr1:26638158-26640126_FORWARD_LENGTH=466	37.209	1.43775	0.667361	5.17633	21.4909	71.4316	276.424	2.42715	123.116	5.66461	3.22e-27	3.2e-24	0.130917
TRINITY_DN5824_c0_g1	AT4G12750.1_|_Symbols:__|_Homeodomain-like_transcriptional_regulator_|_chr4:7498009-7503920_REVERSE_LENGTH=1131	51.954	27.9227	24.5157	18.6126	1.84304	1.57589	1.73078	23.6837	1.71657	-3.78629	5.54e-09	6e-07	0.00746232
TRINITY_DN5841_c0_g1	AT1G49570.1_|_Symbols:__|_Peroxidase_superfamily_protein_|_chr1:18347077-18348712_FORWARD_LENGTH=350	68.452	25.7862	48.1179	112.776	181.987	288.132	86.4951	62.2267	185.538	1.57611	8.17e-05	0.00314757	0.0781672
TRINITY_DN5810_c0_g1	AT3G16640.1_|_Symbols:_TCTP_|_translationally_controlled_tumor_protein_|_chr3:5669709-5670729_REVERSE_LENGTH=168	36.552	0.768124	2.43798	0.01	8.92236	26.1441	0.01	1.07203	11.6921	3.44712	7.42e-06	0.000390217	0.150006
TRINITY_DN62936_c0_g1	AT3G53450.1_|_Symbols:__|_Putative_lysine_decarboxylase_family_protein_|_chr3:19812977-19815430_REVERSE_LENGTH=215	41.981	0.0789203	0.01	0.01	1.14775	1.68388	0.137465	0.0329734	0.989697	4.90761	0.00194568	0.0414969	0.0844809
TRINITY_DN32407_c0_g1	AT1G23010.1_|_Symbols:_LPR1_|_Cupredoxin_superfamily_protein_|_chr1:8147353-8149580_FORWARD_LENGTH=581	29.605	0.01	0.01	0.01	0.0732083	22.4724	0.01	0.01	7.51852	9.55431	5.3e-13	1.1e-10	0.210514
TRINITY_DN32343_c0_g5	AT5G05830.1_|_Symbols:__|_RING/FYVE/PHD_zinc_finger_superfamily_protein_|_chr5:1755910-1756825_FORWARD_LENGTH=204	60.625	26.4767	27.6777	17.8009	7.15253	5.4636	7.02059	23.9851	6.54557	-1.87355	0.00108812	0.0264685	0.0136983
TRINITY_DN32394_c0_g1	AT5G40870.1_|_Symbols:_ATUK/UPRT1,_UKL1,_UK/UPRT1_|_uridine_kinase/uracil_phosphoribosyltransferase_1_|_chr5:16375021-16378384_FORWARD_LENGTH=486	44.118	12.0021	9.38313	55.5475	24.5348	41.263	365.027	25.6443	143.608	2.48543	1.01e-08	1.03e-06	0.19937
TRINITY_DN32394_c0_g2	AT5G40870.1_|_Symbols:_ATUK/UPRT1,_UKL1,_UK/UPRT1_|_uridine_kinase/uracil_phosphoribosyltransferase_1_|_chr5:16375021-16378384_FORWARD_LENGTH=486	44.118	0.630283	0.405253	1.22763	23.9659	11.5112	5.93713	0.754388	13.8047	4.19371	4.21e-08	3.78e-06	0.0668701
TRINITY_DN32345_c0_g2	AT3G53320.1_|_Symbols:__|_unknown_protein;_BEST_Arabidopsis_thaliana_protein_match_is:_unknown_protein_(TAIR:AT2G37070.1);_Has_11044_Blast_hits_to_5993_proteins_in_551_species:_Archae_-_8;_Bacteria_-_1486;_Metazoa_-_4078;_Fungi_-_1814;_Plants_-_348;_Viruses_-_112;_Other_Eukaryotes_-_3198_(source:_NCBI_BLink)._|_chr3:19769397-19772278_REVERSE_LENGTH=553	33.66	12.6224	11.3594	9.48044	0.515666	0.171988	0.0737326	11.1541	0.253796	-5.45776	7.63e-10	9.57e-08	0.0030312
TRINITY_DN32385_c0_g1	AT3G02430.1_|_Symbols:__|_Protein_of_unknown_function_(DUF679)_|_chr3:499360-500019_FORWARD_LENGTH=219	55.502	58.7973	73.6116	108.738	261.623	172.028	197.364	80.3823	210.338	1.38776	0.000373212	0.0112757	0.0109091
TRINITY_DN32370_c0_g1	AT5G36880.2_|_Symbols:_ACS_|_acetyl-CoA_synthetase_|_chr5:14534961-14540296_REVERSE_LENGTH=743	48.276	0.216761	0.0664646	0.01	4.49646	1.3599	0.01	0.0977419	1.95545	4.32238	0.00118623	0.0282244	0.148447
TRINITY_DN32370_c0_g7	AT5G36880.2_|_Symbols:_ACS_|_acetyl-CoA_synthetase_|_chr5:14534961-14540296_REVERSE_LENGTH=743	48.276	0.01	0.01	0.01	1.91655	0.01	0.01	0.01	0.645517	6.01238	0.00132427	0.0307537	0.211325
TRINITY_DN32378_c0_g1	AT1G08080.1_|_Symbols:_ATACA7,_ACA7_|_alpha_carbonic_anhydrase_7_|_chr1:2517022-2518546_REVERSE_LENGTH=275	26.812	4.76509	4.41424	0.01	23.6498	24.6321	0.0737326	3.06311	16.1186	2.39565	0.000230544	0.00754514	0.121444
TRINITY_DN73884_c0_g1	AT4G04460.1_|_Symbols:__|_Saposin-like_aspartyl_protease_family_protein_|_chr4:2225232-2227746_FORWARD_LENGTH=508	42.915	0.01	0.01	0.01	0.01	2.65581	0.01	0.01	0.891935	6.47887	0.000325813	0.0100854	0.211325
TRINITY_DN44527_c0_g1	AT3G16150.1_|_Symbols:__|_N-terminal_nucleophile_aminohydrolases_(Ntn_hydrolases)_superfamily_protein_|_chr3:5471794-5473033_FORWARD_LENGTH=325	30	2.56005	3.45434	0.01	25.5461	24.6322	0.01	2.00813	16.7294	3.05846	5.54e-06	0.000301086	0.10953
TRINITY_DN20359_c0_g1	AT5G02340.1_|_Symbols:__|_Cysteine/Histidine-rich_C1_domain_family_protein_|_chr5:492255-494150_REVERSE_LENGTH=631	28.07	0.01	0.01	0.01	0.578874	3.41175	0.01	0.01	1.33354	7.05912	4.6e-05	0.00193534	0.167665
TRINITY_DN20336_c1_g1	AT5G03290.1_|_Symbols:_IDH-V_|_isocitrate_dehydrogenase_V_|_chr5:794043-795939_FORWARD_LENGTH=374	50.904	0.837044	0.687576	0.01	8.03745	6.59752	0.0737326	0.51154	4.9029	3.26072	0.00111207	0.0268947	0.106954
TRINITY_DN20353_c1_g1	AT1G11340.1_|_Symbols:__|_S-locus_lectin_protein_kinase_family_protein_|_chr1:3814116-3817420_REVERSE_LENGTH=901	49.538	0.561363	0.179394	2.37761	0.01	0.01	0.01	1.03946	0.01	-6.69968	0.000146824	0.00520016	0.134146
TRINITY_DN20317_c0_g1	AT1G13170.2_|_Symbols:_ORP1D_|_OSBP(oxysterol_binding_protein)-related_protein_1D_|_chr1:4488826-4492278_REVERSE_LENGTH=837	63.294	50.4597	46.7063	44.9946	12.2092	5.30161	6.2558	47.3868	7.9222	-2.58051	4.99e-07	3.5e-05	0.000103494
TRINITY_DN20379_c0_g1	AT3G02910.1_|_Symbols:__|_AIG2-like_(avirulence_induced_gene)_family_protein_|_chr3:649986-650549_FORWARD_LENGTH=187	55.814	5.93715	5.65646	4.88051	21.564	41.5885	16.5167	5.49138	26.5564	2.27382	7.78e-05	0.00301828	0.0551777
TRINITY_DN20382_c0_g1	AT1G08070.1_|_Symbols:_OTP82_|_Tetratricopeptide_repeat_(TPR)-like_superfamily_protein_|_chr1:2514374-2516599_REVERSE_LENGTH=741	43.159	6.62635	6.50343	7.11283	1.02133	0.711949	1.34838	6.74754	1.02722	-2.71561	0.00178332	0.0388492	1.29e-05
TRINITY_DN20309_c1_g1	AT4G15000.1_|_Symbols:__|_Ribosomal_L27e_protein_family_|_chr4:8571896-8572303_FORWARD_LENGTH=135	53.333	0.354602	0.574646	0.01	7.46857	5.4096	0.01	0.313083	4.29606	3.7784	0.000472921	0.0135748	0.10732
TRINITY_DN20332_c1_g1	AT5G41460.1_|_Symbols:__|_Protein_of_unknown_function_(DUF604)_|_chr5:16589724-16592197_REVERSE_LENGTH=524	58.601	32.1308	30.5448	34.1659	4.43458	2.43982	4.21635	32.2805	3.69692	-3.12627	7.32e-08	6.22e-06	4.58e-05
TRINITY_DN20375_c0_g1	AT4G17370.1_|_Symbols:__|_Oxidoreductase_family_protein_|_chr4:9706188-9708142_FORWARD_LENGTH=368	75.967	4.14529	3.79358	25.4449	261.283	128.899	206.058	11.1279	198.746	4.15867	5.79e-20	2.8e-17	0.0178003
TRINITY_DN20341_c0_g1	AT1G22790.1_|_Symbols:__|_unknown_protein;_FUNCTIONS_IN:_molecular_function_unknown;_INVOLVED_IN:_biological_process_unknown;_LOCATED_IN:_plasma_membrane;_EXPRESSED_IN:_22_plant_structures;_EXPRESSED_DURING:_13_growth_stages;_BEST_Arabidopsis_thaliana_protein_match_is:_unknown_protein_(TAIR:AT1G34010.1);_Has_67_Blast_hits_to_67_proteins_in_12_species:_Archae_-_0;_Bacteria_-_0;_Metazoa_-_0;_Fungi_…	28	0.01	0.122929	0.01	0.642083	4.32968	0.01	0.0476431	1.66059	5.12328	0.000468026	0.013506	0.176891
TRINITY_DN20386_c0_g1	AT3G06510.2_|_Symbols:_SFR2_|_Glycosyl_hydrolase_superfamily_protein_|_chr3:2016450-2019533_FORWARD_LENGTH=656	60.736	26.0618	25.4756	15.6718	7.84782	4.70766	4.85368	22.4031	5.80305	-1.94881	0.000873542	0.0222515	0.0150796
TRINITY_DN20350_c0_g1	AT3G09280.1_|_Symbols:__|_unknown_protein;_FUNCTIONS_IN:_molecular_function_unknown;_INVOLVED_IN:_biological_process_unknown;_LOCATED_IN:_endomembrane_system;_EXPRESSED_IN:_root;_Has_31_Blast_hits_to_31_proteins_in_9_species:_Archae_-_0;_Bacteria_-_0;_Metazoa_-_0;_Fungi_-_0;_Plants_-_31;_Viruses_-_0;_Other_Eukaryotes_-_0_(source:_NCBI_BLink)._|_chr3:2850920-2851258_REVERSE_LENGTH=112	43.421	4.14522	4.46963	3.25701	0.199625	0.387972	0.26493	3.95729	0.284176	-3.79966	0.0005729	0.0158822	0.00421045
TRINITY_DN33044_c0_g1	AT3G54690.1_|_Symbols:__|_Sugar_isomerase_(SIS)_family_protein_|_chr3:20246586-20247810_FORWARD_LENGTH=350	31.288	0.0789203	0.405253	0.077646	4.05533	4.49167	0.01	0.187273	2.85233	3.92893	0.00105049	0.025723	0.101054
TRINITY_DN33054_c1_g1	AT4G03460.1_|_Symbols:__|_Ankyrin_repeat_family_protein_|_chr4:1536404-1540111_REVERSE_LENGTH=677	26.351	0.01	0.01	0.077646	0.705291	1.48317	4.8278	0.0325487	2.33876	6.167	2.38e-05	0.00109601	0.10487
TRINITY_DN33055_c0_g1	AT5G18170.1_|_Symbols:_GDH1_|_glutamate_dehydrogenase_1_|_chr5:6006172-6008248_FORWARD_LENGTH=411	43.917	0.01	0.01	0.077646	0.01	5.4096	0.01	0.0325487	1.80987	5.79714	0.000108437	0.00400636	0.213752
TRINITY_DN54029_c0_g1	AT4G25740.1_|_Symbols:__|_RNA_binding_Plectin/S10_domain-containing_protein_|_chr4:13107488-13108751_REVERSE_LENGTH=177	41.558	0.423522	0.518182	0.01	8.35349	4.32968	0.137465	0.317235	4.27355	3.75181	0.000515378	0.0145887	0.118442
TRINITY_DN54048_c0_g1	AT4G24730.1_|_Symbols:__|_Calcineurin-like_metallo-phosphoesterase_superfamily_protein_|_chr4:12749879-12753631_REVERSE_LENGTH=443	36.923	0.01	0.0664646	0.01	1.77983	1.08992	0.01	0.0288215	0.959917	5.05769	0.00195019	0.0415449	0.106112
TRINITY_DN19949_c0_g1	AT1G60420.1_|_Symbols:__|_DC1_domain-containing_protein_|_chr1:22261978-22264243_FORWARD_LENGTH=578	38.333	0.01	0.179394	0.01	1.21096	3.03378	0.01	0.0664646	1.41825	4.41538	0.00211717	0.0440897	0.13182
TRINITY_DN19995_c0_g1	AT4G10960.1_|_Symbols:_UGE5_|_UDP-D-glucose/UDP-D-galactose_4-epimerase_5_|_chr4:6716083-6718472_REVERSE_LENGTH=351	48.324	0.01	0.01	0.01	0.768499	0.873937	0.01	0.01	0.550812	5.78349	0.0023496	0.0476114	0.0926111
TRINITY_DN19905_c0_g1	AT5G67130.1_|_Symbols:__|_PLC-like_phosphodiesterases_superfamily_protein_|_chr5:26791599-26793649_FORWARD_LENGTH=426	76.068	13.5184	11.2465	21.4538	4.87704	2.43982	2.30437	15.4062	3.20708	-2.26418	0.000508056	0.0144214	0.0251842
TRINITY_DN19910_c0_g2	AT4G28020.1_|_Symbols:__|_unknown_protein;_CONTAINS_InterPro_DOMAIN/s:_Uncharacterised_protein_family_UPF0066_(InterPro:IPR001378);_Has_30201_Blast_hits_to_17322_proteins_in_780_species:_Archae_-_12;_Bacteria_-_1396;_Metazoa_-_17338;_Fungi_-_3422;_Plants_-_5037;_Viruses_-_0;_Other_Eukaryotes_-_2996_(source:_NCBI_BLink)._|_chr4:13933389-13935249_REVERSE_LENGTH=351	66.667	17.0333	12.6016	9.95396	1.84304	1.3599	3.77022	13.1963	2.32439	-2.50521	0.000288082	0.00909182	0.0119499
TRINITY_DN19938_c0_g1	AT2G18790.1_|_Symbols:_PHYB,_HY3,_OOP1_|_phytochrome_B_|_chr2:8140079-8144151_FORWARD_LENGTH=1172	78.4	36.7445	40.9538	42.2887	11.8932	7.29947	13.9037	39.9957	11.0321	-1.85814	0.000263266	0.00843009	0.00020145
TRINITY_DN19951_c0_g1	AT4G21065.1_|_Symbols:__|_Tetratricopeptide_repeat_(TPR)-like_superfamily_protein_|_chr4:11245976-11247763_FORWARD_LENGTH=595	45.025	4.00738	3.79313	2.98642	0.326041	0.01	0.201198	3.59564	0.17908	-4.32758	0.000195806	0.00659475	0.00249154
TRINITY_DN19977_c0_g1	AT4G33170.1_|_Symbols:__|_Tetratricopeptide_repeat_(TPR)-like_superfamily_protein_|_chr4:15995701-15998673_REVERSE_LENGTH=990	52.083	6.07499	6.33449	6.70695	1.21096	0.27998	1.15719	6.37215	0.882708	-2.85177	0.00141443	0.0324538	0.000167687
TRINITY_DN19974_c0_g1	AT3G22890.1_|_Symbols:_APS1_|_ATP_sulfurylase_1_|_chr3:8112837-8114734_FORWARD_LENGTH=463	61.538	0.01	0.01	0.01	0.01	8.81136	0.01	0.01	2.94379	8.20153	2.03e-07	1.56e-05	0.211325
TRINITY_DN19976_c0_g1	AT3G21480.1_|_Symbols:__|_BRCT_domain-containing_DNA_repair_protein_|_chr3:7567730-7571990_FORWARD_LENGTH=1041	58.703	14.9657	13.7309	18.4097	2.91758	2.38583	4.78995	15.7021	3.36445	-2.22252	0.000587933	0.0162232	0.00215247
TRINITY_DN19931_c0_g1	AT4G12790.1_|_Symbols:__|_P-loop_containing_nucleoside_triphosphate_hydrolases_superfamily_protein_|_chr4:7517280-7518892_REVERSE_LENGTH=271	29.091	0.01	0.348788	0.01	0.01	11.6703	0.0737326	0.122929	3.91801	4.99422	3.16e-05	0.00139597	0.215401
TRINITY_DN20444_c0_g1	AT5G35400.2_|_Symbols:__|_Pseudouridine_synthase_family_protein_|_chr5:13599416-13602240_REVERSE_LENGTH=471	57.005	19.4455	22.3136	12.4569	5.50918	2.92579	3.89769	18.072	4.11089	-2.13623	0.000601183	0.0165194	0.0172177
TRINITY_DN20428_c0_g1	AT2G47730.1_|_Symbols:_ATGSTF8,_ATGSTF5,_GST6,_GSTF8_|_glutathione_S-transferase_phi_8_|_chr2:19558213-19559266_FORWARD_LENGTH=263	25.281	0.01	0.122929	0.01	0.705291	4.49167	0.01	0.0476431	1.73565	5.18707	0.000375511	0.0113265	0.174598
TRINITY_DN20421_c0_g2	AT1G30070.2_|_Symbols:__|_SGS_domain-containing_protein_|_chr1:10546794-10548072_REVERSE_LENGTH=229	26.829	2.00869	2.04273	0.957044	0.01	0.01	0.01	1.66949	0.01	-7.38326	1.1e-05	0.000554988	0.0215751
TRINITY_DN20474_c0_g1	AT1G33140.1_|_Symbols:_PGY2_|_Ribosomal_protein_L6_family_|_chr1:12023360-12024502_FORWARD_LENGTH=194	55.208	0.01	0.01	0.01	0.01	2.92579	0.01	0.01	0.981929	6.61755	0.000210659	0.00702557	0.211325
TRINITY_DN3586_c0_g1	AT5G54440.1_|_Symbols:_CLUB,_AtTRS130_|_CLUB_|_chr5:22100056-22107695_FORWARD_LENGTH=1259	74.603	61.9694	57.8298	72.6852	19.0357	11.9971	31.7488	64.1615	20.9272	-1.61633	0.000459374	0.0133106	0.00247549
TRINITY_DN3566_c0_g1	AT1G33140.1_|_Symbols:_PGY2_|_Ribosomal_protein_L6_family_|_chr1:12023360-12024502_FORWARD_LENGTH=194	81.065	859.169	832.354	544.727	142.481	78.8442	174.166	745.417	131.831	-2.49936	1.38e-12	2.71e-10	0.00983911
TRINITY_DN3566_c0_g2	AT1G33140.1_|_Symbols:_PGY2_|_Ribosomal_protein_L6_family_|_chr1:12023360-12024502_FORWARD_LENGTH=194	81.065	208.012	177.246	92.5497	69.4759	45.6907	30.0918	159.269	48.4194	-1.71781	2.92e-05	0.00130984	0.0363195
TRINITY_DN3505_c0_g1	AT3G47520.1_|_Symbols:_MDH_|_malate_dehydrogenase_|_chr3:17513657-17514868_FORWARD_LENGTH=403	74.687	241.152	267.765	331.002	695.173	568.985	614.201	279.973	626.12	1.16115	0.00057179	0.0158586	0.00116344
TRINITY_DN3572_c0_g1	AT2G15580.1_|_Symbols:__|_RING/U-box_superfamily_protein_|_chr2:6797687-6798815_FORWARD_LENGTH=196	27.57	23.6497	24.4027	28.9625	110.308	63.9414	83.8821	25.6716	86.044	1.7449	9.3e-05	0.00351932	0.0221048
TRINITY_DN3550_c0_g1	AT4G14090.1_|_Symbols:__|_UDP-Glycosyltransferase_superfamily_protein_|_chr4:8122434-8123804_REVERSE_LENGTH=456	50.737	1.73301	1.19576	0.01	23.4603	0.387972	0.01	0.979589	7.95274	3.0212	0.000347644	0.0106377	0.231777
TRINITY_DN3550_c0_g2	AT4G14090.1_|_Symbols:__|_UDP-Glycosyltransferase_superfamily_protein_|_chr4:8122434-8123804_REVERSE_LENGTH=456	50.737	84.6442	78.6653	3.32465	336.341	123.609	26.9689	55.5447	162.306	1.547	0.000141359	0.00503663	0.181923
TRINITY_DN3546_c0_g1	AT2G37220.1_|_Symbols:__|_RNA-binding_(RRM/RBD/RNP_motifs)_family_protein_|_chr2:15634980-15636331_REVERSE_LENGTH=289	64.94	92.0875	88.9418	20.5744	8.35343	3.73573	2.62304	67.2012	4.90406	-3.77644	2.34e-13	5.07e-11	0.0577428
TRINITY_DN3552_c0_g1	AT4G21250.1_|_Symbols:__|_Sulfite_exporter_TauE/SafE_family_protein_|_chr4:11325030-11326637_FORWARD_LENGTH=449	29.268	8.07368	7.3504	11.5098	0.262833	0.117992	0.711059	8.97797	0.363961	-4.62453	2.99e-07	2.21e-05	0.00991721
TRINITY_DN3540_c0_g1	AT2G15000.4_|_Symbols:__|_unknown_protein;_FUNCTIONS_IN:_molecular_function_unknown;_INVOLVED_IN:_biological_process_unknown;_LOCATED_IN:_chloroplast;_EXPRESSED_IN:_22_plant_structures;_EXPRESSED_DURING:_13_growth_stages;_BEST_Arabidopsis_thaliana_protein_match_is:_unknown_protein_(TAIR:AT4G34265.2);_Has_80_Blast_hits_to_80_proteins_in_11_species:_Archae_-_0;_Bacteria_-_0;_Metazoa_-_0;_Fungi_-_0;…	60	44.0502	42.6973	26.3243	10.1233	8.86541	15.8795	37.6906	11.6227	-1.69726	0.000888367	0.0225672	0.0159805
TRINITY_DN3554_c0_g1	AT1G80310.1_|_Symbols:__|_sulfate_transmembrane_transporters_|_chr1:30194951-30196345_FORWARD_LENGTH=464	71.622	7.43603	8.42024	24.7586	1.71662	2.97978	5.29981	13.5383	3.33207	-2.02256	0.00219998	0.0453826	0.103871
TRINITY_DN3554_c2_g1	AT1G80310.1_|_Symbols:__|_sulfate_transmembrane_transporters_|_chr1:30194951-30196345_FORWARD_LENGTH=464	70.136	39.2946	47.8356	216.951	451.696	181.383	457.228	101.36	363.436	1.84221	7.58e-07	5.1e-05	0.0417683
TRINITY_DN3584_c0_g1	AT4G04745.1_|_Symbols:__|_unknown_protein;_BEST_Arabidopsis_thaliana_protein_match_is:_unknown_protein_(TAIR:AT4G21902.1);_Has_32_Blast_hits_to_32_proteins_in_9_species:_Archae_-_0;_Bacteria_-_0;_Metazoa_-_0;_Fungi_-_0;_Plants_-_32;_Viruses_-_0;_Other_Eukaryotes_-_0_(source:_NCBI_BLink)._|_chr4:2412863-2413303_REVERSE_LENGTH=146	43.434	1.18165	0.574646	0.957044	6.52045	9.94527	3.45156	0.904445	6.63909	2.87588	0.00114032	0.0274012	0.0455452
TRINITY_DN3559_c0_g1	AT3G22700.1_|_Symbols:__|_F-box_and_associated_interaction_domains-containing_protein_|_chr3:8024798-8025814_REVERSE_LENGTH=338	36.735	0.147841	1.13929	0.01	7.02612	21.4464	0.01	0.432378	9.49418	4.45668	4.14e-07	2.96e-05	0.143653
TRINITY_DN3559_c1_g1	AT2G18020.1_|_Symbols:_EMB2296_|_Ribosomal_protein_L2_family_|_chr2:7837151-7838160_FORWARD_LENGTH=258	62.097	0.01	0.01	0.01	0.0732083	5.67958	0.01	0.01	1.92093	7.58566	5.46e-06	0.00029762	0.208125
TRINITY_DN3510_c0_g1	AT4G35160.1_|_Symbols:__|_O-methyltransferase_family_protein_|_chr4:16730989-16732808_REVERSE_LENGTH=382	36.712	5.31687	0.969955	0.280584	189.937	27.3996	3.00537	2.18914	73.4474	5.06828	1.62e-20	8.38e-18	0.174226
TRINITY_DN3510_c1_g1	AT4G35160.1_|_Symbols:__|_O-methyltransferase_family_protein_|_chr4:16730989-16732808_REVERSE_LENGTH=382	36.29	50.2142	25.1382	47.081	353.368	2.06185	0.392396	40.8111	118.608	1.53916	0.00027652	0.00878873	0.287947
TRINITY_DN3558_c0_g1	AT1G11000.1_|_Symbols:_MLO4,_ATMLO4_|_Seven_transmembrane_MLO_family_protein_|_chr1:3671935-3675909_REVERSE_LENGTH=573	58.889	35.504	35.0034	21.2508	0.452458	0.333976	1.02966	30.5861	0.605364	-5.65893	1.09e-16	3.63e-14	0.0116077
TRINITY_DN3555_c0_g1	AT5G28740.1_|_Symbols:__|_Tetratricopeptide_repeat_(TPR)-like_superfamily_protein_|_chr5:10780774-10783772_FORWARD_LENGTH=917	30.952	35.9864	36.7685	30.586	1.27417	0.441968	13.0752	34.447	4.93044	-2.80459	5.64e-07	3.91e-05	0.00420116
TRINITY_DN3508_c0_g1	AT2G02950.1_|_Symbols:_PKS1_|_phytochrome_kinase_substrate_1_|_chr2:855149-856468_REVERSE_LENGTH=439	30	0.01	0.0664646	0.01	0.01	37.9692	0.01	0.0288215	12.6631	8.77926	1.41e-16	4.62e-14	0.211611
TRINITY_DN3521_c0_g1	AT1G10390.1_|_Symbols:__|_Nucleoporin_autopeptidase_|_chr1:3407265-3412045_REVERSE_LENGTH=1041	38.585	90.2484	90.5228	54.8033	30.6033	18.9626	32.0675	78.5248	27.2111	-1.52895	0.00062252	0.0169789	0.0188722
TRINITY_DN3521_c0_g2	AT1G10390.1_|_Symbols:__|_Nucleoporin_autopeptidase_|_chr1:3407265-3412045_REVERSE_LENGTH=1041	38.585	95.335	84.594	67.5207	18.8461	19.2326	25.8218	82.4832	21.3002	-1.95324	1.69e-05	0.00080532	0.00610258
TRINITY_DN3589_c0_g1	AT4G17245.1_|_Symbols:__|_RING/U-box_superfamily_protein_|_chr4:9669383-9669883_FORWARD_LENGTH=166	32.5	1.18165	0.235859	0.01	3.61287	12.8071	0.01	0.475835	5.47664	3.52476	0.000331646	0.010235	0.159703
TRINITY_DN3579_c0_g1	AT5G06680.1_|_Symbols:_SPC98,_ATGCP3,_ATSPC98,_GCP3_|_spindle_pole_body_component_98_|_chr5:2056741-2059369_FORWARD_LENGTH=838	71.262	19.3766	22.4265	24.1596	5.25628	5.30161	7.65798	21.9876	6.07196	-1.85645	0.00149007	0.0338141	0.000868649
TRINITY_DN3531_c0_g1	AT4G15080.1_|_Symbols:__|_DHHC-type_zinc_finger_family_protein_|_chr4:8609085-8612229_REVERSE_LENGTH=718	63.089	52.7361	59.1487	65.4275	13.094	10.387	17.2967	59.1041	13.5926	-2.12044	9.69e-06	0.000494713	0.000709407
TRINITY_DN3547_c0_g1	AT3G25500.1_|_Symbols:_AFH1,_FH1,_AHF1,_ATFH1_|_formin_homology_1_|_chr3:9251320-9254826_REVERSE_LENGTH=1051	72.137	9.58559	6.68762	10.737	2.34131	0.874045	1.85754	9.00341	1.69097	-2.41262	0.00186217	0.0401392	0.00853056
TRINITY_DN3539_c0_g1	AT5G53190.1_|_Symbols:_SWEET3,_AtSWEET3_|_Nodulin_MtN3_family_protein_|_chr5:21572417-21574284_REVERSE_LENGTH=263	49.612	26.4048	18.0219	1.90409	0.894916	0.063996	0.01	15.4436	0.322971	-5.57946	3.76e-12	6.94e-10	0.0849778
TRINITY_DN3596_c0_g2	AT3G01150.1_|_Symbols:_PTB,_ATPTB1,_PTB1_|_polypyrimidine_tract-binding_protein_1_|_chr3:51732-54344_FORWARD_LENGTH=399	51.22	25.1077	24.8176	24.0865	7.22674	3.89793	6.68918	24.6706	5.93795	-2.05476	0.000367327	0.0111418	0.000780369
TRINITY_DN3557_c0_g1	AT2G05920.1_|_Symbols:__|_Subtilase_family_protein_|_chr2:2269831-2272207_REVERSE_LENGTH=754	70.321	789.779	811.745	1077.68	125.478	35.0534	49.2753	893.067	69.9357	-3.67467	1.71e-23	1.23e-20	0.00397013
TRINITY_DN3527_c0_g1	AT5G43990.2_|_Symbols:_SUVR2,_SDG18_|_SET-domain_containing_protein_lysine_methyltransferase_family_protein_|_chr5:17698454-17701733_FORWARD_LENGTH=740	45.139	43.7056	43.7136	39.4476	7.15247	4.59966	10.271	42.289	7.34103	-2.52623	1.52e-06	9.46e-05	4.98e-05
TRINITY_DN3526_c0_g1	AT5G26940.1_|_Symbols:__|_Polynucleotidyl_transferase,_ribonuclease_H-like_superfamily_protein_|_chr5:9481429-9482647_FORWARD_LENGTH=316	46.953	21.3064	23.5558	25.0387	157.906	152.647	204.135	23.3003	171.563	2.88032	2.84e-11	4.47e-09	0.00583936
TRINITY_DN3595_c0_g1	AT2G36250.1_|_Symbols:_FTSZ2-1,_ATFTSZ2-1_|_Tubulin/FtsZ_family_protein_|_chr2:15197661-15199932_REVERSE_LENGTH=478	75.256	47.2204	43.9395	36.3359	7.21574	3.89766	8.16771	42.4986	6.42704	-2.72519	2.92e-07	2.16e-05	0.00165946
TRINITY_DN3537_c0_g1	AT2G22590.1_|_Symbols:__|_UDP-Glycosyltransferase_superfamily_protein_|_chr2:9593012-9594424_FORWARD_LENGTH=470	42.489	59.6261	47.4968	145.652	3.99212	1.03592	2.04944	84.2582	2.35916	-5.15847	8.72e-22	5.38e-19	0.0587973
TRINITY_DN3567_c0_g1	AT4G35830.1_|_Symbols:_ACO1_|_aconitase_1_|_chr4:16973007-16977949_REVERSE_LENGTH=898	26.667	12.3301	13.7211	23.4784	57.6042	50.6583	77.2539	16.5098	61.8388	1.90519	5.22e-05	0.00215359	0.00852696
TRINITY_DN3549_c0_g2	AT2G38080.1_|_Symbols:_IRX12,_LAC4,_ATLMCO4,_LMCO4_|_Laccase/Diphenol_oxidase_family_protein_|_chr2:15934540-15937352_FORWARD_LENGTH=558	71.396	14.0341	17.1333	56.7344	4.2667	1.09689	0.01	29.3006	1.79119	-4.03194	1.3e-10	1.85e-08	0.0911685
TRINITY_DN3563_c0_g1	AT4G01470.1_|_Symbols:_GAMMA-TIP3,_TIP1;3,_ATTIP1.3_|_tonoplast_intrinsic_protein_1;3_|_chr4:625092-625850_REVERSE_LENGTH=252	81.746	1.31949	1.59101	48.9857	0.199625	0.01	0.0737326	17.2987	0.0944525	-7.51686	7.91e-18	2.96e-15	0.195494
TRINITY_DN3592_c0_g2	AT3G10540.1_|_Symbols:__|_3-phosphoinositide-dependent_protein_kinase_|_chr3:3289916-3292429_FORWARD_LENGTH=486	73.077	83.2862	86.5703	128.132	17.9611	12.1051	59.6637	99.3294	29.91	-1.73159	7.59e-05	0.00295274	0.0144725
TRINITY_DN3517_c0_g1	AT1G61260.1_|_Symbols:__|_Protein_of_unknown_function_(DUF761)_|_chr1:22593756-22594986_REVERSE_LENGTH=344	31.232	30.7485	31.0656	62.2443	8.47991	11.2952	7.72165	41.3528	9.16558	-2.17369	2.54e-05	0.0011589	0.0448005
TRINITY_DN3525_c0_g2	AT4G18640.1_|_Symbols:_MRH1_|_Leucine-rich_repeat_protein_kinase_family_protein_|_chr4:10260481-10263577_FORWARD_LENGTH=678	43.131	25.993	25.9744	49.8651	85.5225	52.1782	151.82	33.9442	96.5069	1.50747	0.000517893	0.0146306	0.079395
TRINITY_DN3512_c0_g1	AT3G53740.2_|_Symbols:__|_Ribosomal_protein_L36e_family_protein_|_chr3:19913921-19914813_REVERSE_LENGTH=112	83.962	595.762	525.472	268.177	125.415	68.1524	92.1674	463.137	95.245	-2.28172	6.73e-10	8.53e-08	0.0312026
TRINITY_DN3522_c0_g1	AT1G74790.1_|_Symbols:__|_catalytics_|_chr1:28098912-28101673_FORWARD_LENGTH=695	59.685	5.59255	7.97152	51.684	34.4585	105.59	462.2	21.7494	200.749	3.20635	1.08e-13	2.46e-11	0.154133
TRINITY_DN3522_c0_g3	AT1G74790.1_|_Symbols:__|_catalytics_|_chr1:28098912-28101673_FORWARD_LENGTH=695	59.685	23.1666	24.3463	40.0564	180.517	166.213	316.357	29.1898	221.029	2.9207	3.45e-12	6.42e-10	0.0276127
TRINITY_DN3511_c0_g1	AT1G22400.1_|_Symbols:_UGT85A1,_ATUGT85A1_|_UDP-Glycosyltransferase_superfamily_protein_|_chr1:7903851-7906607_REVERSE_LENGTH=489	39.597	11.3129	12.2064	7.18048	1.527	0.495964	1.02972	10.2333	1.01756	-3.33008	2.79e-05	0.00126198	0.0118507
TRINITY_DN33202_c0_g3	AT3G48850.1_|_Symbols:_PHT3;2_|_phosphate_transporter_3;2_|_chr3:18114759-18116420_REVERSE_LENGTH=363	36.364	0.01	0.01	0.01	2.45388	0.711949	0.01	0.01	1.05861	6.72603	0.000154298	0.00542828	0.14285
TRINITY_DN33202_c1_g1	AT3G48850.1_|_Symbols:_PHT3;2_|_phosphate_transporter_3;2_|_chr3:18114759-18116420_REVERSE_LENGTH=363	39.145	1.04381	1.47808	0.077646	21.1216	17.0188	0.01	0.866511	12.7168	3.87537	4.87e-07	3.43e-05	0.103868
TRINITY_DN29137_c0_g1	AT1G51538.1_|_Symbols:__|_Aminotransferase-like,_plant_mobile_domain_family_protein_|_chr1:19113183-19115273_FORWARD_LENGTH=696	38.6	7.38448	6.5599	6.50402	0.262833	0.063996	0.0737326	6.81613	0.133521	-5.67382	7.52e-08	6.37e-06	0.000574071
TRINITY_DN29130_c0_g1	AT2G27530.1_|_Symbols:_PGY1_|_Ribosomal_protein_L1p/L10e_family_|_chr2:11763443-11764570_REVERSE_LENGTH=216	58.525	0.01	0.01	0.01	0.136417	1.79187	0.01	0.01	0.646095	6.01368	0.00123705	0.029136	0.19162
TRINITY_DN32053_c0_g1	AT3G17820.1_|_Symbols:_ATGSKB6,_GLN1.3,_GLN1;3_|_glutamine_synthetase_1.3_|_chr3:6097503-6099408_FORWARD_LENGTH=354	58	0.01	0.01	0.01	0.136417	1.95386	0.01	0.01	0.700091	6.12947	0.000901938	0.0228363	0.193199
TRINITY_DN32088_c0_g1	AT5G63450.1_|_Symbols:_CYP94B1_|_cytochrome_P450,_family_94,_subfamily_B,_polypeptide_1_|_chr5:25408987-25410519_REVERSE_LENGTH=510	53.571	0.423522	1.25894	0.212938	14.0789	0.01	1.02972	0.631801	5.03954	2.99575	0.00212564	0.0442277	0.216603
TRINITY_DN32099_c0_g1	AT4G26330.1_|_Symbols:_UNE17,_ATSBT3.18_|_Subtilisin-like_serine_endopeptidase_family_protein_|_chr4:13320408-13323461_FORWARD_LENGTH=746	58.919	1.59517	3.45434	9.88631	0.326041	0.01	0.647326	4.97861	0.327789	-3.9249	0.000158335	0.0055396	0.102368
TRINITY_DN11069_c0_g1	AT1G34770.1_|_Symbols:__|_CONTAINS_InterPro_DOMAIN/s:_MAGE_protein_(InterPro:IPR002190);_Has_1274_Blast_hits_to_1260_proteins_in_85_species:_Archae_-_0;_Bacteria_-_0;_Metazoa_-_1104;_Fungi_-_45;_Plants_-_49;_Viruses_-_0;_Other_Eukaryotes_-_76_(source:_NCBI_BLink)._|_chr1:12746624-12748449_FORWARD_LENGTH=237	57.426	5.24795	4.92242	2.85113	0.452458	0.657953	0.01	4.3405	0.37347	-3.5388	0.000829188	0.0213737	0.0139168
TRINITY_DN11012_c0_g1	AT5G60670.1_|_Symbols:__|_Ribosomal_protein_L11_family_protein_|_chr5:24381066-24381566_REVERSE_LENGTH=166	66.061	0.01	0.01	0.01	0.01	9.72929	0.0737326	0.01	3.27101	8.35359	7.77e-08	6.56e-06	0.209438
TRINITY_DN11039_c1_g1	AT1G21230.1_|_Symbols:_WAK5_|_wall_associated_kinase_5_|_chr1:7429980-7432346_FORWARD_LENGTH=733	44.444	3.52494	4.71187	1.28763	0.326041	0.01	0.0737326	3.17481	0.136591	-4.53873	0.000176555	0.00606632	0.0463481
TRINITY_DN11055_c0_g2	AT5G15740.1_|_Symbols:__|_O-fucosyltransferase_family_protein_|_chr5:5134788-5136956_REVERSE_LENGTH=508	83.673	34.6769	31.5139	34.983	9.36084	5.35561	10.271	33.7246	8.32913	-2.01756	0.000164532	0.00571293	0.000143401
TRINITY_DN11055_c1_g1	AT3G26420.1_|_Symbols:_ATRZ-1A_|_RNA-binding_(RRM/RBD/RNP_motifs)_family_protein_with_retrovirus_zinc_finger-like_domain_|_chr3:9671953-9673055_FORWARD_LENGTH=245	78.302	62.41	61.7654	34.4231	16.4035	12.8866	8.42538	52.8662	12.5718	-2.07215	1.97e-05	0.000926844	0.0208374
TRINITY_DN11053_c0_g2	AT5G13840.1_|_Symbols:_FZR3_|_FIZZY-related_3_|_chr5:4468677-4470706_REVERSE_LENGTH=481	40	0.01	0.01	0.01	0.01	4.49167	0.0737326	0.01	1.52513	7.25279	2.18e-05	0.00101278	0.207249
TRINITY_DN11097_c0_g3	AT4G09800.1_|_Symbols:_RPS18C_|_S18_ribosomal_protein_|_chr4:6173818-6174963_FORWARD_LENGTH=152	74.342	0.285681	0.74404	0.01	3.17041	14.9669	0.01	0.346574	6.04911	4.12549	3.34e-05	0.00146617	0.168397
TRINITY_DN11016_c0_g1	ATMG01080.1_|_Symbols:_ATP9_|_mitochondrial_F0-ATPase_subunit_9_|_chrM:278895-279152_FORWARD_LENGTH=85	55.294	0.01	0.01	0.01	0.01	12.1051	0.01	0.01	4.0417	8.65882	9.64e-09	9.95e-07	0.211325
TRINITY_DN11074_c0_g1	AT3G04020.1_|_Symbols:__|_unknown_protein;_Has_26_Blast_hits_to_25_proteins_in_10_species:_Archae_-_0;_Bacteria_-_0;_Metazoa_-_0;_Fungi_-_0;_Plants_-_23;_Viruses_-_0;_Other_Eukaryotes_-_3_(source:_NCBI_BLink)._|_chr3:1040548-1042377_FORWARD_LENGTH=304	45.902	18.7563	14.2391	6.84225	1.46379	0.441968	2.5593	13.2792	1.48835	-3.15738	1.24e-05	0.000612463	0.0363535
TRINITY_DN11063_c0_g1	AT5G52520.1_|_Symbols:_OVA6,_PRORS1_|_Class_II_aaRS_and_biotin_synthetases_superfamily_protein_|_chr5:21311112-21313875_FORWARD_LENGTH=543	79.846	21.0996	20.9584	19.3568	5.19308	2.65581	5.42727	20.4716	4.42538	-2.20975	0.000279217	0.00886681	0.000155795
TRINITY_DN11047_c0_g1	AT4G34750.1_|_Symbols:__|_SAUR-like_auxin-responsive_protein_family__|_chr4:16577566-16578018_FORWARD_LENGTH=150	30.263	0.01	0.01	0.01	0.01	6.32754	0.01	0.01	2.11585	7.72509	2.93e-06	0.000171101	0.211325
TRINITY_DN11047_c0_g2	AT4G34750.1_|_Symbols:__|_SAUR-like_auxin-responsive_protein_family__|_chr4:16577566-16578018_FORWARD_LENGTH=150	30.263	0.01	0.01	0.01	0.01	3.78972	0.01	0.01	1.26991	6.98858	5.92e-05	0.00239001	0.211325
TRINITY_DN11090_c0_g1	AT2G18450.1_|_Symbols:_SDH1-2_|_succinate_dehydrogenase_1-2_|_chr2:7997510-8000801_REVERSE_LENGTH=632	26.362	0.01	0.122929	0.01	0.38925	3.89772	0.137465	0.0476431	1.47481	4.95212	0.000826411	0.0213201	0.180311
TRINITY_DN11076_c0_g1	AT5G16250.1_|_Symbols:__|_unknown_protein;_BEST_Arabidopsis_thaliana_protein_match_is:_unknown_protein_(TAIR:AT3G02640.1);_Has_1807_Blast_hits_to_1807_proteins_in_277_species:_Archae_-_0;_Bacteria_-_0;_Metazoa_-_736;_Fungi_-_347;_Plants_-_385;_Viruses_-_0;_Other_Eukaryotes_-_339_(source:_NCBI_BLink)._|_chr5:5310264-5310815_REVERSE_LENGTH=183	68.889	106.974	98.5408	95.6614	7.84782	1.68388	2.04944	100.392	3.86038	-4.70076	4.55e-20	2.23e-17	4.36e-05
TRINITY_DN11080_c0_g2	AT1G59620.1_|_Symbols:_CW9_|_Disease_resistance_protein_(CC-NBS-LRR_class)_family_|_chr1:21902627-21905527_FORWARD_LENGTH=842	28.659	1.04381	0.74404	0.889398	0.01	0.01	0.01	0.892414	0.01	-6.47964	0.00029533	0.00928871	0.0047416
TRINITY_DN11030_c0_g1	AT4G21800.1_|_Symbols:_QQT2_|_P-loop_containing_nucleoside_triphosphate_hydrolases_superfamily_protein_|_chr4:11573289-11574976_FORWARD_LENGTH=379	74.148	45.015	41.568	47.1593	16.1913	13.725	17.2178	44.5807	15.7114	-1.50461	0.00190498	0.0408561	0.000162196
TRINITY_DN11004_c0_g1	AT1G12855.1_|_Symbols:__|_F-box_family_protein_|_chr1:4382223-4383611_FORWARD_LENGTH=462	38.462	0.492442	1.25222	0.01	8.29028	6.43553	0.01	0.584888	4.91194	3.07006	0.0018779	0.0404308	0.112463
TRINITY_DN11024_c0_g4	AT1G34300.1_|_Symbols:__|_lectin_protein_kinase_family_protein_|_chr1:12503450-12505939_FORWARD_LENGTH=829	33.291	0.216761	0.122929	0.551168	5.25628	8.91935	37.7397	0.296953	17.3051	5.86482	1.26e-13	2.84e-11	0.119793
TRINITY_DN11027_c0_g1	AT3G30180.1_|_Symbols:_CYP85A2,_BR6OX2_|_brassinosteroid-6-oxidase_2_|_chr3:11810867-11813509_FORWARD_LENGTH=465	66.667	1.87085	3.62374	1.49821	0.01	0.01	0.0737326	2.33093	0.0312442	-6.22118	1.96e-05	0.000920509	0.0361637
TRINITY_DN32669_c0_g1	AT1G09380.1_|_Symbols:__|_nodulin_MtN21_/EamA-like_transporter_family_protein_|_chr1:3026351-3029322_REVERSE_LENGTH=374	51.131	20.8083	12.7144	0.889398	0.01	0.01	0.01	11.4707	0.01	-10.1637	1.39e-17	5.04e-15	0.0930168
TRINITY_DN32656_c0_g1	AT1G34110.1_|_Symbols:__|_Leucine-rich_receptor-like_protein_kinase_family_protein_|_chr1:12417331-12421246_REVERSE_LENGTH=1072	73.256	135.99	135.866	56.3591	7.59499	5.03163	6.57446	109.405	6.40036	-4.09538	6.74e-17	2.28e-14	0.0301262
TRINITY_DN32656_c1_g1	AT5G25460.1_|_Symbols:__|_Protein_of_unknown_function,_DUF642_|_chr5:8863430-8865394_FORWARD_LENGTH=369	78.261	1.68104	2.46503	2.24266	0.01	0.01	0.01	2.12957	0.01	-7.73442	2.36e-06	0.000141472	0.00594833
TRINITY_DN40719_c0_g1	AT1G12110.1_|_Symbols:_NRT1.1,_CHL1-1,_NRT1,_B-1,_ATNRT1,_CHL1_|_nitrate_transporter_1.1_|_chr1:4105341-4109290_FORWARD_LENGTH=590	64.078	0.01	0.01	0.01	0.01	1.1362	1.62454	0.01	0.923578	6.52916	0.000289202	0.00911937	0.0980819
TRINITY_DN40809_c0_g1	AT2G32240.1_|_Symbols:__|_FUNCTIONS_IN:_molecular_function_unknown;_INVOLVED_IN:_response_to_cadmium_ion;_LOCATED_IN:_plasma_membrane;_EXPRESSED_IN:_25_plant_structures;_EXPRESSED_DURING:_13_growth_stages;_CONTAINS_InterPro_DOMAIN/s:_Prefoldin_(InterPro:IPR009053);_BEST_Arabidopsis_thaliana_protein_match_is:_unknown_protein_(TAIR:AT1G05320.3);_Has_470429_Blast_hits_to_168274_proteins_in_4282_spec…	24.164	0.01	0.01	0.01	0.452458	1.30591	0.01	0.01	0.589454	5.88131	0.00179456	0.0390387	0.133535
TRINITY_DN40754_c0_g1	AT5G54080.1_|_Symbols:_HGO_|_homogentisate_1,2-dioxygenase_|_chr5:21945920-21948070_FORWARD_LENGTH=461	56.092	0.01	0.01	0.01	0.01	2.7638	0.01	0.01	0.927933	6.53595	0.000272925	0.008694	0.211325
TRINITY_DN40764_c0_g1	AT1G80740.1_|_Symbols:_CMT1,_DMT4_|_chromomethylase_1_|_chr1:30342394-30346831_FORWARD_LENGTH=791	42.857	0.01	0.01	0.01	0.578874	1.52189	0.01	0.01	0.703588	6.13666	0.000896303	0.0227249	0.128157
TRINITY_DN40749_c0_g1	AT2G15400.1_|_Symbols:_RBP36B,_NRPE3B_|_DNA-directed_RNA_polymerase_family_protein_|_chr2:6713022-6714386_FORWARD_LENGTH=319	32.5	0.285681	0.01	0.01	3.48645	2.06185	0.01	0.101894	1.85277	4.18454	0.0016556	0.0366495	0.112033
TRINITY_DN64552_c0_g2	AT5G04540.1_|_Symbols:__|_Myotubularin-like_phosphatases_II_superfamily_|_chr5:1296826-1302299_REVERSE_LENGTH=833	34.921	0.0789203	0.292323	0.01	1.40058	10.8632	0.328663	0.127081	4.19748	5.0457	2.04e-05	0.000954266	0.173998
TRINITY_DN25219_c0_g1	AT5G28640.1_|_Symbols:_AN3,_GIF,_GIF1,_ATGIF1_|_SSXT_family_protein_|_chr5:10647831-10649620_REVERSE_LENGTH=210	49.206	47.4271	42.0762	27.4066	3.73929	2.11585	1.22092	38.9699	2.35868	-4.04631	5.79e-12	1.02e-09	0.0121309
TRINITY_DN25279_c0_g1	AT4G37850.1_|_Symbols:__|_basic_helix-loop-helix_(bHLH)_DNA-binding_superfamily_protein_|_chr4:17796362-17797647_REVERSE_LENGTH=328	55.897	0.147841	0.873514	0.754106	0.01	0.01	0.01	0.59182	0.01	-5.88709	0.00159681	0.0357164	0.0611622
TRINITY_DN44189_c0_g1	AT4G35150.1_|_Symbols:__|_O-methyltransferase_family_protein_|_chr4:16726948-16728531_REVERSE_LENGTH=325	30.588	0.905964	0.461717	0.01	4.94024	7.40746	0.01	0.459227	4.11923	3.1651	0.00250259	0.0499686	0.1166
TRINITY_DN46294_c0_g1	AT5G16100.1_|_Symbols:__|_unknown_protein;_Has_30201_Blast_hits_to_17322_proteins_in_780_species:_Archae_-_12;_Bacteria_-_1396;_Metazoa_-_17338;_Fungi_-_3422;_Plants_-_5037;_Viruses_-_0;_Other_Eukaryotes_-_2996_(source:_NCBI_BLink)._|_chr5:5258551-5259719_REVERSE_LENGTH=357	40.541	0.01	0.0664646	0.077646	0.958124	2.16984	0.456128	0.0513702	1.1947	4.53957	0.00234082	0.0474912	0.0766826
TRINITY_DN22048_c0_g1	AT1G26850.1_|_Symbols:__|_S-adenosyl-L-methionine-dependent_methyltransferases_superfamily_protein_|_chr1:9301146-9303432_REVERSE_LENGTH=616	67.317	8.62504	5.88232	16.8539	34.077	23.3903	66.9292	10.4537	41.4655	1.98789	9.55e-05	0.00359609	0.0671525
TRINITY_DN22072_c0_g1	AT1G69710.1_|_Symbols:__|_Regulator_of_chromosome_condensation_(RCC1)_family_with_FYVE_zinc_finger_domain_|_chr1:26222325-26226530_FORWARD_LENGTH=1041	26.606	0.147841	0.631111	0.01	3.92891	10.4312	0.01	0.262984	4.79005	4.18699	9.85e-05	0.00369492	0.137262
TRINITY_DN22074_c0_g1	AT3G58580.1_|_Symbols:__|_DNAse_I-like_superfamily_protein_|_chr3:21660866-21663697_REVERSE_LENGTH=603	51.786	14.143	12.5452	6.43637	2.22229	1.03592	2.30437	11.0415	1.8542	-2.57407	0.000463005	0.0133893	0.0278317
TRINITY_DN22039_c0_g1	AT4G24570.1_|_Symbols:_DIC2_|_dicarboxylate_carrier_2_|_chr4:12686546-12687487_FORWARD_LENGTH=313	76.423	0.01	0.0665211	5.95554	50.0634	0.063996	11.0521	2.01069	20.3931	3.34232	3.25e-07	2.39e-05	0.174532
TRINITY_DN22036_c0_g1	AT4G14358.1_|_Symbols:__|_FUNCTIONS_IN:_molecular_function_unknown;_INVOLVED_IN:_biological_process_unknown;_LOCATED_IN:_cellular_component_unknown;_BEST_Arabidopsis_thaliana_protein_match_is:_nitrate_transporter2.5_(TAIR:AT1G12940.1);_Has_30201_Blast_hits_to_17322_proteins_in_780_species:_Archae_-_12;_Bacteria_-_1396;_Metazoa_-_17338;_Fungi_-_3422;_Plants_-_5037;_Viruses_-_0;_Other_Eukaryotes_-_…	40.741	0.01	0.01	0.01	0.529193	1.25191	0.01	0.01	0.597034	5.89974	0.00171355	0.0376908	0.122318
TRINITY_DN22102_c0_g1	AT1G73140.1_|_Symbols:_TBL31_|_Plant_protein_of_unknown_function_(DUF828)_|_chr1:27502133-27503743_REVERSE_LENGTH=413	61.084	2.21545	1.7604	3.3923	0.136417	0.117992	0.26493	2.45605	0.173113	-3.82655	0.00179013	0.0389744	0.020698
TRINITY_DN22016_c0_g1	AT5G23411.1_|_Symbols:__|_unknown_protein;_Has_30201_Blast_hits_to_17322_proteins_in_780_species:_Archae_-_12;_Bacteria_-_1396;_Metazoa_-_17338;_Fungi_-_3422;_Plants_-_5037;_Viruses_-_0;_Other_Eukaryotes_-_2996_(source:_NCBI_BLink)._|_chr5:7886644-7886790_FORWARD_LENGTH=48	43.478	14.4677	12.2628	3.52759	1.59021	2.06185	1.79451	10.086	1.81552	-2.4739	0.000994533	0.0246449	0.0657169
TRINITY_DN22089_c0_g2	AT3G08720.1_|_Symbols:_ATPK19,_ATS6K2,_S6K2,_ATPK2_|_serine/threonine_protein_kinase_2_|_chr3:2648625-2650407_REVERSE_LENGTH=471	38.065	0.01	0.0664646	0.01	0.768499	2.60181	0.01	0.0288215	1.12677	5.2889	0.000973588	0.0242303	0.144826
TRINITY_DN22087_c0_g1	AT3G58470.1_|_Symbols:__|_nucleic_acid_binding;methyltransferases_|_chr3:21627070-21628507_REVERSE_LENGTH=248	60.444	15.2414	14.6242	8.80398	0.515666	0.333976	1.92198	12.8899	0.923874	-3.8024	5.98e-07	4.13e-05	0.0114496
TRINITY_DN22099_c0_g1	AT5G20890.1_|_Symbols:__|_TCP-1/cpn60_chaperonin_family_protein_|_chr5:7087020-7089906_REVERSE_LENGTH=527	72.727	0.0789203	0.01	0.01	0.578874	2.7638	0.01	0.0329734	1.11756	5.0829	0.0011547	0.0276063	0.162718
TRINITY_DN2480_c1_g1	AT5G58320.2_|_Symbols:__|_Kinase_interacting_(KIP1-like)_family_protein_|_chr5:23577728-23579641_FORWARD_LENGTH=558	34.075	31.3737	25.4162	46.8585	0.452458	0.225984	0.456128	34.5495	0.37819	-6.51341	7.81e-21	4.18e-18	0.0166111
TRINITY_DN2485_c0_g1	AT5G25830.1_|_Symbols:_GATA12_|_GATA_transcription_factor_12_|_chr5:9004398-9005502_REVERSE_LENGTH=331	51.026	33.2985	40.2693	44.9946	0.894916	0.873937	6.19206	39.5208	2.65364	-3.89657	1.91e-11	3.09e-09	0.00117265
TRINITY_DN2400_c1_g1	AT5G45780.1_|_Symbols:__|_Leucine-rich_repeat_protein_kinase_family_protein_|_chr5:18566946-18569625_REVERSE_LENGTH=614	35.135	17.1711	11.6418	9.48044	74.3431	54.9404	55.5212	12.7644	61.6016	2.27084	2.29e-06	0.000137723	0.00487252
TRINITY_DN2449_c0_g3	AT2G35350.1_|_Symbols:_PLL1_|_poltergeist_like_1_|_chr2:14881360-14884116_REVERSE_LENGTH=783	54.765	390.551	384.597	106.001	6.77328	2.49382	4.21635	293.716	4.49448	-6.03012	7.82e-37	1.51e-33	0.0455721
TRINITY_DN2498_c0_g1	AT5G50400.1_|_Symbols:_ATPAP27,_PAP27_|_purple_acid_phosphatase_27_|_chr5:20523575-20526231_REVERSE_LENGTH=611	30.916	0.0789203	0.461717	0.618814	134.058	485.523	466.106	0.386484	361.895	9.87095	7.33e-71	1.5e-66	0.0433899
TRINITY_DN2425_c0_g1	AT3G25905.1_|_Symbols:_CLE27_|_CLAVATA3/ESR-RELATED_27_|_chr3:9486348-9486623_REVERSE_LENGTH=91	32.381	4.21414	4.86596	2.85113	0.452458	0.54996	0.0737326	3.97708	0.358717	-3.47079	0.0013042	0.0303985	0.0104314
TRINITY_DN2429_c0_g1	AT3G52360.1_|_Symbols:__|_unknown_protein;_FUNCTIONS_IN:_molecular_function_unknown;_INVOLVED_IN:_response_to_karrikin;_LOCATED_IN:_endomembrane_system;_EXPRESSED_IN:_23_plant_structures;_EXPRESSED_DURING:_14_growth_stages;_BEST_Arabidopsis_thaliana_protein_match_is:_unknown_protein_(TAIR:AT2G35850.1);_Has_34_Blast_hits_to_34_proteins_in_10_species:_Archae_-_0;_Bacteria_-_0;_Metazoa_-_0;_Fungi_-_…	61.842	2.35329	2.66384	6.09814	15.18	26.954	36.6563	3.70509	26.2634	2.82547	2.29e-06	0.000137337	0.0316376
TRINITY_DN2470_c0_g1	AT3G62390.1_|_Symbols:_TBL6_|_TRICHOME_BIREFRINGENCE-LIKE_6_|_chr3:23087275-23089142_REVERSE_LENGTH=475	78.295	5.79931	5.65646	3.3923	0.705291	0.117992	0.519861	4.94936	0.447715	-3.46659	0.000593348	0.0163456	0.0121075
TRINITY_DN2470_c0_g3	AT3G62390.1_|_Symbols:_TBL6_|_TRICHOME_BIREFRINGENCE-LIKE_6_|_chr3:23087275-23089142_REVERSE_LENGTH=475	78.295	22.1366	19.8291	53.6533	6.71007	2.27783	3.1329	31.873	4.04027	-2.97981	2.43e-07	1.84e-05	0.0616402
TRINITY_DN2457_c0_g1	AT3G07350.1_|_Symbols:__|_Protein_of_unknown_function_(DUF506)__|_chr3:2347674-2348570_FORWARD_LENGTH=298	44.898	52.2917	57.4225	81.4748	107.317	146.944	206.576	63.7297	153.612	1.26926	0.00166416	0.0368067	0.0391308
TRINITY_DN2456_c0_g3	AT1G55020.1_|_Symbols:_LOX1,_ATLOX1_|_lipoxygenase_1_|_chr1:20525798-20530143_FORWARD_LENGTH=859	67.141	0.676322	0.812363	0.077646	36.8267	5.567	5.02142	0.52211	15.805	4.91989	1.47e-10	2.06e-08	0.14158
TRINITY_DN2471_c0_g1	AT1G20160.1_|_Symbols:_ATSBT5.2_|_Subtilisin-like_serine_endopeptidase_family_protein_|_chr1:6990852-6993854_REVERSE_LENGTH=769	60.052	17.7127	31.304	68.06	115.816	111.76	171.186	39.0256	132.921	1.76807	2.79e-05	0.00125915	0.0101072
TRINITY_DN2482_c1_g1	AT5G63350.1_|_Symbols:__|_unknown_protein;_BEST_Arabidopsis_thaliana_protein_match_is:_unknown_protein_(TAIR:AT3G48510.1);_Has_103_Blast_hits_to_102_proteins_in_13_species:_Archae_-_0;_Bacteria_-_0;_Metazoa_-_2;_Fungi_-_0;_Plants_-_101;_Viruses_-_0;_Other_Eukaryotes_-_0_(source:_NCBI_BLink)._|_chr5:25380216-25381124_REVERSE_LENGTH=302	48.344	51.0111	47.5532	30.9242	9.80728	4.1677	2.30437	43.1628	5.42645	-2.99171	2.76e-08	2.57e-06	0.00838486
TRINITY_DN2417_c1_g2	AT4G03960.1_|_Symbols:__|_Phosphotyrosine_protein_phosphatases_superfamily_protein_|_chr4:1887673-1889000_FORWARD_LENGTH=198	75.207	2.18575	1.86701	1.05385	23.6344	15.0948	12.2768	1.7022	17.002	3.32023	1.11e-06	7.18e-05	0.0225779
TRINITY_DN2417_c1_g3	AT4G03960.1_|_Symbols:__|_Phosphotyrosine_protein_phosphatases_superfamily_protein_|_chr4:1887673-1889000_FORWARD_LENGTH=198	75.207	17.4766	15.8264	8.50424	110.898	90.4335	63.3295	13.9357	88.2204	2.66232	1.22e-08	1.23e-06	0.0143666
TRINITY_DN2468_c0_g1	AT5G06060.1_|_Symbols:__|_NAD(P)-binding_Rossmann-fold_superfamily_protein_|_chr5:1824066-1825833_REVERSE_LENGTH=264	74.902	24.6835	23.157	26.4596	48.2379	39.5351	126.342	24.7667	71.3718	1.52695	0.00074334	0.019617	0.116624
TRINITY_DN2434_c2_g1	AT5G01450.1_|_Symbols:__|_RING/U-box_superfamily_protein_|_chr5:183693-186244_REVERSE_LENGTH=444	48.092	24.9587	20.5042	16.3127	5.19308	2.22384	1.85825	20.5918	3.09172	-2.73559	1.34e-05	0.000657936	0.0051896
TRINITY_DN2434_c4_g1	AT1G75710.1_|_Symbols:__|_C2H2-like_zinc_finger_protein_|_chr1:28428806-28431128_FORWARD_LENGTH=462	43.56	20.2726	19.9985	4.47464	0.199625	0.171988	0.01	14.9152	0.127204	-6.8735	6.38e-15	1.67e-12	0.0526494
TRINITY_DN2405_c0_g2	AT2G42270.1_|_Symbols:__|_U5_small_nuclear_ribonucleoprotein_helicase_|_chr2:17604330-17610848_FORWARD_LENGTH=2172	31.522	2.42221	2.38152	0.01	8.54311	28.8979	0.0737326	1.60458	12.5049	2.96223	4.62e-05	0.00194202	0.165157
TRINITY_DN2446_c0_g1	AT5G19690.1_|_Symbols:_STT3A_|_staurosporin_and_temperature_sensitive_3-like_A_|_chr5:6652649-6658214_FORWARD_LENGTH=779	83.1	150.607	153.255	146.168	66.377	40.9929	70.1159	150.01	59.162	-1.34232	0.000955742	0.0238824	0.00378315
TRINITY_DN2438_c0_g1	AT3G01500.2_|_Symbols:_CA1_|_carbonic_anhydrase_1_|_chr3:194853-197873_REVERSE_LENGTH=347	70.755	5.6614	3.95214	0.483522	49.217	511.754	0.774791	3.36569	187.249	5.79791	3.18e-31	4.34e-28	0.18803
TRINITY_DN2424_c0_g1	AT2G34357.1_|_Symbols:__|_ARM_repeat_superfamily_protein_|_chr2:14499236-14505555_FORWARD_LENGTH=1280	52.095	64.3126	60.4271	43.1005	13.663	5.4096	11.9917	55.9467	10.3548	-2.43376	7.25e-07	4.9e-05	0.00570096
TRINITY_DN2496_c0_g1	AT5G63030.1_|_Symbols:__|_Thioredoxin_superfamily_protein_|_chr5:25286352-25287517_FORWARD_LENGTH=125	58.772	72.2659	72.1244	55.207	776.199	210.737	209.359	66.5324	398.765	2.58341	1.46e-11	2.4e-09	0.110153
TRINITY_DN2496_c0_g2	AT5G63030.1_|_Symbols:__|_Thioredoxin_superfamily_protein_|_chr5:25286352-25287517_FORWARD_LENGTH=125	58.772	130.89	141.938	81.5914	349.145	333.972	219.759	118.14	300.958	1.34907	0.000287425	0.00907888	0.015265
TRINITY_DN2458_c0_g1	AT1G11820.2_|_Symbols:__|_O-Glycosyl_hydrolases_family_17_protein_|_chr1:3991144-3993327_REVERSE_LENGTH=511	73.78	49.5634	49.978	55.6143	9.49124	7.40746	8.74258	51.7186	8.54709	-2.59718	2.5e-07	1.88e-05	0.000452085
TRINITY_DN2458_c0_g4	AT1G11820.2_|_Symbols:__|_O-Glycosyl_hydrolases_family_17_protein_|_chr1:3991144-3993327_REVERSE_LENGTH=511	73.78	14.1387	9.21374	11.9157	0.958124	0.063996	0.137465	11.756	0.386528	-4.92668	5.11e-09	5.58e-07	0.00634553
TRINITY_DN2458_c1_g1	AT5G59120.1_|_Symbols:_ATSBT4.13,_SBT4.13_|_subtilase_4.13_|_chr5:23864897-23868020_REVERSE_LENGTH=732	34.286	295.79	295.958	93.1515	3.29683	1.08992	8.99566	228.3	4.4608	-5.67748	6.42e-32	9.38e-29	0.0400665
TRINITY_DN2458_c1_g2	AT5G59120.1_|_Symbols:_ATSBT4.13,_SBT4.13_|_subtilase_4.13_|_chr5:23864897-23868020_REVERSE_LENGTH=732	34.286	256.706	279.352	104.388	6.58366	1.95386	12.9477	213.482	7.16175	-4.89766	1.27e-25	1.15e-22	0.0318421
TRINITY_DN2473_c1_g1	AT4G36220.1_|_Symbols:_FAH1,_CYP84A1_|_ferulic_acid_5-hydroxylase_1_|_chr4:17137584-17139619_REVERSE_LENGTH=520	71.002	244.126	264.753	856.611	44.2558	30.4638	154.88	455.163	76.5333	-2.57223	7.99e-12	1.38e-09	0.098193
TRINITY_DN2473_c2_g1	AT1G68550.1_|_Symbols:__|_Integrase-type_DNA-binding_superfamily_protein_|_chr1:25725810-25726784_REVERSE_LENGTH=324	31.831	31.4772	35.6516	31.1511	7.40404	5.73007	5.93713	32.76	6.35708	-2.3655	1.8e-05	0.000854095	0.000564305
TRINITY_DN2467_c0_g1	AT3G24503.1_|_Symbols:_ALDH2C4,_ALDH1A,_REF1_|_aldehyde_dehydrogenase_2C4_|_chr3:8919732-8923029_REVERSE_LENGTH=501	74.549	124.195	136.429	256.726	58.7305	44.2328	118.425	172.45	73.7961	-1.22456	0.00202669	0.0427037	0.0650714
TRINITY_DN2445_c1_g1	AT3G46920.1_|_Symbols:__|_Protein_kinase_superfamily_protein_with_octicosapeptide/Phox/Bem1p_domain_|_chr3:17280430-17284857_REVERSE_LENGTH=1171	54.961	26.8047	24.0071	28.6069	3.34171	1.33047	6.4484	26.4729	3.70686	-2.83625	2.02e-06	0.000122587	0.000181212
TRINITY_DN2445_c1_g2	AT3G46920.1_|_Symbols:__|_Protein_kinase_superfamily_protein_with_octicosapeptide/Phox/Bem1p_domain_|_chr3:17280430-17284857_REVERSE_LENGTH=1171	54.961	44.0964	45.5683	56.7828	13.6734	9.59667	24.646	48.8158	15.972	-1.6118	0.000764366	0.0200226	0.00284792
TRINITY_DN2433_c0_g1	AT5G61430.1_|_Symbols:_ANAC100,_ATNAC5,_NAC100_|_NAC_domain_containing_protein_100_|_chr5:24701328-24702553_REVERSE_LENGTH=336	59.726	21.4442	26.4919	62.7854	123.519	93.6391	89.1719	36.9072	102.11	1.46815	0.000641856	0.0173647	0.00969741
TRINITY_DN2433_c0_g2	AT5G61430.1_|_Symbols:_ANAC100,_ATNAC5,_NAC100_|_NAC_domain_containing_protein_100_|_chr5:24701328-24702553_REVERSE_LENGTH=336	59.726	41.1554	51.3928	130.77	157.019	323.113	388.569	74.4393	289.567	1.95976	3.72e-07	2.69e-05	0.0365203
TRINITY_DN2459_c0_g1	AT4G36890.1_|_Symbols:_IRX14_|_Nucleotide-diphospho-sugar_transferases_superfamily_protein_|_chr4:17379631-17381627_REVERSE_LENGTH=525	56.954	160.774	146.494	296.449	579.903	320.654	1048.09	201.239	649.55	1.69053	8.95e-07	5.93e-05	0.0822267
TRINITY_DN2410_c1_g1	AT3G14900.1_|_Symbols:__|_unknown_protein;_FUNCTIONS_IN:_molecular_function_unknown;_INVOLVED_IN:_embryo_development;_LOCATED_IN:_chloroplast;_EXPRESSED_IN:_19_plant_structures;_EXPRESSED_DURING:_13_growth_stages;_Has_17135_Blast_hits_to_10204_proteins_in_644_species:_Archae_-_47;_Bacteria_-_1684;_Metazoa_-_5536;_Fungi_-_2506;_Plants_-_1043;_Viruses_-_361;_Other_Eukaryotes_-_5958_(source:_NCBI_BL…	56.778	12.2089	11.074	11.3745	0.642083	0.27998	1.02972	11.5525	0.650595	-4.1503	2.73e-07	2.03e-05	2.18e-05
TRINITY_DN2460_c1_g1	AT4G24630.1_|_Symbols:__|_DHHC-type_zinc_finger_family_protein_|_chr4:12714919-12717111_FORWARD_LENGTH=407	28.283	0.354602	0.744097	0.01	5.44654	20.0691	0.01	0.369566	8.50855	4.52501	7.65e-07	5.14e-05	0.153544
TRINITY_DN2450_c0_g1	AT4G27640.1_|_Symbols:__|_ARM_repeat_superfamily_protein_|_chr4:13798013-13802976_REVERSE_LENGTH=1048	80.199	44.8771	37.3896	31.9389	5.31949	4.05965	7.65791	38.0685	5.67902	-2.74489	4.94e-07	3.47e-05	0.00450166
TRINITY_DN2489_c0_g1	AT2G01910.1_|_Symbols:_ATMAP65-6,_MAP65-6_|_Microtubule_associated_protein_(MAP65/ASE1)_family_protein_|_chr2:417191-420182_FORWARD_LENGTH=608	62.013	23.2362	24.3463	32.2095	4.68741	3.73573	6.89312	26.5973	5.10542	-2.38118	3.94e-05	0.00169802	0.00531883
TRINITY_DN2435_c0_g1	AT5G66680.1_|_Symbols:_DGL1_|_dolichyl-diphosphooligosaccharide-protein_glycosyltransferase_48kDa_subunit_family_protein_|_chr5:26617840-26620581_REVERSE_LENGTH=437	80	31.2998	29.541	39.921	87.111	115.92	144.556	33.5873	115.862	1.78642	3.27e-05	0.00143816	0.0171418
TRINITY_DN2477_c0_g3	AT3G62240.1_|_Symbols:__|_RING/U-box_superfamily_protein_|_chr3:23033592-23036653_REVERSE_LENGTH=812	35.26	35.1966	29.9243	32.1717	8.50361	2.97978	3.33761	32.4309	4.94033	-2.71469	1.57e-06	9.78e-05	0.000173802
TRINITY_DN2477_c1_g1	AT2G33410.1_|_Symbols:__|_RNA-binding_(RRM/RBD/RNP_motifs)_family_protein_|_chr2:14156085-14157435_FORWARD_LENGTH=404	52.13	504.369	502.779	355.449	143.222	125.387	131.49	454.199	133.367	-1.76793	9.66e-07	6.34e-05	0.010934
TRINITY_DN8863_c0_g1	AT2G25090.1_|_Symbols:_CIPK16,_SnRK3.18_|_CBL-interacting_protein_kinase_16_|_chr2:10670542-10672610_REVERSE_LENGTH=469	31.25	0.0789203	0.574646	0.01	1.8431	7.40746	0.01	0.221189	3.08685	3.80279	0.00113882	0.0273689	0.163163
TRINITY_DN8881_c0_g1	AT4G11450.1_|_Symbols:__|_Protein_of_unknown_function_(DUF3527)_|_chr4:6959065-6961223_REVERSE_LENGTH=694	36.282	30.5417	34.6793	23.4179	3.8025	3.84372	2.68677	29.5463	3.44433	-3.10068	1.62e-07	1.27e-05	0.00728008
TRINITY_DN8814_c0_g1	AT3G25150.2_|_Symbols:__|_Nuclear_transport_factor_2_(NTF2)_family_protein_with_RNA_binding_(RRM-RBD-RNP_motifs)_domain_|_chr3:9157161-9160052_REVERSE_LENGTH=587	49.398	253.775	274.778	250.706	76.8712	51.0363	134.675	259.753	87.5273	-1.56934	4.21e-05	0.00179451	0.00691677
TRINITY_DN8876_c0_g2	AT4G18550.1_|_Symbols:__|_alpha/beta-Hydrolases_superfamily_protein_|_chr4:10225006-10226862_REVERSE_LENGTH=419	63.483	2.14653	1.85504	1.56586	107.124	111.615	173.172	1.85581	130.637	6.13737	1.07e-30	1.42e-27	0.0131461
TRINITY_DN8876_c0_g3	AT4G18550.1_|_Symbols:__|_alpha/beta-Hydrolases_superfamily_protein_|_chr4:10225006-10226862_REVERSE_LENGTH=419	63.483	18.5496	19.3774	91.1968	3.29683	7.5154	1.98571	43.0412	4.26598	-3.33477	1.38e-09	1.67e-07	0.12412
TRINITY_DN8870_c1_g1	AT1G18650.1_|_Symbols:_PDCB3_|_plasmodesmata_callose-binding_protein_3_|_chr1:6419036-6420413_REVERSE_LENGTH=184	66.667	94.6377	88.5466	180.625	21.3111	17.9367	27.0964	121.27	22.1147	-2.45514	2.95e-08	2.73e-06	0.0390936
TRINITY_DN8889_c0_g1	AT5G01230.1_|_Symbols:__|_S-adenosyl-L-methionine-dependent_methyltransferases_superfamily_protein_|_chr5:92789-95380_REVERSE_LENGTH=309	89.935	34.4717	29.3716	17.192	8.41663	5.89557	6.82939	27.0118	7.0472	-1.93847	0.000544135	0.015234	0.0286682
TRINITY_DN8829_c0_g1	AT2G37630.1_|_Symbols:_ATPHAN,_AS1,_ATMYB91,_MYB91_|_myb-like_HTH_transcriptional_regulator_family_protein_|_chr2:15781798-15782901_REVERSE_LENGTH=367	65.854	3.45602	3.96258	3.52759	0.326041	0.171988	0.0737326	3.64873	0.190587	-4.25887	0.000227098	0.00745622	0.000203739
TRINITY_DN8868_c0_g1	AT1G62660.1_|_Symbols:__|_Glycosyl_hydrolases_family_32_protein_|_chr1:23199949-23203515_FORWARD_LENGTH=648	66.602	161.218	160.217	818.188	403.366	450.916	1531.19	379.874	795.156	1.06572	0.00116591	0.02782	0.19941
TRINITY_DN8868_c1_g1	AT1G12240.1_|_Symbols:_ATBETAFRUCT4,_VAC-INV_|_Glycosyl_hydrolases_family_32_protein_|_chr1:4153699-4157457_FORWARD_LENGTH=664	58.092	37.5009	27.0507	145.8	139.208	115.708	324.006	70.1174	192.974	1.46056	0.000223736	0.0073695	0.0994572
TRINITY_DN8868_c1_g2	AT1G12240.1_|_Symbols:_ATBETAFRUCT4,_VAC-INV_|_Glycosyl_hydrolases_family_32_protein_|_chr1:4153699-4157457_FORWARD_LENGTH=664	58.092	18.8959	14.7971	38.1989	0.262833	0.01	0.392396	23.964	0.221743	-6.75584	1.72e-18	7e-16	0.0406099
TRINITY_DN8868_c1_g3	AT1G12240.1_|_Symbols:_ATBETAFRUCT4,_VAC-INV_|_Glycosyl_hydrolases_family_32_protein_|_chr1:4153699-4157457_FORWARD_LENGTH=664	58.092	7.31569	6.45301	15.0568	0.326041	0.063996	0.0737326	9.60849	0.15459	-5.95779	5.61e-10	7.21e-08	0.0371739
TRINITY_DN8887_c0_g1	AT3G46210.1_|_Symbols:__|_Ribosomal_protein_S5_domain_2-like_superfamily_protein_|_chr3:16976960-16978489_REVERSE_LENGTH=239	77.844	19.7901	18.361	8.66869	4.56099	1.84587	1.92198	15.6066	2.77628	-2.49093	0.000156598	0.00549028	0.029469
TRINITY_DN8831_c0_g1	AT5G49560.1_|_Symbols:__|_Putative_methyltransferase_family_protein_|_chr5:20110961-20111785_REVERSE_LENGTH=274	60.811	19.7901	17.9658	9.54808	1.21096	0.657953	0.647326	15.768	0.838745	-4.23262	8.22e-09	8.58e-07	0.0207157
TRINITY_DN8877_c0_g2	AT5G39020.1_|_Symbols:__|_Malectin/receptor-like_protein_kinase_family_protein_|_chr5:15616917-15619358_FORWARD_LENGTH=813	29.412	0.01	0.01	0.01	4.37137	0.117992	0.01	0.01	1.49979	7.22861	2.52e-05	0.00114846	0.204268
TRINITY_DN8851_c0_g2	AT3G17270.1_|_Symbols:__|_F-box_family_protein_|_chr3:5902479-5902883_REVERSE_LENGTH=134	28.261	0.0789203	0.292323	0.01	2.60154	8.86535	0.01	0.127081	3.82563	4.91187	4.16e-05	0.00177809	0.147317
TRINITY_DN8854_c0_g1	AT3G25980.1_|_Symbols:_MAD2_|_DNA-binding_HORMA_family_protein_|_chr3:9503232-9504402_FORWARD_LENGTH=209	84.058	18.2739	15.7636	20.3714	0.642083	0.063996	0.137465	18.1363	0.281181	-6.01124	2.39e-14	5.91e-12	0.00243415
TRINITY_DN8883_c0_g1	AT1G53140.1_|_Symbols:_DRP5A_|_Dynamin_related_protein_5A_|_chr1:19799271-19802441_FORWARD_LENGTH=817	73.452	20.6862	19.8291	17.3274	0.894916	0.495964	0.201198	19.2809	0.530693	-5.18315	2.52e-12	4.75e-10	0.00104845
TRINITY_DN8818_c0_g1	AT5G18410.1_|_Symbols:_PIR,_KLK,_PIR121,_SRA1,_PIRP,_ATSRA1_|_transcription_activators_|_chr5:6097456-6104783_REVERSE_LENGTH=1283	82.14	64.2438	59.1849	78.8176	18.2772	11.3492	35.0629	67.4154	21.5631	-1.64451	0.000339273	0.010427	0.00406775
TRINITY_DN8843_c0_g1	AT1G09640.1_|_Symbols:__|_Translation_elongation_factor_EF1B,_gamma_chain_|_chr1:3120162-3122152_FORWARD_LENGTH=414	34.463	0.01	0.01	0.01	0.0732083	3.96586	0.01	0.01	1.34969	7.07648	4.29e-05	0.00182259	0.20675
TRINITY_DN8843_c0_g2	AT1G09640.1_|_Symbols:__|_Translation_elongation_factor_EF1B,_gamma_chain_|_chr1:3120162-3122152_FORWARD_LENGTH=414	34.463	0.01	0.01	0.01	0.01	5.12548	0.01	0.01	1.71516	7.4222	1.1e-05	0.000551305	0.211325
TRINITY_DN8803_c0_g1	AT4G34910.1_|_Symbols:__|_P-loop_containing_nucleoside_triphosphate_hydrolases_superfamily_protein_|_chr4:16631661-16634834_FORWARD_LENGTH=626	69.391	37.7776	33.2677	13.5392	7.21574	5.4096	3.3241	28.1948	5.31648	-2.40689	2.62e-05	0.00119318	0.0441768
TRINITY_DN8874_c0_g1	AT5G55280.1_|_Symbols:_FTSZ1-1,_ATFTSZ1-1,_CPFTSZ_|_homolog_of_bacterial_cytokinesis_Z-ring_protein_FTSZ_1-1_|_chr5:22420740-22422527_REVERSE_LENGTH=433	88.073	44.6556	40.0999	28.2184	9.61765	4.32963	7.21179	37.658	7.05302	-2.41664	6.48e-06	0.000345388	0.00875237
TRINITY_DN8832_c0_g1	AT5G09590.1_|_Symbols:_MTHSC70-2,_HSC70-5_|_mitochondrial_HSO70_2_|_chr5:2975721-2978508_FORWARD_LENGTH=682	85.474	1.87106	1.42162	34.2602	0.515666	0.496126	3.30396	12.5176	1.43858	-3.12124	2.15e-05	0.00100019	0.207738
TRINITY_DN8842_c0_g1	AT4G02060.1_|_Symbols:_PRL,_MCM7_|_Minichromosome_maintenance_(MCM2/3/5)_family_protein_|_chr4:901484-905297_FORWARD_LENGTH=716	82.961	43.6366	36.3168	32.886	1.46379	0.171988	0.392396	37.6131	0.676058	-5.79794	8.32e-19	3.53e-16	0.00330258
TRINITY_DN8882_c0_g1	AT4G38500.1_|_Symbols:__|_Protein_of_unknown_function_(DUF616)_|_chr4:18008418-18010693_FORWARD_LENGTH=499	70.858	15.9995	15.8768	14.0804	3.044	2.60181	3.57903	15.3189	3.07494	-2.31668	0.000399312	0.0118924	0.000283598
TRINITY_DN8826_c0_g1	AT5G10270.1_|_Symbols:_CDKC;1_|_cyclin-dependent_kinase_C;1_|_chr5:3221715-3224674_REVERSE_LENGTH=505	41.667	0.147841	0.687576	0.01	3.61281	9.40537	0.01	0.281805	4.34272	3.94583	0.000296224	0.00931252	0.137872
TRINITY_DN8857_c0_g1	AT5G59850.1_|_Symbols:__|_Ribosomal_protein_S8_family_protein_|_chr5:24112499-24113084_REVERSE_LENGTH=130	74.615	0.216761	0.461717	0.01	2.22229	8.70336	0.01	0.229493	3.64522	3.98948	0.000461525	0.0133582	0.160246
TRINITY_DN8855_c0_g1	AT2G38280.1_|_Symbols:_FAC1,_ATAMPD_|_AMP_deaminase,_putative_/_myoadenylate_deaminase,_putative_|_chr2:16033767-16038793_REVERSE_LENGTH=839	60.407	24.6834	22.483	15.0951	5.50912	2.43982	4.08889	20.7538	4.01261	-2.37076	0.000108898	0.00402098	0.0105737
TRINITY_DN8861_c0_g1	AT4G10790.1_|_Symbols:__|_UBX_domain-containing_protein_|_chr4:6640752-6643035_REVERSE_LENGTH=480	41.085	8.1426	6.78576	21.9949	2.34871	1.14392	2.62304	12.3078	2.03855	-2.59395	0.000265547	0.00849723	0.0839269
TRINITY_DN8808_c0_g1	AT1G01300.1_|_Symbols:__|_Eukaryotic_aspartyl_protease_family_protein_|_chr1:117065-118522_FORWARD_LENGTH=485	68.269	19.7212	20.2809	41.1388	3.99212	0.333976	0.774791	27.0469	1.7003	-3.99161	3.79e-10	4.98e-08	0.0328953
TRINITY_DN13810_c0_g1	AT4G00930.1_|_Symbols:_CIP4.1_|_COP1-interacting_protein_4.1_|_chr4:396558-400734_FORWARD_LENGTH=1133	32.743	6.48851	6.3905	6.63931	0.768499	0.225984	0.0737326	6.50611	0.356072	-4.19155	1.66e-05	0.000792542	0.000196117
TRINITY_DN13887_c0_g1	AT1G22430.1_|_Symbols:__|_GroES-like_zinc-binding_dehydrogenase_family_protein_|_chr1:7919235-7921594_FORWARD_LENGTH=388	67.018	70.4466	77.4231	172.44	40.0208	19.2866	56.8606	106.77	38.7227	-1.46325	0.000619146	0.0169045	0.0826885
TRINITY_DN13852_c0_g1	AT2G17040.1_|_Symbols:_anac036,_NAC036_|_NAC_domain_containing_protein_36_|_chr2:7407123-7408120_FORWARD_LENGTH=276	71.918	2.42228	2.09919	0.212938	0.01	0.01	0.01	1.57814	0.01	-7.30208	1.54e-05	0.000742693	0.0752994
TRINITY_DN13860_c0_g1	AT2G18110.1_|_Symbols:__|_Translation_elongation__factor_EF1B/ribosomal_protein_S6_family_protein_|_chr2:7872636-7873713_FORWARD_LENGTH=231	41.322	0.905964	0.461717	0.01	7.05551	6.43553	0.01	0.459227	4.50035	3.29276	0.00136667	0.0315864	0.106683
TRINITY_DN13860_c0_g2	AT2G18110.1_|_Symbols:__|_Translation_elongation__factor_EF1B/ribosomal_protein_S6_family_protein_|_chr2:7872636-7873713_FORWARD_LENGTH=231	41.322	0.0789203	0.122929	0.01	2.91758	1.30591	0.01	0.0706165	1.41116	4.32073	0.00241646	0.0486343	0.125924
TRINITY_DN13860_c0_g4	AT2G18110.1_|_Symbols:__|_Translation_elongation__factor_EF1B/ribosomal_protein_S6_family_protein_|_chr2:7872636-7873713_FORWARD_LENGTH=231	41.322	0.01	0.179394	0.01	2.34871	1.89986	0.01	0.0664646	1.41952	4.41667	0.00213066	0.0443061	0.099467
TRINITY_DN13804_c0_g2	AT3G48160.2_|_Symbols:_DEL1,_E2L3,_E2FE_|_DP-E2F-like_1_|_chr3:17783641-17785846_FORWARD_LENGTH=403	28.07	0.0789203	0.405253	1.2877	0.01	0.01	0.01	0.590623	0.01	-5.88417	0.00164659	0.0364841	0.124529
TRINITY_DN13855_c0_g1	AT1G30080.1_|_Symbols:__|_Glycosyl_hydrolase_superfamily_protein_|_chr1:10551231-10553167_REVERSE_LENGTH=408	63.636	4.00738	4.58364	12.5245	0.642083	0.225984	1.09345	7.03851	0.65384	-3.42826	0.000143656	0.00510562	0.0723476
TRINITY_DN13876_c0_g1	AT2G18260.1_|_Symbols:_SYP112,_ATSYP112_|_syntaxin_of_plants_112_|_chr2:7942275-7943192_FORWARD_LENGTH=305	51.466	8.21152	10.0607	10.9687	0.38925	0.117992	0.201198	9.74696	0.236146	-5.3672	5.7e-09	6.16e-07	0.00338499
TRINITY_DN13901_c0_g2	AT3G56100.1_|_Symbols:_MRLK,_IMK3_|_meristematic_receptor-like__kinase_|_chr3:20817074-20819517_REVERSE_LENGTH=719	29.333	90.9159	79.3537	23.4832	11.5139	7.13748	5.17234	64.5843	7.94124	-3.02375	1.2e-09	1.47e-07	0.0557777
TRINITY_DN13901_c2_g1	AT5G10770.1_|_Symbols:__|_Eukaryotic_aspartyl_protease_family_protein_|_chr5:3403331-3405331_REVERSE_LENGTH=474	51.691	2.01579	4.02695	5.58153	0.01	0.01	0.774791	3.87476	0.26493	-3.87042	0.000491189	0.0140161	0.0326931
TRINITY_DN13875_c0_g1	AT5G13450.1_|_Symbols:_ATP5_|_delta_subunit_of_Mt_ATP_synthase_|_chr5:4310558-4311941_REVERSE_LENGTH=238	31.068	0.492442	0.348788	0.077646	3.92891	6.00356	0.01	0.306292	3.31416	3.43566	0.00215195	0.0446086	0.114328
TRINITY_DN13871_c1_g1	AT5G09870.1_|_Symbols:_CESA5_|_cellulose_synthase_5_|_chr5:3073356-3077974_FORWARD_LENGTH=1069	31.579	0.01	0.461717	0.01	3.8657	3.14177	0.01	0.160572	2.33916	3.86469	0.00201916	0.0426562	0.102659
TRINITY_DN13878_c0_g1	AT1G12940.1_|_Symbols:_ATNRT2.5,_NRT2.5_|_nitrate_transporter2.5_|_chr1:4416405-4418337_FORWARD_LENGTH=502	27.049	0.0789203	0.348788	0.01	6.58366	5.13962	0.01	0.145903	3.91109	4.74449	5.84e-05	0.00236489	0.0996952
TRINITY_DN13834_c0_g1	AT5G65070.3_|_Symbols:_MAF4_|_K-box_region_and_MADS-box_transcription_factor_family_protein__|_chr5:25992310-25995930_FORWARD_LENGTH=232	49.123	0.147841	0.01	0.01	2.03266	1.95386	0.0737326	0.0559469	1.35342	4.59641	0.00155828	0.035025	0.089666
TRINITY_DN13886_c0_g1	AT5G17250.1_|_Symbols:__|_Alkaline-phosphatase-like_family_protein_|_chr5:5668993-5673516_REVERSE_LENGTH=925	70.027	17.309	16.2154	13.201	4.75062	2.11585	4.47128	15.5751	3.77925	-2.04307	0.0014129	0.0324406	0.00113618
TRINITY_DN13830_c0_g1	AT1G22340.1_|_Symbols:_AtUGT85A7,_UGT85A7_|_UDP-glucosyl_transferase_85A7_|_chr1:7890464-7892090_REVERSE_LENGTH=487	33.036	0.147841	0.74404	0.01	2.72795	12.591	0.01	0.300627	5.10966	4.08718	9.41e-05	0.00355196	0.167599
TRINITY_DN13857_c0_g1	AT2G42790.1_|_Symbols:_CSY3_|_citrate_synthase_3_|_chr2:17803132-17805991_REVERSE_LENGTH=509	82.806	134.129	138.819	209.374	316.683	286.279	462.779	160.774	355.247	1.14379	0.00152068	0.0343942	0.0264395
TRINITY_DN56116_c0_g1	AT5G64390.3_|_Symbols:_HEN4_|_RNA-binding_KH_domain-containing_protein_|_chr5:25743442-25747380_FORWARD_LENGTH=866	25.974	0.285681	0.631055	0.01	4.49779	10.7012	0.01	0.308912	5.06967	4.03662	0.000111872	0.0041151	0.13205
TRINITY_DN56141_c0_g3	AT1G76150.1_|_Symbols:_ECH2,_ATECH2_|_enoyl-CoA_hydratase_2_|_chr1:28575236-28577637_REVERSE_LENGTH=309	27.915	0.01	0.01	0.01	1.59021	1.68388	0.01	0.01	1.09469	6.77438	0.000128935	0.00465253	0.0919207
TRINITY_DN56198_c0_g1	AT5G44130.1_|_Symbols:_FLA13_|_FASCICLIN-like_arabinogalactan_protein_13_precursor_|_chr5:17761128-17761871_FORWARD_LENGTH=247	31.034	0.01	0.01	0.01	0.894916	1.19791	0.01	0.01	0.700943	6.13122	0.000918701	0.0231587	0.0960446
TRINITY_DN64005_c0_g1	AT5G19660.1_|_Symbols:_ATSBT6.1,_S1P,_ATS1P_|_SITE-1_protease_|_chr5:6642118-6646418_REVERSE_LENGTH=1038	32.394	0.01	0.01	0.01	0.01	2.54781	0.01	0.01	0.855938	6.41943	0.000390441	0.0116716	0.211325
TRINITY_DN15955_c0_g1	AT1G59660.1_|_Symbols:__|_Nucleoporin_autopeptidase_|_chr1:21924693-21929233_FORWARD_LENGTH=997	28.571	0.01	0.01	0.01	0.199625	3.35781	0.01	0.01	1.18914	6.89378	8.33e-05	0.00320372	0.195462
TRINITY_DN15971_c0_g1	AT3G53990.1_|_Symbols:__|_Adenine_nucleotide_alpha_hydrolases-like_superfamily_protein_|_chr3:19989658-19991019_REVERSE_LENGTH=160	51.875	7.798	7.97152	6.84225	0.958124	1.73787	0.201198	7.53725	0.965732	-2.96434	0.000529649	0.0148941	0.00020821
TRINITY_DN15974_c0_g1	AT1G08200.1_|_Symbols:_AXS2_|_UDP-D-apiose/UDP-D-xylose_synthase_2_|_chr1:2574259-2576609_REVERSE_LENGTH=389	93.22	60.3656	59.6872	43.9961	0.01	0.01	12.3324	54.683	4.11748	-3.73126	2.5e-12	4.73e-10	0.00108738
TRINITY_DN15979_c0_g1	AT1G02970.1_|_Symbols:_WEE1,_ATWEE1_|_WEE1_kinase_homolog_|_chr1:673408-676127_FORWARD_LENGTH=500	55.976	13.5184	11.8111	7.99223	0.199625	0.27998	1.28465	11.1072	0.588086	-4.23933	2.52e-07	1.89e-05	0.00976513
TRINITY_DN15958_c0_g1	AT5G13450.1_|_Symbols:_ATP5_|_delta_subunit_of_Mt_ATP_synthase_|_chr5:4310558-4311941_REVERSE_LENGTH=238	34.328	0.0789203	0.179394	0.01	1.46379	3.51974	0.01	0.0894381	1.66451	4.21807	0.00206643	0.0433288	0.130877
TRINITY_DN15972_c0_g1	AT4G11060.1_|_Symbols:_MTSSB_|_mitochondrially_targeted_single-stranded_DNA_binding_protein_|_chr4:6754820-6756230_REVERSE_LENGTH=201	66.19	17.7914	17.1753	5.69226	0.768499	0.387972	0.838524	13.553	0.664998	-4.34912	2.14e-08	2.04e-06	0.0408607
TRINITY_DN15903_c0_g1	AT5G14280.1_|_Symbols:__|_DNA-binding_storekeeper_protein-related_|_chr5:4609123-4611444_FORWARD_LENGTH=572	63.223	15.8617	15.4813	29.436	63.9135	80.5181	88.2159	20.2597	77.5492	1.9365	2.29e-05	0.00106153	0.00222423
TRINITY_DN15959_c0_g1	AT5G64630.2_|_Symbols:_FAS2,_NFB01,_NFB1,_MUB3.9_|_Transducin/WD40_repeat-like_superfamily_protein_|_chr5:25833298-25836158_FORWARD_LENGTH=487	76.24	22.2713	19.6588	21.8597	4.05533	1.68388	4.66248	21.2632	3.46723	-2.61651	2.37e-05	0.0010907	6.93e-05
TRINITY_DN15990_c0_g1	AT3G16070.1_|_Symbols:__|_unknown_protein;_BEST_Arabidopsis_thaliana_protein_match_is:_unknown_protein_(TAIR:AT1G15260.1);_Has_26_Blast_hits_to_26_proteins_in_7_species:_Archae_-_0;_Bacteria_-_0;_Metazoa_-_0;_Fungi_-_0;_Plants_-_26;_Viruses_-_0;_Other_Eukaryotes_-_0_(source:_NCBI_BLink)._|_chr3:5451864-5452316_REVERSE_LENGTH=150	29.384	2.90465	2.15566	5.21874	0.136417	0.603956	0.26493	3.42635	0.335101	-3.354	0.00244599	0.049053	0.0377251
TRINITY_DN15953_c0_g2	AT1G20190.1_|_Symbols:_ATEXPA11,_EXP11,_ATEXP11,_ATHEXP_ALPHA_1.14,_EXPA11_|_expansin_11_|_chr1:6998762-6999710_REVERSE_LENGTH=252	75	37.6389	49.7088	23.4155	0.262833	0.063996	2.43184	36.9211	0.919556	-5.32736	8.77e-17	2.94e-14	0.0202921
TRINITY_DN16001_c0_g1	AT5G67270.1_|_Symbols:_ATEB1C,_EB1C,_ATEB1H1_|_end_binding_protein_1C_|_chr5:26840248-26841984_REVERSE_LENGTH=329	61.648	27.1647	21.636	25.3772	1.02133	0.117992	0.26493	24.7259	0.468085	-5.72311	1.87e-15	5.29e-13	0.00181582
TRINITY_DN15956_c0_g1	AT5G63420.1_|_Symbols:_emb2746_|_RNA-metabolising_metallo-beta-lactamase_family_protein_|_chr5:25400515-25405807_FORWARD_LENGTH=911	77.465	3.03615	2.11404	1.02469	0.01	0.01	0.201198	2.0583	0.0737326	-4.803	0.000404941	0.0120347	0.0372207
TRINITY_DN15939_c0_g1	AT1G03010.1_|_Symbols:__|_Phototropic-responsive_NPH3_family_protein_|_chr1:693480-696188_FORWARD_LENGTH=634	71.139	19.997	16.8365	28.6707	0.894916	0.54996	0.583594	21.8347	0.676156	-5.01312	1.87e-12	3.61e-10	0.0133691
TRINITY_DN60079_c0_g1	AT2G44230.1_|_Symbols:__|_Plant_protein_of_unknown_function_(DUF946)_|_chr2:18286537-18288247_FORWARD_LENGTH=542	23.102	0.768124	0.800505	0.077646	11.5139	6.70551	0.01	0.548758	6.07647	3.46899	0.000257356	0.00826818	0.119462
TRINITY_DN60017_c0_g1	AT3G04260.1_|_Symbols:_PTAC3_|_plastid_transcriptionally_active_3_|_chr3:1123231-1127515_REVERSE_LENGTH=910	58.36	15.7238	13.7874	23.8214	3.61287	1.4139	5.74594	17.7775	3.5909	-2.30764	0.00026096	0.0083679	0.0150679
TRINITY_DN60080_c0_g1	AT1G13270.1_|_Symbols:_MAP1C,_MAP1B_|_methionine_aminopeptidase_1B_|_chr1:4544999-4547155_FORWARD_LENGTH=369	74.063	8.8318	8.59263	6.36872	2.53833	1.03592	0.519861	7.93105	1.36471	-2.53892	0.00184101	0.039753	0.00166943
TRINITY_DN60414_c0_g1	AT4G24190.1_|_Symbols:_SHD,_HSP90.7,_AtHsp90.7,_AtHsp90-7_|_Chaperone_protein_htpG_family_protein_|_chr4:12551902-12555851_REVERSE_LENGTH=823	48.828	0.01	0.01	0.01	0.01	7.29947	0.01	0.01	2.43982	7.93063	9.94e-07	6.5e-05	0.211325
TRINITY_DN64090_c0_g1	AT2G41740.1_|_Symbols:_VLN2,_ATVLN2_|_villin_2_|_chr2:17410962-17416878_REVERSE_LENGTH=976	37.209	0.01	0.01	0.01	0.01	1.79187	0.01	0.01	0.603956	5.91637	0.001606	0.03581	0.211325
TRINITY_DN93933_c0_g2	AT5G64250.2_|_Symbols:__|_Aldolase-type_TIM_barrel_family_protein_|_chr5:25697623-25698945_REVERSE_LENGTH=333	30.677	0.216761	0.405253	0.01	4.68741	5.4636	0.01	0.210671	3.387	4.00694	0.000547291	0.015313	0.101368
TRINITY_DN9175_c0_g1	AT4G16390.1_|_Symbols:_SVR7_|_pentatricopeptide_(PPR)_repeat-containing_protein_|_chr4:9257985-9260093_FORWARD_LENGTH=702	60.907	43.292	47.2145	46.3475	11.0082	6.27354	7.84911	45.618	8.37696	-2.4451	1.92e-06	0.000117002	2.08e-05
TRINITY_DN9171_c0_g1	AT2G03150.1_|_Symbols:_emb1579_|_ATP/GTP-binding_protein_family_|_chr2:952313-959004_FORWARD_LENGTH=1340	51.402	161.733	159.239	126.576	71.4353	52.4942	60.0461	149.182	61.3252	-1.28253	0.00155992	0.0350541	0.00338999
TRINITY_DN9121_c0_g1	AT3G28700.1_|_Symbols:__|_Protein_of_unknown_function_(DUF185)_|_chr3:10759580-10761834_FORWARD_LENGTH=471	78.251	14.2765	13.9003	17.192	3.8657	1.79187	4.78995	15.1229	3.48251	-2.11854	0.00107048	0.0261187	0.00058139
TRINITY_DN9134_c1_g1	AT5G10210.1_|_Symbols:__|_CONTAINS_InterPro_DOMAIN/s:_C2_calcium-dependent_membrane_targeting_(InterPro:IPR000008);_BEST_Arabidopsis_thaliana_protein_match_is:_unknown_protein_(TAIR:AT5G65030.1);_Has_1807_Blast_hits_to_1807_proteins_in_277_species:_Archae_-_0;_Bacteria_-_0;_Metazoa_-_736;_Fungi_-_347;_Plants_-_385;_Viruses_-_0;_Other_Eukaryotes_-_339_(source:_NCBI_BLink)._|_chr5:3206236-3206829_F…	39.326	0.354602	0.461717	4.20405	139.131	58.5417	83.18	1.67346	93.6177	5.80588	3.49e-26	3.31e-23	0.0303761
TRINITY_DN9111_c0_g1	AT1G09900.1_|_Symbols:__|_Pentatricopeptide_repeat_(PPR-like)_superfamily_protein_|_chr1:3218133-3219929_FORWARD_LENGTH=598	29.114	0.354602	0.687576	0.077646	2.09587	9.13533	0.01	0.373274	3.74707	3.32745	0.00214955	0.0445688	0.173028
TRINITY_DN9108_c0_g1	AT5G42520.1_|_Symbols:_BPC6,_BBR/BPC6,_ATBPC6_|_basic_pentacysteine_6_|_chr5:17001287-17002466_FORWARD_LENGTH=342	56.25	17.5847	19.208	12.5922	3.10714	2.38583	2.68677	16.4616	2.72658	-2.59394	7.56e-05	0.00294263	0.00971788
TRINITY_DN9164_c0_g1	AT3G07030.1_|_Symbols:__|_Alba_DNA/RNA-binding_protein_|_chr3:2223001-2225254_REVERSE_LENGTH=405	74.126	6.97095	5.88232	13.9451	0.515666	0.171988	3.64276	8.93278	1.44347	-2.62957	0.000869614	0.0221704	0.0402079
TRINITY_DN9164_c0_g2	AT3G07030.1_|_Symbols:__|_Alba_DNA/RNA-binding_protein_|_chr3:2223001-2225254_REVERSE_LENGTH=405	74.126	38.3297	39.0297	48.7151	11.8299	8.43338	15.6245	42.0248	11.9626	-1.81271	0.000303901	0.00952571	0.0015942
TRINITY_DN9182_c0_g1	AT1G20720.1_|_Symbols:__|_RAD3-like_DNA-binding_helicase_protein_|_chr1:7185658-7192794_REVERSE_LENGTH=1175	53.652	14.8279	12.7145	9.68338	2.60154	1.4139	1.41212	12.4086	1.80918	-2.77793	0.000111802	0.00411336	0.00721791
TRINITY_DN9101_c0_g2	AT3G07800.1_|_Symbols:__|_Thymidine_kinase_|_chr3:2489944-2490935_REVERSE_LENGTH=238	68.932	100.634	91.2392	36.2683	33.6363	23.2282	28.4985	76.047	28.4544	-1.41824	0.00148127	0.0336515	0.0691396
TRINITY_DN9101_c1_g1	AT4G19890.1_|_Symbols:__|_Pentatricopeptide_repeat_(PPR-like)_superfamily_protein_|_chr4:10786948-10789053_REVERSE_LENGTH=701	56.414	40.9487	41.6244	37.8241	8.73274	5.94956	13.3938	40.1324	9.35872	-2.10039	4.87e-05	0.00203156	0.000494247
TRINITY_DN9172_c0_g1	AT5G08030.1_|_Symbols:__|_PLC-like_phosphodiesterases_superfamily_protein_|_chr5:2575152-2576770_REVERSE_LENGTH=372	22.589	1.66409	2.21212	0.01	10.4394	23.3363	0.01	1.2954	11.2619	3.11998	4.1e-05	0.0017564	0.138527
TRINITY_DN9174_c0_g2	AT2G26900.1_|_Symbols:__|_Sodium_Bile_acid_symporter_family_|_chr2:11475156-11477870_REVERSE_LENGTH=409	57.021	31.4377	44.5605	58.0503	9.55445	4.1677	5.74594	44.6829	6.48936	-2.78357	1.29e-07	1.04e-05	0.0167915
TRINITY_DN9174_c0_g3	AT2G26900.1_|_Symbols:__|_Sodium_Bile_acid_symporter_family_|_chr2:11475156-11477870_REVERSE_LENGTH=409	57.021	58.0142	54.9501	59.2797	17.4555	5.84157	20.7231	57.4147	14.6734	-1.96822	3.73e-05	0.00161584	0.00362408
TRINITY_DN9183_c0_g1	AT2G31280.3_|_Symbols:_CPUORF7_|_conserved_peptide_upstream_open_reading_frame_7_|_chr2:13339678-13343424_FORWARD_LENGTH=737	33	19.5145	18.7563	14.0128	4.49779	6.21955	3.1329	17.4278	4.61674	-1.91645	0.00195882	0.0416595	0.00351769
TRINITY_DN9106_c0_g1	AT3G46450.2_|_Symbols:__|_SEC14_cytosolic_factor_family_protein_/_phosphoglyceride_transfer_family_protein_|_chr3:17093297-17095319_REVERSE_LENGTH=494	25.974	0.01	0.01	0.01	0.01	3.73573	0.01	0.01	1.25191	6.96799	6.38e-05	0.00255077	0.211325
TRINITY_DN9106_c0_g2	AT3G46450.2_|_Symbols:__|_SEC14_cytosolic_factor_family_protein_/_phosphoglyceride_transfer_family_protein_|_chr3:17093297-17095319_REVERSE_LENGTH=494	25.974	0.01	0.01	0.01	0.01	4.0597	0.01	0.01	1.3599	7.08736	4.11e-05	0.00175909	0.211325
TRINITY_DN9161_c0_g2	AT1G03210.1_|_Symbols:__|_Phenazine_biosynthesis_PhzC/PhzF_protein_|_chr1:782948-784240_FORWARD_LENGTH=286	50.382	38.0521	35.0181	28.8245	0.768499	0.27998	0.647326	33.9649	0.565268	-5.90896	2.07e-18	8.3e-16	0.00321099
TRINITY_DN9155_c0_g1	AT5G53580.1_|_Symbols:__|_NAD(P)-linked_oxidoreductase_superfamily_protein_|_chr5:21765215-21766919_REVERSE_LENGTH=365	30.952	0.147841	0.0664646	0.01	1.21096	4.27569	0.01	0.0747684	1.83221	4.61502	0.000796905	0.020704	0.15028
TRINITY_DN9189_c0_g1	AT5G60520.1_|_Symbols:__|_Late_embryogenesis_abundant_(LEA)_protein-related_|_chr5:24331787-24332947_REVERSE_LENGTH=338	71.304	337.648	505.369	552.068	4.30816	21.1934	103.512	465.028	43.0044	-3.43476	2.16e-18	8.6e-16	0.0057225
TRINITY_DN9173_c0_g1	AT2G04660.1_|_Symbols:_APC2_|_anaphase-promoting_complex/cyclosome_2_|_chr2:1624933-1629039_FORWARD_LENGTH=865	69.353	13.9319	14.8602	12.3892	1.84304	0.603956	1.28472	13.7271	1.2439	-3.46408	2.08e-06	0.000126233	0.000330239
TRINITY_DN9159_c0_g1	AT1G48405.1_|_Symbols:__|_Kinase_interacting_(KIP1-like)_family_protein_|_chr1:17884645-17885614_REVERSE_LENGTH=297	35.317	11.1062	9.49606	24.092	0.38925	0.387972	0.392396	14.8981	0.389872	-5.25598	4.39e-11	6.7e-09	0.0441043
TRINITY_DN9162_c1_g1	AT4G18050.1_|_Symbols:_PGP9_|_P-glycoprotein__9_|_chr4:10022205-10027280_FORWARD_LENGTH=1236	68.308	31.162	29.8233	25.4449	468.445	220.206	340.087	28.8101	342.913	3.5732	3.45e-18	1.34e-15	0.0241256
TRINITY_DN9117_c0_g1	AT5G39940.1_|_Symbols:__|_FAD/NAD(P)-binding_oxidoreductase_family_protein_|_chr5:15987649-15990561_FORWARD_LENGTH=480	64.634	15.7239	11.9805	2.91878	3.04393	1.79187	0.519797	10.2077	1.7852	-2.5155	0.000808132	0.0209218	0.0763807
TRINITY_DN9104_c0_g1	AT3G10700.1_|_Symbols:_GalAK_|_galacturonic_acid_kinase_|_chr3:3346789-3350863_REVERSE_LENGTH=424	67.206	15.1036	14.4085	14.6892	4.24495	1.19791	2.5593	14.7337	2.66739	-2.46562	0.000215909	0.00716169	0.00186428
TRINITY_DN13206_c0_g1	AT3G47460.1_|_Symbols:_ATSMC2_|_Structural_maintenance_of_chromosomes_(SMC)_family_protein_|_chr3:17486765-17493178_FORWARD_LENGTH=1171	28.462	0.01	0.01	0.01	0.01	20.3665	0.01	0.01	6.7955	9.40844	3.82e-12	7.01e-10	0.211325
TRINITY_DN13210_c0_g1	AT5G09500.1_|_Symbols:__|_Ribosomal_protein_S19_family_protein_|_chr5:2954044-2954850_REVERSE_LENGTH=150	71.711	0.285681	0.687576	0.01	9.68086	3.30376	0.0737326	0.327752	4.35278	3.73126	0.000512376	0.0145238	0.144844
TRINITY_DN13276_c0_g1	AT3G26922.1_|_Symbols:__|_F-box/RNI-like_superfamily_protein_|_chr3:9922858-9923891_FORWARD_LENGTH=306	28.358	0.01	0.122929	0.01	0.768499	3.19582	0.01	0.0476431	1.32477	4.79733	0.00134753	0.0312225	0.157532
TRINITY_DN13243_c0_g1	AT2G42990.1_|_Symbols:__|_GDSL-like_Lipase/Acylhydrolase_superfamily_protein_|_chr2:17879056-17880200_FORWARD_LENGTH=350	28.736	0.0789203	0.01	0.01	2.03266	5.13957	0.01	0.0329734	2.39408	6.18202	2e-05	0.000937905	0.127143
TRINITY_DN13209_c0_g1	AT5G19690.1_|_Symbols:_STT3A_|_staurosporin_and_temperature_sensitive_3-like_A_|_chr5:6652649-6658214_FORWARD_LENGTH=779	27.16	0.0789203	0.179394	0.01	1.14775	4.91819	0.0737326	0.0894381	2.04656	4.51616	0.000781637	0.0203793	0.157112
TRINITY_DN13253_c0_g1	AT2G46620.1_|_Symbols:__|_P-loop_containing_nucleoside_triphosphate_hydrolases_superfamily_protein_|_chr2:19139071-19140546_REVERSE_LENGTH=491	62.866	33.3167	39.7611	93.0232	71.6881	185.851	216.637	55.367	158.059	1.51336	0.000201606	0.00676408	0.0656639
TRINITY_DN13253_c1_g1	AT1G28760.1_|_Symbols:__|_Uncharacterized_conserved_protein_(DUF2215)_|_chr1:10103158-10104588_FORWARD_LENGTH=476	43.023	5.17903	3.17196	2.64819	0.01	0.01	0.01	3.66639	0.01	-8.51822	2.07e-08	1.98e-06	0.0208652
TRINITY_DN13202_c0_g1	AT5G62710.1_|_Symbols:__|_Leucine-rich_repeat_protein_kinase_family_protein_|_chr5:25187438-25190325_FORWARD_LENGTH=604	65.035	1.91379	1.65617	1.49963	0.01	0.01	0.01	1.68986	0.01	-7.40076	1.03e-05	0.00052241	0.00256303
TRINITY_DN13233_c0_g1	AT3G09650.1_|_Symbols:_HCF152,_CRM3_|_Tetratricopeptide_repeat_(TPR)-like_superfamily_protein_|_chr3:2958704-2961040_FORWARD_LENGTH=778	68.848	7.4534	9.72192	7.78929	1.14775	0.387972	0.647326	8.32154	0.727682	-3.51547	4.36e-05	0.00184873	0.00246946
TRINITY_DN13212_c0_g1	AT3G50370.1_|_Symbols:__|_unknown_protein;_FUNCTIONS_IN:_molecular_function_unknown;_INVOLVED_IN:_biological_process_unknown;_LOCATED_IN:_cellular_component_unknown;_EXPRESSED_IN:_26_plant_structures;_EXPRESSED_DURING:_15_growth_stages;_Has_27734_Blast_hits_to_16708_proteins_in_1259_species:_Archae_-_81;_Bacteria_-_3434;_Metazoa_-_10876;_Fungi_-_2514;_Plants_-_987;_Viruses_-_212;_Other_Eukaryotes…	36.667	0.0789203	0.01	0.01	0.01	8.75736	0.01	0.0329734	2.92579	6.47138	4.38e-06	0.000244736	0.212848
TRINITY_DN13241_c2_g1	AT5G43175.1_|_Symbols:__|_basic_helix-loop-helix_(bHLH)_DNA-binding_superfamily_protein_|_chr5:17334261-17335234_FORWARD_LENGTH=223	33.333	0.01	0.292323	0.01	4.11854	2.97978	0.0737326	0.104108	2.39068	4.52127	0.000520578	0.0146884	0.0986682
TRINITY_DN13246_c0_g1	AT3G22060.1_|_Symbols:__|_Receptor-like_protein_kinase-related_family_protein_|_chr3:7771065-7772137_FORWARD_LENGTH=252	50.633	0.01	0.01	0.145292	1.33737	2.49382	0.456128	0.0550973	1.42911	4.69699	0.00119266	0.0283372	0.0722399
TRINITY_DN22636_c0_g1	AT3G20390.1_|_Symbols:__|_endoribonuclease_L-PSP_family_protein_|_chr3:7110227-7111695_REVERSE_LENGTH=187	43.548	0.01	0.01	0.01	0.01	2.92579	0.01	0.01	0.981929	6.61755	0.000210659	0.00702557	0.211325
TRINITY_DN22654_c0_g1	AT1G17180.1_|_Symbols:_ATGSTU25,_GSTU25_|_glutathione_S-transferase_TAU_25_|_chr1:5872208-5872958_FORWARD_LENGTH=221	59.441	27.7654	36.1663	8.24671	9.53504	6.50167	2.76044	24.0595	6.26572	-1.94105	0.000747728	0.0197074	0.0791813
TRINITY_DN22687_c0_g1	AT1G33110.1_|_Symbols:__|_MATE_efflux_family_protein_|_chr1:12005084-12008618_FORWARD_LENGTH=494	55.717	1.52625	1.42162	1.15998	0.01	0.063996	0.01	1.36928	0.0279987	-5.61192	0.000347254	0.0106275	0.00274384
TRINITY_DN22644_c0_g1	AT1G23890.2_|_Symbols:__|_NHL_domain-containing_protein_|_chr1:8438900-8440803_REVERSE_LENGTH=400	52.941	6.62642	5.6	4.88044	230.783	283.273	279.987	5.70229	264.681	5.53657	5.65e-32	8.39e-29	0.00212065
TRINITY_DN22621_c0_g1	AT1G48090.1_|_Symbols:__|_calcium-dependent_lipid-binding_family_protein_|_chr1:17732582-17758194_REVERSE_LENGTH=4146	28.421	0.01	0.0664646	0.01	0.0732083	6.38153	0.01	0.0288215	2.15491	6.22434	3.46e-05	0.0015147	0.210172
TRINITY_DN22684_c0_g1	AT5G17160.1_|_Symbols:__|_unknown_protein;_BEST_Arabidopsis_thaliana_protein_match_is:_unknown_protein_(TAIR:AT3G03130.1);_Has_14330_Blast_hits_to_10381_proteins_in_896_species:_Archae_-_94;_Bacteria_-_2881;_Metazoa_-_4019;_Fungi_-_1576;_Plants_-_515;_Viruses_-_110;_Other_Eukaryotes_-_5135_(source:_NCBI_BLink)._|_chr5:5639843-5642427_REVERSE_LENGTH=569	71.429	1.45733	0.85697	2.10703	0.0732083	0.01	0.01	1.47377	0.0310694	-5.56788	0.00027376	0.0087191	0.0284049
TRINITY_DN22641_c0_g1	AT1G63260.1_|_Symbols:_TET10_|_tetraspanin10_|_chr1:23467105-23468945_REVERSE_LENGTH=284	26.897	0.01	0.122929	0.01	0.01	3.62773	0.01	0.0476431	1.21591	4.67363	0.00193551	0.0413279	0.217435
TRINITY_DN22672_c0_g1	AT1G79050.1_|_Symbols:__|_recA_DNA_recombination_family_protein_|_chr1:29737084-29740140_REVERSE_LENGTH=439	87.55	11.5886	9.32667	6.90989	1.46379	1.14392	2.5593	9.27506	1.72234	-2.42899	0.00158557	0.0355039	0.0111378
TRINITY_DN22696_c0_g1	AT2G34460.1_|_Symbols:__|_NAD(P)-binding_Rossmann-fold_superfamily_protein_|_chr2:14529635-14530732_FORWARD_LENGTH=280	76.44	2.56005	1.81687	1.56586	0.136417	0.063996	0.137465	1.98093	0.112626	-4.13656	0.00158945	0.0355777	0.0119802
TRINITY_DN22698_c0_g1	AT3G60330.1_|_Symbols:_AHA7,_HA7_|_H(+)-ATPase_7_|_chr3:22298763-22303509_FORWARD_LENGTH=961	38.009	1.31942	3.01166	0.212938	17.3647	13.8607	0.456128	1.51467	10.5605	2.8016	0.00022552	0.00741631	0.109526
TRINITY_DN22673_c0_g1	AT5G03340.1_|_Symbols:__|_ATPase,_AAA-type,_CDC48_protein_|_chr5:810091-813133_REVERSE_LENGTH=810	74.235	0.01	0.179394	0.077646	2.03266	6.32754	0.201198	0.0890133	2.8538	5.00272	0.000103297	0.00384348	0.133596
TRINITY_DN22702_c0_g1	AT3G11340.1_|_Symbols:__|_UDP-Glycosyltransferase_superfamily_protein_|_chr3:3556728-3558149_FORWARD_LENGTH=447	52.144	10.4169	11.5853	7.45106	0.326041	0.063996	0.201198	9.81774	0.197078	-5.63855	1.61e-09	1.93e-07	0.00784219
TRINITY_DN42168_c0_g1	AT5G03970.1_|_Symbols:__|_F-box_associated_ubiquitination_effector_family_protein_|_chr5:1071721-1072977_REVERSE_LENGTH=418	25.168	9.53493	9.72548	11.9209	1.64027	0.670156	2.71392	10.3938	1.67478	-2.63367	0.000467774	0.0135016	0.000556755
TRINITY_DN3175_c0_g1	AT5G66230.1_|_Symbols:__|_Chalcone-flavanone_isomerase_family_protein_|_chr5:26462704-26463873_FORWARD_LENGTH=329	44.38	34.8148	34.5664	23.3479	1.21096	0.171988	0.328663	30.9097	0.570536	-5.7596	3.9e-17	1.35e-14	0.00732924
TRINITY_DN3148_c0_g2	AT3G14690.1_|_Symbols:_CYP72A15_|_cytochrome_P450,_family_72,_subfamily_A,_polypeptide_15_|_chr3:4937410-4939310_FORWARD_LENGTH=512	33.333	11.7954	11.6417	10.0216	0.705291	0.01	0.328663	11.1529	0.347985	-5.00225	6.36e-09	6.8e-07	0.000529629
TRINITY_DN3198_c0_g1	AT2G32300.1_|_Symbols:_UCC1_|_uclacyanin_1_|_chr2:13722510-13723464_FORWARD_LENGTH=261	28.571	10.8994	6.84222	14.4186	4.56099	0.171988	0.201198	10.7201	1.64473	-2.7044	0.000306791	0.00959995	0.0162122
TRINITY_DN3177_c0_g1	AT2G27080.1_|_Symbols:__|_Late_embryogenesis_abundant_(LEA)_hydroxyproline-rich_glycoprotein_family_|_chr2:11566383-11567165_FORWARD_LENGTH=260	37.662	0.285681	0.461717	0.280584	115.049	55.5719	57.9429	0.342661	76.188	7.79664	2.22e-35	3.86e-32	0.0299354
TRINITY_DN3145_c0_g1	AT5G17680.1_|_Symbols:__|_disease_resistance_protein_(TIR-NBS-LRR_class),_putative_|_chr5:5822999-5827153_FORWARD_LENGTH=1294	36.108	57.1421	61.8697	68.305	16.1827	14.1842	10.9719	62.4389	13.7796	-2.17991	4.93e-06	0.000271827	0.000565361
TRINITY_DN3179_c1_g1	AT3G05200.1_|_Symbols:_ATL6_|_RING/U-box_superfamily_protein_|_chr3:1477377-1478573_FORWARD_LENGTH=398	44.242	9.5494	10.1872	2.66876	132.355	89.1485	271.899	7.46847	164.468	4.46085	4.56e-21	2.54e-18	0.052063
TRINITY_DN3199_c0_g1	AT1G63130.1_|_Symbols:__|_Tetratricopeptide_repeat_(TPR)-like_superfamily_protein_|_chr1:23412854-23414746_FORWARD_LENGTH=630	21.951	0.147841	0.913434	0.01	4.75062	14.9129	0.01	0.357092	6.55784	4.19885	1.65e-05	0.000790108	0.146798
TRINITY_DN3141_c0_g1	AT4G01070.1_|_Symbols:_GT72B1,_UGT72B1_|_UDP-Glycosyltransferase_superfamily_protein_|_chr4:461858-463300_REVERSE_LENGTH=480	66.387	4.0763	6.44612	1.09125	78.1109	105.446	45.8163	3.87123	76.4578	4.3038	1.48e-16	4.83e-14	0.025479
TRINITY_DN3141_c0_g2	AT4G01070.1_|_Symbols:_GT72B1,_UGT72B1_|_UDP-Glycosyltransferase_superfamily_protein_|_chr4:461858-463300_REVERSE_LENGTH=480	66.387	14.3827	21.7139	3.37647	48.4989	76.4338	8.36229	13.1577	44.4317	1.75568	0.000375395	0.0113249	0.125268
TRINITY_DN3141_c0_g3	AT4G01070.1_|_Symbols:_GT72B1,_UGT72B1_|_UDP-Glycosyltransferase_superfamily_protein_|_chr4:461858-463300_REVERSE_LENGTH=480	66.387	10.9683	14.4658	5.96285	164.896	183.587	79.0316	10.4657	142.505	3.76728	5.56e-16	1.71e-13	0.0269185
TRINITY_DN3141_c1_g1	AT4G01070.1_|_Symbols:_GT72B1,_UGT72B1_|_UDP-Glycosyltransferase_superfamily_protein_|_chr4:461858-463300_REVERSE_LENGTH=480	61.176	48.907	65.7461	8.73633	104.749	221.285	45.5213	41.1298	123.852	1.59036	0.000164096	0.00570178	0.122877
TRINITY_DN3121_c0_g1	AT1G48910.1_|_Symbols:_YUC10_|_Flavin-containing_monooxygenase_family_protein_|_chr1:18091681-18093774_FORWARD_LENGTH=383	53.316	6.35067	5.09182	12.5922	3.1072	0.01	0.456128	8.01155	1.19111	-2.74977	0.00085709	0.0219149	0.0413101
TRINITY_DN3152_c0_g1	AT4G35220.1_|_Symbols:__|_Cyclase_family_protein_|_chr4:16752636-16753966_FORWARD_LENGTH=272	74.194	6.86406	9.78781	11.5971	2.56823	1.12064	0.01	9.41632	1.23296	-2.93304	0.000222071	0.00732877	0.00644834
TRINITY_DN3152_c0_g3	AT4G35220.1_|_Symbols:__|_Cyclase_family_protein_|_chr4:16752636-16753966_FORWARD_LENGTH=272	74.194	1.12775	1.98519	2.35353	12.9611	16.2635	43.9614	1.82216	24.3953	3.74289	6.1e-09	6.55e-07	0.0741602
TRINITY_DN3152_c0_g5	AT4G35220.1_|_Symbols:__|_Cyclase_family_protein_|_chr4:16752636-16753966_FORWARD_LENGTH=272	74.194	12.1604	14.2826	13.6192	30.907	32.8593	65.3737	13.3541	43.0467	1.68862	0.000646009	0.0174617	0.058422
TRINITY_DN3152_c0_g6	AT4G35220.1_|_Symbols:__|_Cyclase_family_protein_|_chr4:16752636-16753966_FORWARD_LENGTH=272	74.194	1.14636	1.1062	1.5022	10.1515	12.3973	32.981	1.25159	18.51	3.88647	1.96e-08	1.88e-06	0.070341
TRINITY_DN3166_c0_g2	AT2G04280.1_|_Symbols:__|_unknown_protein;_FUNCTIONS_IN:_molecular_function_unknown;_INVOLVED_IN:_biological_process_unknown;_EXPRESSED_IN:_24_plant_structures;_EXPRESSED_DURING:_13_growth_stages;_BEST_Arabidopsis_thaliana_protein_match_is:_unknown_protein_(TAIR:AT4G12700.1);_Has_130_Blast_hits_to_130_proteins_in_16_species:_Archae_-_0;_Bacteria_-_0;_Metazoa_-_0;_Fungi_-_0;_Plants_-_124;_Viruses_…	66.2	94.9822	101.364	72.6618	2.34871	3.46575	12.4379	89.6694	6.0841	-3.8815	6.5e-15	1.7e-12	0.00274348
TRINITY_DN3135_c0_g1	AT1G31320.1_|_Symbols:_LBD4_|_LOB_domain-containing_protein_4_|_chr1:11213107-11214032_FORWARD_LENGTH=172	68.085	3.09033	2.67389	8.24948	0.199625	0.332734	0.456128	4.67123	0.329496	-3.82547	0.000285509	0.00902454	0.0681317
TRINITY_DN3190_c0_g1	AT2G42590.3_|_Symbols:_GRF9,_GF14_MU_|_general_regulatory_factor_9_|_chr2:17732164-17733775_REVERSE_LENGTH=276	61.694	0.147841	0.85697	0.01	6.71007	21.8784	0.01	0.33827	9.53282	4.81666	8.67e-08	7.24e-06	0.145508
TRINITY_DN3190_c1_g1	AT1G78300.1_|_Symbols:_GRF2,_14-3-3OMEGA,_GF14_OMEGA_|_general_regulatory_factor_2_|_chr1:29461883-29463052_FORWARD_LENGTH=259	66.939	0.01	0.01	0.01	0.136417	2.22384	0.01	0.01	0.790085	6.30394	0.000551289	0.0154038	0.195337
TRINITY_DN3101_c0_g1	AT2G46290.1_|_Symbols:__|_Transducin/WD40_repeat-like_superfamily_protein_|_chr2:19005910-19007797_REVERSE_LENGTH=355	77.439	177.756	157.644	113.985	76.8106	51.1304	48.5742	149.795	58.8384	-1.34816	0.000913328	0.023058	0.0122048
TRINITY_DN3114_c0_g1	AT2G19170.1_|_Symbols:_SLP3_|_subtilisin-like_serine_protease_3_|_chr2:8314154-8317620_REVERSE_LENGTH=815	77.889	104.562	104.978	87.7469	23.5867	8.75736	3.57903	99.0956	11.9744	-3.04887	8.51e-11	1.24e-08	0.000231679
TRINITY_DN3137_c0_g1	AT5G15610.1_|_Symbols:__|_Proteasome_component_(PCI)_domain_protein_|_chr5:5079579-5081929_FORWARD_LENGTH=442	57.31	93.3409	83.9122	69.3235	19.9838	11.8891	19.5759	82.1922	17.1496	-2.26083	9.72e-07	6.37e-05	0.00287508
TRINITY_DN3162_c0_g1	AT3G53360.1_|_Symbols:__|_Tetratricopeptide_repeat_(TPR)-like_superfamily_protein_|_chr3:19784502-19786808_FORWARD_LENGTH=768	32.793	15.8617	18.4507	17.5303	72.1306	65.8852	65.3359	17.2809	67.7839	1.97177	2.39e-05	0.00110109	0.000336832
TRINITY_DN3103_c1_g2	AT1G50380.1_|_Symbols:__|_Prolyl_oligopeptidase_family_protein_|_chr1:18662480-18666185_FORWARD_LENGTH=710	28.049	5.40819	2.62917	0.01	12.7248	33.6817	0.01	2.68245	15.4722	2.52805	0.000133681	0.00480305	0.160864
TRINITY_DN3103_c7_g3	AT3G03740.1_|_Symbols:_ATBPM4,_BPM4_|_BTB-POZ_and_MATH_domain_4_|_chr3:937106-939807_REVERSE_LENGTH=465	39.623	17.1022	23.8381	26.3243	93.179	71.6088	50.9961	22.4215	71.9279	1.68167	0.00022532	0.00741107	0.0247174
TRINITY_DN3197_c0_g1	AT1G67035.2_|_Symbols:__|_unknown_protein;_FUNCTIONS_IN:_molecular_function_unknown;_INVOLVED_IN:_biological_process_unknown;_LOCATED_IN:_cellular_component_unknown;_BEST_Arabidopsis_thaliana_protein_match_is:_unknown_protein_(TAIR:AT5G38300.1)._|_chr1:25018173-25018862_FORWARD_LENGTH=229	42.574	11.3819	9.89131	11.2392	1.77983	0.387972	0.647326	10.8375	0.938377	-3.52972	8.12e-06	0.000422905	5.45e-05
TRINITY_DN3136_c0_g1	AT4G15140.1_|_Symbols:__|_unknown_protein;_Has_26_Blast_hits_to_26_proteins_in_10_species:_Archae_-_0;_Bacteria_-_0;_Metazoa_-_0;_Fungi_-_0;_Plants_-_26;_Viruses_-_0;_Other_Eukaryotes_-_0_(source:_NCBI_BLink)._|_chr4:8639683-8640261_REVERSE_LENGTH=165	69.565	2.28437	3.62374	1.83644	0.01	0.225984	0.01	2.58152	0.0819947	-4.97654	0.00015382	0.00541355	0.02052
TRINITY_DN3116_c0_g1	AT5G20230.1_|_Symbols:_ATBCB,_BCB,_SAG14_|_blue-copper-binding_protein_|_chr5:6826626-6827408_FORWARD_LENGTH=196	49.505	5.73039	3.8496	23.5508	19.0989	26.3061	145.002	11.0436	63.4689	2.52284	1.99e-07	1.54e-05	0.163545
TRINITY_DN3150_c0_g1	AT3G56970.1_|_Symbols:_BHLH038,_ORG2_|_basic_helix-loop-helix_(bHLH)_DNA-binding_superfamily_protein_|_chr3:21084204-21085094_REVERSE_LENGTH=253	40.856	1.59517	1.02636	6.36866	16.6337	4.59966	23.2086	2.99673	14.814	2.3055	0.000467646	0.0135014	0.076645
TRINITY_DN3174_c0_g1	AT3G55280.1_|_Symbols:_RPL23AB_|_ribosomal_protein_L23AB_|_chr3:20500667-20501519_FORWARD_LENGTH=154	88.281	392.186	389.34	253.168	64.1508	34.6814	82.1408	344.898	60.3243	-2.51536	9.23e-11	1.34e-08	0.00907032
TRINITY_DN3104_c0_g1	AT4G24140.1_|_Symbols:__|_alpha/beta-Hydrolases_superfamily_protein_|_chr4:12530032-12533664_REVERSE_LENGTH=498	62.168	7.38448	8.39348	34.6358	3.42325	2.65581	2.09074	16.8046	2.72326	-2.62545	5.93e-05	0.00239272	0.127521
TRINITY_DN3153_c0_g1	AT5G08280.1_|_Symbols:_HEMC_|_hydroxymethylbilane_synthase_|_chr5:2663763-2665596_REVERSE_LENGTH=382	68.441	33.8492	27.6285	21.0479	10.4394	5.35561	4.47128	27.5085	6.75542	-2.02576	0.000308857	0.00964955	0.00793086
TRINITY_DN3186_c0_g1	AT1G79580.1_|_Symbols:_SMB,_ANAC033_|_NAC_(No_Apical_Meristem)_domain_transcriptional_regulator_superfamily_protein_|_chr1:29941020-29942925_REVERSE_LENGTH=371	51.604	38.8811	34.1146	16.3803	0.642083	0.495964	0.838524	29.792	0.658857	-5.49882	6.39e-16	1.94e-13	0.0254982
TRINITY_DN3108_c1_g1	AT4G29010.1_|_Symbols:_AIM1_|_Enoyl-CoA_hydratase/isomerase_family_|_chr4:14297312-14302016_REVERSE_LENGTH=721	72.214	188.005	190.219	302.046	467.033	309.84	774.986	226.757	517.286	1.18982	0.000566412	0.0157474	0.0799191
TRINITY_DN3160_c0_g1	AT3G55340.1_|_Symbols:_PHIP1_|_phragmoplastin_interacting_protein_1_|_chr3:20515672-20517832_FORWARD_LENGTH=597	50	25.7862	23.8945	16.3803	4.75062	3.24976	4.02515	22.0204	4.00851	-2.4577	5.27e-05	0.00217252	0.0112253
TRINITY_DN3160_c1_g1	AT2G42360.1_|_Symbols:__|_RING/U-box_superfamily_protein_|_chr2:17640907-17641617_FORWARD_LENGTH=236	38.528	1.31949	1.7604	4.06876	23.9659	8.37939	8.8051	2.38288	13.7168	2.52516	0.00022196	0.00732806	0.0771243
TRINITY_DN3195_c0_g1	AT2G26870.1_|_Symbols:_NPC2_|_non-specific_phospholipase_C2_|_chr2:11457117-11459355_REVERSE_LENGTH=514	66.206	9.17641	8.19737	25.3096	0.01	0.01	1.09345	14.2278	0.371151	-5.26056	7.81e-11	1.14e-08	0.0646121
TRINITY_DN3132_c0_g1	AT5G62750.1_|_Symbols:__|_unknown_protein;_Has_24942_Blast_hits_to_11726_proteins_in_897_species:_Archae_-_48;_Bacteria_-_2086;_Metazoa_-_8361;_Fungi_-_2243;_Plants_-_1040;_Viruses_-_210;_Other_Eukaryotes_-_10954_(source:_NCBI_BLink)._|_chr5:25203677-25204051_REVERSE_LENGTH=124	39.535	24.8902	24.0075	2.64819	11.5139	0.063996	0.26493	17.1819	3.94761	-2.12184	0.000741732	0.0195774	0.102271
TRINITY_DN3111_c0_g1	AT3G07390.1_|_Symbols:_AIR12_|_auxin-responsive_family_protein_|_chr3:2365452-2366273_FORWARD_LENGTH=273	34.343	13.1049	17.5705	3.05407	0.515666	0.171988	0.392396	11.2431	0.360017	-4.96484	7.04e-09	7.47e-07	0.0633015
TRINITY_DN3124_c0_g1	AT1G72230.1_|_Symbols:__|_Cupredoxin_superfamily_protein_|_chr1:27188287-27189093_FORWARD_LENGTH=181	51.656	62.535	57.6039	112.302	16.1914	6.59752	5.04488	77.4804	9.27792	-3.06196	2.97e-10	3.96e-08	0.0274037
TRINITY_DN3169_c0_g1	AT1G56110.1_|_Symbols:_NOP56_|_homolog_of_nucleolar_protein_NOP56_|_chr1:20984544-20986893_REVERSE_LENGTH=522	82.339	342.959	309.11	113.047	24.5348	11.2952	7.78538	255.039	14.5385	-4.13277	5.3e-21	2.89e-18	0.0388769
TRINITY_DN3169_c0_g2	AT1G56110.1_|_Symbols:_NOP56_|_homolog_of_nucleolar_protein_NOP56_|_chr1:20984544-20986893_REVERSE_LENGTH=522	82.339	12.0711	10.9077	7.38341	0.38925	0.387972	0.965989	10.1207	0.58107	-4.12245	9.51e-07	6.25e-05	0.00978278
TRINITY_DN3117_c0_g1	AT2G20740.1_|_Symbols:__|_Tetraspanin_family_protein_|_chr2:8935788-8937292_FORWARD_LENGTH=221	39.773	11.1062	10.1736	4.20405	1.77983	1.42259	0.456128	8.49464	1.21952	-2.80024	0.00057452	0.0159151	0.0368199
TRINITY_DN3146_c0_g1	AT4G34360.1_|_Symbols:__|_S-adenosyl-L-methionine-dependent_methyltransferases_superfamily_protein_|_chr4:16432011-16433752_FORWARD_LENGTH=248	76.842	18.0671	17.401	5.08345	4.11854	3.24976	1.22092	13.5172	2.86307	-2.23916	0.000864335	0.0220572	0.0611851
TRINITY_DN3106_c0_g2	AT1G67480.1_|_Symbols:__|_Galactose_oxidase/kelch_repeat_superfamily_protein_|_chr1:25277294-25278529_FORWARD_LENGTH=376	64.897	0.0789203	0.0664646	0.01	1.20261	4.81565	13.9037	0.051795	6.64066	7.00237	1.97e-09	2.31e-07	0.111651
TRINITY_DN3109_c0_g2	AT2G03350.1_|_Symbols:__|_Protein_of_unknown_function,_DUF538_|_chr2:1019733-1021071_REVERSE_LENGTH=179	74.286	5.04119	4.24485	9.14221	0.136417	0.063996	0.902257	6.14275	0.367556	-4.06285	3.52e-05	0.00153825	0.0292863
TRINITY_DN3131_c0_g1	AT1G09240.1_|_Symbols:_NAS3,_ATNAS3_|_nicotianamine_synthase_3_|_chr1:2984950-2985912_FORWARD_LENGTH=320	62.617	40.6144	69.2796	187.346	661.15	401.351	89.1123	99.0801	383.871	1.95396	1.51e-07	1.19e-05	0.111143
TRINITY_DN3131_c0_g2	AT1G09240.1_|_Symbols:_NAS3,_ATNAS3_|_nicotianamine_synthase_3_|_chr1:2984950-2985912_FORWARD_LENGTH=320	62.617	2.13626	3.30296	9.18537	36.2825	18.5803	5.0408	4.87486	19.9679	2.03425	0.000767459	0.0200722	0.116652
TRINITY_DN90722_c0_g1	AT1G09480.1_|_Symbols:__|_NAD(P)-binding_Rossmann-fold_superfamily_protein_|_chr1:3057975-3060661_FORWARD_LENGTH=369	28.994	0.147841	0.292323	0.01	1.27417	11.2412	0.01	0.150055	4.17511	4.79826	3.84e-05	0.00165992	0.187336
TRINITY_DN26985_c0_g1	AT2G03720.1_|_Symbols:_MRH6_|_Adenine_nucleotide_alpha_hydrolases-like_superfamily_protein_|_chr2:1132364-1133225_FORWARD_LENGTH=165	53.293	1.04374	0.687576	1.29527	0.01	0.01	0.01	1.00886	0.01	-6.65658	0.00016769	0.00580836	0.0148829
TRINITY_DN26996_c0_g1	AT4G12870.1_|_Symbols:__|_Gamma_interferon_responsive_lysosomal_thiol_(GILT)_reductase_family_protein_|_chr4:7542285-7543421_FORWARD_LENGTH=229	37.097	0.01	0.01	0.01	0.515666	2.97978	0.01	0.01	1.16848	6.86849	9.15e-05	0.00347282	0.166965
TRINITY_DN26989_c0_g1	AT1G68620.1_|_Symbols:__|_alpha/beta-Hydrolases_superfamily_protein_|_chr1:25766018-25767028_FORWARD_LENGTH=336	28.676	0.01	0.0664646	0.01	1.02133	3.62773	0.01	0.0288215	1.55302	5.75179	0.000212905	0.00707993	0.146419
TRINITY_DN26975_c0_g1	AT5G62700.1_|_Symbols:_TUB3_|_tubulin_beta_chain_3_|_chr5:25184501-25186426_FORWARD_LENGTH=450	86.279	0.01	0.0664646	0.077646	0.262833	6.54352	0.01	0.0513702	2.27212	5.46696	9.49e-05	0.00357479	0.203925
TRINITY_DN26941_c0_g1	AT2G38940.1_|_Symbols:_ATPT2,_PHT1;4_|_phosphate_transporter_1;4_|_chr2:16258500-16260104_FORWARD_LENGTH=534	80	0.01	0.01	0.077646	0.515666	0.550122	3.75206	0.0325487	1.60595	5.62468	0.000212378	0.00706752	0.140108
TRINITY_DN27008_c0_g1	AT3G18680.1_|_Symbols:__|_Amino_acid_kinase_family_protein_|_chr3:6427533-6429520_FORWARD_LENGTH=339	87.5	20.8929	21.8054	15.298	3.1072	2.06185	3.26036	19.3321	2.80981	-2.78245	1.35e-05	0.000662243	0.00629806
TRINITY_DN34884_c0_g1	AT4G36730.1_|_Symbols:_GBF1_|_G-box_binding_factor_1_|_chr4:17309850-17311752_REVERSE_LENGTH=315	27.2	2.09243	2.83323	2.78349	2.15908	6.92149	30.0899	2.56972	13.0568	2.34512	0.000625045	0.0169912	0.174061
TRINITY_DN34885_c0_g1	AT2G32540.1_|_Symbols:_ATCSLB04,_CSLB04,_ATCSLB4_|_cellulose_synthase-like_B4_|_chr2:13814686-13818289_FORWARD_LENGTH=755	39.326	1.87085	1.47808	0.388276	0.01	0.01	0.01	1.24574	0.01	-6.96085	5.75e-05	0.00233602	0.0541355
TRINITY_DN38558_c0_g1	AT5G54810.1_|_Symbols:_TSB1,_TRPB,_TRP2,_ATTSB1_|_tryptophan_synthase_beta-subunit_1_|_chr5:22264805-22266738_REVERSE_LENGTH=470	25.517	0.01	0.0664646	0.01	0.705291	2.65581	0.01	0.0288215	1.1237	5.28496	0.000984428	0.0244373	0.150455
TRINITY_DN38527_c0_g3	AT2G36830.1_|_Symbols:_GAMMA-TIP,_TIP1;1,_GAMMA-TIP1_|_gamma_tonoplast_intrinsic_protein_|_chr2:15445490-15446336_FORWARD_LENGTH=251	100	446.129	414.686	1559.45	166.501	29.9238	68.0764	806.756	88.1669	-3.19382	1.24e-18	5.09e-16	0.0976246
TRINITY_DN51084_c2_g1	AT3G02260.1_|_Symbols:_BIG,_DOC1,_TIR3,_UMB1,_ASA1,_LPR1,_CRM1_|_auxin_transport_protein_(BIG)_|_chr3:431152-448489_REVERSE_LENGTH=5098	32.836	0.01	0.0664646	0.01	2.09587	1.89986	0.01	0.0288215	1.33524	5.53381	0.000454648	0.0132111	0.0941681
TRINITY_DN68914_c0_g1	AT1G02310.1_|_Symbols:_MAN1_|_Glycosyl_hydrolase_superfamily_protein_|_chr1:458243-460652_REVERSE_LENGTH=411	23.464	0.01	0.01	0.01	0.01	1.68388	0.01	0.01	0.567959	5.82772	0.00202919	0.0427037	0.211325
TRINITY_DN25087_c0_g1	AT2G47490.1_|_Symbols:_ATNDT1,_NDT1_|_NAD+_transporter_1_|_chr2:19487549-19489311_FORWARD_LENGTH=312	22.989	0.354602	0.687576	0.01	4.49779	6.8675	0.01	0.350726	3.79176	3.43445	0.00162451	0.0361048	0.114161
TRINITY_DN25095_c0_g1	AT5G03610.1_|_Symbols:__|_GDSL-like_Lipase/Acylhydrolase_superfamily_protein_|_chr5:915650-918326_FORWARD_LENGTH=359	58.892	42.5339	40.834	35.4566	7.59499	3.62773	2.30437	39.6082	4.50903	-3.13491	1.55e-08	1.51e-06	0.000151738
TRINITY_DN25053_c0_g1	AT5G60790.1_|_Symbols:_ATGCN1,_GCN1_|_ABC_transporter_family_protein_|_chr5:24453760-24455767_REVERSE_LENGTH=595	54.758	0.147841	0.235859	0.01	3.29683	2.7638	0.01	0.131233	2.02354	3.94668	0.00232713	0.0472863	0.101919
TRINITY_DN25065_c0_g1	AT3G14390.1_|_Symbols:__|_Pyridoxal-dependent_decarboxylase_family_protein_|_chr3:4806771-4808954_FORWARD_LENGTH=484	30.952	0.01	0.01	0.01	0.831707	3.46575	0.01	0.01	1.43582	7.16573	3.09e-05	0.00137342	0.152376
TRINITY_DN25031_c0_g1	AT4G38180.1_|_Symbols:_FRS5_|_FAR1-related_sequence_5_|_chr4:17906702-17909404_REVERSE_LENGTH=788	48.331	6.55743	6.16465	4.81287	0.642083	0.603956	0.838524	5.84498	0.694854	-3.07242	0.000994033	0.0246391	0.00466893
TRINITY_DN21668_c0_g1	AT3G01360.1_|_Symbols:__|_Family_of_unknown_function_(DUF716)__|_chr3:137772-138731_REVERSE_LENGTH=319	46.884	21.347	21.9747	45.4681	81.6914	68.855	101.6	29.5966	84.0487	1.50579	0.000662943	0.0178356	0.00631862
TRINITY_DN21670_c0_g3	AT5G60390.1_|_Symbols:__|_GTP_binding_Elongation_factor_Tu_family_protein_|_chr5:24289226-24290675_FORWARD_LENGTH=449	74.924	0.423522	0.518182	0.01	8.34407	3.657	0.0737326	0.317235	4.02493	3.66534	0.000789705	0.0205605	0.130659
TRINITY_DN21665_c0_g1	AT4G22830.2_|_Symbols:__|_unknown_protein;_FUNCTIONS_IN:_molecular_function_unknown;_INVOLVED_IN:_biological_process_unknown;_EXPRESSED_IN:_20_plant_structures;_EXPRESSED_DURING:_13_growth_stages;_CONTAINS_InterPro_DOMAIN/s:_Protein_of_unknown_function_DUF2499_(InterPro:IPR019634)._|_chr4:11990296-11991407_REVERSE_LENGTH=201	52.041	8.41821	8.53622	4.67757	1.46379	0.873937	0.26493	7.21067	0.867552	-3.05511	0.000461851	0.0133655	0.0152126
TRINITY_DN21655_c0_g1	AT5G65260.1_|_Symbols:__|_RNA-binding_(RRM/RBD/RNP_motifs)_family_protein_|_chr5:26080501-26082984_REVERSE_LENGTH=220	83.784	26.4064	26.3225	51.4886	6.33083	5.67953	18.5562	34.7392	10.1888	-1.76957	0.000715119	0.0189867	0.0402508
TRINITY_DN21673_c0_g1	AT1G50010.1_|_Symbols:_TUA2_|_tubulin_alpha-2_chain_|_chr1:18517737-18519729_FORWARD_LENGTH=450	83.146	0.354602	0.122929	0.01	1.4648	9.73215	0.137465	0.16251	3.77814	4.53907	0.00010147	0.00378391	0.175773
TRINITY_DN21694_c0_g1	AT4G34320.1_|_Symbols:__|_Protein_of_unknown_function_(DUF677)_|_chr4:16422436-16423824_FORWARD_LENGTH=374	25.556	0.01	0.01	0.01	1.90625	0.01	0.01	0.01	0.642083	6.00469	0.00135291	0.0313314	0.211325
TRINITY_DN42323_c0_g1	AT1G22450.1_|_Symbols:_COX6B,_ATCOX6B2_|_cytochrome_C_oxidase_6B_|_chr1:7925447-7926918_FORWARD_LENGTH=191	54.124	109.738	117.415	156.069	203.871	167.56	497.762	127.741	289.731	1.18149	0.00143753	0.0328038	0.13007
TRINITY_DN42321_c0_g1	AT4G12420.1_|_Symbols:_SKU5_|_Cupredoxin_superfamily_protein_|_chr4:7349941-7352868_REVERSE_LENGTH=587	75.362	4.62766	3.56727	11.1039	1.27417	0.225984	0.711059	6.43296	0.737069	-3.12561	0.000581735	0.0160883	0.067291
TRINITY_DN42321_c0_g3	AT4G12420.1_|_Symbols:_SKU5_|_Cupredoxin_superfamily_protein_|_chr4:7349941-7352868_REVERSE_LENGTH=587	75.362	145.294	125.192	220.823	2.79116	1.08992	4.59875	163.77	2.82661	-5.85645	1.29e-30	1.69e-27	0.0155314
TRINITY_DN28910_c0_g1	AT5G58590.1_|_Symbols:_RANBP1_|_RAN_binding_protein_1_|_chr5:23680319-23681714_REVERSE_LENGTH=219	75	229.5	227.131	164.461	101.497	78.8982	67.7578	207.03	82.7176	-1.32358	0.000679038	0.01821	0.00762216
TRINITY_DN29003_c0_g1	AT3G43810.1_|_Symbols:_CAM7_|_calmodulin_7_|_chr3:15664619-15666355_REVERSE_LENGTH=149	89.933	0.147841	0.348788	0.01	1.65341	6.32754	0.01	0.168876	2.66365	3.97937	0.0011131	0.0269128	0.15901
TRINITY_DN28917_c0_g1	AT3G05260.1_|_Symbols:__|_NAD(P)-binding_Rossmann-fold_superfamily_protein_|_chr3:1497665-1498919_REVERSE_LENGTH=289	35.907	0.01	0.0664646	0.01	0.831707	2.38583	0.01	0.0288215	1.07584	5.22218	0.00119132	0.0283125	0.13583
TRINITY_DN28950_c0_g1	AT3G03110.1_|_Symbols:_XPO1B,_CRM1B_|_exportin_1B_|_chr3:708966-716879_FORWARD_LENGTH=1076	41.943	0.01	0.01	0.01	0.768499	1.25191	0.01	0.01	0.676803	6.08066	0.00105085	0.0257286	0.103174
TRINITY_DN28927_c0_g1	AT1G06570.1_|_Symbols:_PDS1,_HPD_|_phytoene_desaturation_1_|_chr1:2012015-2013543_REVERSE_LENGTH=473	32.75	0.01	0.01	0.01	1.08454	0.711949	0.01	0.01	0.602163	5.91208	0.00169417	0.0373404	0.100445
TRINITY_DN28988_c0_g1	AT5G66680.1_|_Symbols:_DGL1_|_dolichyl-diphosphooligosaccharide-protein_glycosyltransferase_48kDa_subunit_family_protein_|_chr5:26617840-26620581_REVERSE_LENGTH=437	46.851	0.01	0.01	0.01	0.01	2.16984	0.01	0.01	0.729947	6.18972	0.000760627	0.0199583	0.211325
TRINITY_DN51190_c0_g1	AT5G43060.1_|_Symbols:__|_Granulin_repeat_cysteine_protease_family_protein_|_chr5:17269784-17272117_REVERSE_LENGTH=463	43.817	0.01	0.01	0.01	0.01	3.89772	0.01	0.01	1.30591	7.02891	5.11e-05	0.00211613	0.211325
TRINITY_DN20911_c0_g1	AT3G09780.1_|_Symbols:_CCR1,_ATCRR1_|_CRINKLY4_related_1_|_chr3:3000838-3003165_REVERSE_LENGTH=775	58.344	3.45602	5.76939	9.95396	0.136417	0.01	0.26493	6.39312	0.137116	-5.54306	2.04e-07	1.57e-05	0.0405322
TRINITY_DN20971_c0_g1	AT1G02800.1_|_Symbols:_ATCEL2,_CEL2_|_cellulase_2_|_chr1:613386-616103_REVERSE_LENGTH=501	66.309	19.4455	15.3119	26.7302	0.01	0.01	0.0737326	20.4959	0.0312442	-9.35753	3.35e-23	2.34e-20	0.0127903
TRINITY_DN20944_c0_g1	AT2G29080.1_|_Symbols:_ftsh3_|_FTSH_protease_3_|_chr2:12489911-12492999_REVERSE_LENGTH=809	38.462	0.01	0.0664646	0.01	0.01	4.76165	0.01	0.0288215	1.59388	5.78925	0.000184541	0.00629718	0.213626
TRINITY_DN21002_c0_g1	AT3G59470.1_|_Symbols:__|_Far-red_impaired_responsive_(FAR1)_family_protein_|_chr3:21979099-21980097_REVERSE_LENGTH=251	38.971	107.861	100.855	99.0437	19.0989	18.2067	49.9764	102.587	29.094	-1.81805	3.27e-05	0.00144152	0.00747783
TRINITY_DN20918_c0_g1	AT1G09320.1_|_Symbols:__|_agenet_domain-containing_protein_|_chr1:3010270-3012228_REVERSE_LENGTH=517	34.81	6.97095	4.58364	1.97173	0.705291	0.063996	0.01	4.50877	0.259762	-4.11747	0.000148799	0.005263	0.0476656
TRINITY_DN20967_c0_g1	AT3G19760.1_|_Symbols:_EIF4A-III_|_eukaryotic_initiation_factor_4A-III_|_chr3:6863790-6866242_FORWARD_LENGTH=408	29.63	0.01	0.01	0.01	1.02133	0.711949	0.01	0.01	0.581094	5.8607	0.00193993	0.0413934	0.0982495
TRINITY_DN20998_c0_g1	AT5G49945.1_|_Symbols:__|_Protein_of_unknown_function_(DUF1682)_|_chr5:20317418-20319432_FORWARD_LENGTH=480	29.508	0.01	0.01	0.01	0.958124	2.38583	0.01	0.01	1.11798	6.80475	0.000114949	0.00421734	0.12489
TRINITY_DN20936_c0_g1	AT1G62270.1_|_Symbols:__|_F-box_and_associated_interaction_domains-containing_protein_|_chr1:23004499-23005650_FORWARD_LENGTH=383	23.179	0.01	0.01	0.01	0.01	2.38583	0.01	0.01	0.801942	6.32543	0.000516135	0.0145906	0.211325
TRINITY_DN38674_c0_g1	AT2G37790.1_|_Symbols:__|_NAD(P)-linked_oxidoreductase_superfamily_protein_|_chr2:15838838-15840752_FORWARD_LENGTH=314	45.263	0.01	0.122929	0.01	0.38925	3.51974	0.01	0.0476431	1.30633	4.77711	0.00142752	0.0326582	0.187575
TRINITY_DN38698_c0_g1	AT1G18270.3_|_Symbols:__|_ketose-bisphosphate_aldolase_class-II_family_protein_|_chr1:6283634-6293772_REVERSE_LENGTH=1393	26.644	0.01	0.01	0.01	0.199625	1.52189	0.01	0.01	0.577171	5.85093	0.00192484	0.0411764	0.177644
TRINITY_DN38698_c2_g1	AT1G18270.3_|_Symbols:__|_ketose-bisphosphate_aldolase_class-II_family_protein_|_chr1:6283634-6293772_REVERSE_LENGTH=1393	27.682	0.01	0.01	0.01	1.90625	1.25191	0.01	0.01	1.05605	6.72254	0.000154576	0.00543493	0.100347
TRINITY_DN38704_c0_g1	AT4G37110.1_|_Symbols:__|_Zinc-finger_domain_of_monoamine-oxidase_A_repressor_R1_|_chr4:17484343-17486197_REVERSE_LENGTH=417	55.779	6.21283	5.71299	2.78349	0.01	0.171988	1.09345	4.9031	0.425148	-3.52766	0.000520039	0.01468	0.0211347
TRINITY_DN38687_c0_g1	AT1G20160.1_|_Symbols:_ATSBT5.2_|_Subtilisin-like_serine_endopeptidase_family_protein_|_chr1:6990852-6993854_REVERSE_LENGTH=769	48.257	32.5404	29.3717	41.0711	9.55445	2.27783	3.64276	34.3277	5.15835	-2.73439	9.85e-07	6.45e-05	0.00193287
TRINITY_DN15717_c0_g1	AT1G71180.1_|_Symbols:__|_6-phosphogluconate_dehydrogenase_family_protein_|_chr1:26832335-26833291_FORWARD_LENGTH=318	62.046	64.7951	52.9174	65.6266	231.036	118.855	147.041	61.113	165.644	1.43854	0.000359596	0.0109468	0.0439846
TRINITY_DN15783_c0_g2	AT4G05150.1_|_Symbols:__|_Octicosapeptide/Phox/Bem1p_family_protein_|_chr4:2660339-2662675_FORWARD_LENGTH=477	47.75	0.216761	0.461717	6.84225	2.66475	35.8634	82.48	2.50691	40.336	4.00809	5.59e-12	9.93e-10	0.121567
TRINITY_DN15750_c0_g1	AT1G76400.1_|_Symbols:__|_Ribophorin_I_|_chr1:28658713-28661672_REVERSE_LENGTH=614	33.456	0.0789203	0.574646	0.01	1.59021	6.70556	0.01	0.221189	2.76859	3.6458	0.00209095	0.0436837	0.167179
TRINITY_DN15777_c0_g1	AT2G47980.1_|_Symbols:_SCC3,_ATSCC3_|_sister-chromatid_cohesion_protein_3_|_chr2:19631423-19636795_FORWARD_LENGTH=1098	62.91	67.0689	66.1302	76.3147	17.2026	19.0706	40.7351	69.8379	25.6694	-1.44396	0.00140002	0.0321986	0.0081093
TRINITY_DN15738_c0_g1	AT2G31320.1_|_Symbols:_PARP2,_ATPARP2_|_poly(ADP-ribose)_polymerase_2_|_chr2:13354046-13359578_REVERSE_LENGTH=983	64.786	37.227	35.0476	25.5803	6.45724	6.38153	5.93713	32.6183	6.25864	-2.38176	1.64e-05	0.000785736	0.00886697
TRINITY_DN15798_c0_g1	AT3G16290.1_|_Symbols:_EMB2083_|_AAA-type_ATPase_family_protein_|_chr3:5521187-5524995_REVERSE_LENGTH=876	73.156	28.6809	24.9674	19.3568	10.8818	5.28628	4.15262	24.335	6.77357	-1.84505	0.00122155	0.0288668	0.00403651
TRINITY_DN15798_c0_g2	AT3G16290.1_|_Symbols:_EMB2083_|_AAA-type_ATPase_family_protein_|_chr3:5521187-5524995_REVERSE_LENGTH=876	73.156	2.28437	3.79313	0.957044	0.01	0.01	0.01	2.34485	0.01	-7.87335	1.13e-06	7.32e-05	0.0521127
TRINITY_DN15725_c0_g1	AT1G14390.1_|_Symbols:__|_Leucine-rich_repeat_protein_kinase_family_protein_|_chr1:4924277-4926794_FORWARD_LENGTH=747	46.9	58.1098	62.1776	107.026	3.92891	1.19791	2.5593	75.7711	2.56204	-4.88628	1.07e-19	5.09e-17	0.0212922
TRINITY_DN15744_c0_g1	AT4G08900.1_|_Symbols:__|_arginase_|_chr4:5703499-5705180_FORWARD_LENGTH=342	24.848	0.0789203	0.518182	0.01	1.90625	12.3751	0.201198	0.202367	4.82751	4.57623	3.24e-05	0.00142939	0.174103
TRINITY_DN15722_c0_g1	AT5G39740.1_|_Symbols:_OLI7,_RPL5B_|_ribosomal_protein_L5_B_|_chr5:15903365-15905185_FORWARD_LENGTH=301	55	0.01	0.01	0.01	0.01	16.7488	0.01	0.01	5.58959	9.1266	1.15e-10	1.64e-08	0.211325
TRINITY_DN15793_c0_g2	AT3G42850.1_|_Symbols:__|_Mevalonate/galactokinase_family_protein_|_chr3:14940114-14945291_REVERSE_LENGTH=964	45.455	0.147841	0.292323	0.01	0.452458	7.35346	0.01	0.150055	2.60531	4.11789	0.000874988	0.0222673	0.205139
TRINITY_DN15791_c0_g1	AT5G01420.1_|_Symbols:__|_Glutaredoxin_family_protein_|_chr5:174886-176091_REVERSE_LENGTH=401	36.105	3.7317	3.62374	5.1511	0.0732083	0.225984	0.392396	4.16884	0.230529	-4.17662	0.000184319	0.00629195	0.00647186
TRINITY_DN15769_c0_g1	AT1G73080.1_|_Symbols:_PEPR1,_ATPEPR1_|_PEP1_receptor_1_|_chr1:27484513-27488021_FORWARD_LENGTH=1123	48.336	5.04119	3.90606	8.60104	0.515666	0.117992	0.137465	5.84943	0.257041	-4.50822	1.15e-05	0.000573849	0.028641
TRINITY_DN28432_c0_g1	AT5G57035.1_|_Symbols:__|_U-box_domain-containing_protein_kinase_family_protein_|_chr5:23080743-23083819_FORWARD_LENGTH=789	31.707	0.354602	0.179394	0.01	1.02133	28.0879	0.0737326	0.181332	9.72767	5.74539	1.26e-09	1.53e-07	0.203885
TRINITY_DN28432_c2_g2	AT3G26760.1_|_Symbols:__|_NAD(P)-binding_Rossmann-fold_superfamily_protein_|_chr3:9843639-9844899_FORWARD_LENGTH=300	23.902	0.01	0.0664646	0.01	1.27417	2.11585	0.0737326	0.0288215	1.15458	5.32408	0.000881125	0.0223987	0.0988604
TRINITY_DN28479_c0_g1	AT3G51740.1_|_Symbols:_IMK2_|_inflorescence_meristem_receptor-like_kinase_2_|_chr3:19189248-19191842_FORWARD_LENGTH=836	62.583	40.9487	43.6007	51.0151	1.71662	0.27998	0.519861	45.1882	0.838821	-5.75144	3.64e-20	1.83e-17	0.00196346
TRINITY_DN28505_c0_g1	AT5G08370.1_|_Symbols:_AtAGAL2,_AGAL2_|_alpha-galactosidase_2_|_chr5:2691116-2693441_REVERSE_LENGTH=396	28.09	0.01	0.01	0.01	0.01	2.00785	0.01	0.01	0.675951	6.07885	0.00103073	0.0253432	0.211325
TRINITY_DN28457_c0_g1	AT2G40700.1_|_Symbols:__|_P-loop_containing_nucleoside_triphosphate_hydrolases_superfamily_protein_|_chr2:16976783-16979392_FORWARD_LENGTH=609	63.281	24.27	24.685	16.7967	5.12987	4.38368	9.31496	21.9172	6.27617	-1.80411	0.00196077	0.0416834	0.00544356
TRINITY_DN44715_c0_g2	AT5G15300.1_|_Symbols:__|_Pentatricopeptide_repeat_(PPR)_superfamily_protein_|_chr5:4968384-4970030_REVERSE_LENGTH=548	32.222	1.25057	1.36515	1.09234	0.0732083	0.01	0.01	1.23602	0.0310694	-5.31406	0.000631973	0.0171507	0.00130214
TRINITY_DN44792_c0_g3	AT1G07340.1_|_Symbols:_ATSTP2,_STP2_|_sugar_transporter_2_|_chr1:2254873-2256712_FORWARD_LENGTH=498	29.721	0.147841	0.461717	0.212938	3.92891	9.29824	0.137465	0.274165	4.45487	4.02227	0.00021249	0.00706997	0.128113
TRINITY_DN44792_c1_g1	AT5G23270.1_|_Symbols:_STP11,_ATSTP11_|_sugar_transporter_11_|_chr5:7839132-7840874_FORWARD_LENGTH=514	33.793	0.768124	1.02636	0.01	11.1978	8.75741	0.01	0.601496	6.65507	3.46783	0.000170144	0.00587787	0.107928
TRINITY_DN74970_c0_g1	AT4G36690.1_|_Symbols:_ATU2AF65A_|_U2_snRNP_auxilliary_factor,_large_subunit,_splicing_factor_|_chr4:17294139-17297609_REVERSE_LENGTH=573	44.286	0.01	0.122929	0.01	2.09587	1.3599	0.01	0.0476431	1.15526	4.5998	0.00245993	0.0492826	0.105525
TRINITY_DN38148_c0_g1	AT3G16810.1_|_Symbols:_APUM24,_PUM24_|_pumilio_24_|_chr3:5723436-5727539_REVERSE_LENGTH=641	31.298	0.01	0.74404	0.01	3.36004	6.21955	0.01	0.25468	3.19653	3.64975	0.00149584	0.0339114	0.120679
TRINITY_DN13481_c0_g1	AT3G48930.1_|_Symbols:_EMB1080_|_Nucleic_acid-binding,_OB-fold-like_protein_|_chr3:18141017-18142189_REVERSE_LENGTH=160	87.5	195.93	175.345	72.1966	36.6702	24.6322	16.3893	147.824	25.8972	-2.51301	6.36e-09	6.8e-07	0.0413766
TRINITY_DN13418_c0_g1	AT5G54490.1_|_Symbols:_PBP1_|_pinoid-binding_protein_1_|_chr5:22121458-22121841_FORWARD_LENGTH=127	57.798	0.01	0.0664646	0.280584	0.199625	2.16984	9.88855	0.119016	4.08601	5.10146	1.88e-05	0.000886909	0.15584
TRINITY_DN13437_c0_g1	AT3G07210.1_|_Symbols:__|_unknown_protein;_Has_97_Blast_hits_to_85_proteins_in_31_species:_Archae_-_0;_Bacteria_-_14;_Metazoa_-_7;_Fungi_-_19;_Plants_-_37;_Viruses_-_0;_Other_Eukaryotes_-_20_(source:_NCBI_BLink)._|_chr3:2293000-2295119_REVERSE_LENGTH=547	56.514	5.38579	6.44697	6.23343	0.515666	0.171988	0.774791	6.02206	0.487482	-3.62684	0.000158014	0.00553045	0.000280977
TRINITY_DN13406_c0_g1	AT3G53040.1_|_Symbols:__|_late_embryogenesis_abundant_protein,_putative_/_LEA_protein,_putative_|_chr3:19664797-19666405_REVERSE_LENGTH=479	29.448	0.01	0.405253	0.01	3.17041	3.95171	0.01	0.141751	2.37737	4.06794	0.00129147	0.0301552	0.101739
TRINITY_DN13490_c0_g1	AT5G55820.1_|_Symbols:__|_CONTAINS_InterPro_DOMAIN/s:_Inner_centromere_protein,_ARK-binding_region_(InterPro:IPR005635);_Has_1807_Blast_hits_to_1807_proteins_in_277_species:_Archae_-_0;_Bacteria_-_0;_Metazoa_-_736;_Fungi_-_347;_Plants_-_385;_Viruses_-_0;_Other_Eukaryotes_-_339_(source:_NCBI_BLink)._|_chr5:22586287-22594035_FORWARD_LENGTH=1826	34.516	29.1633	27.0566	15.7715	1.14775	0.981929	0.647326	23.9971	0.925668	-4.69622	6.38e-12	1.12e-09	0.0154186
TRINITY_DN13441_c0_g2	AT1G07810.1_|_Symbols:_ECA1,_ATECA1,_ACA3_|_ER-type_Ca2+-ATPase_1_|_chr1:2416681-2420572_FORWARD_LENGTH=1061	60.241	461.683	373.185	380.316	58.5408	10.3772	3.64276	405.061	24.1869	-4.06584	7.16e-23	4.76e-20	0.000449102
TRINITY_DN13494_c0_g1	AT2G21220.1_|_Symbols:__|_SAUR-like_auxin-responsive_protein_family__|_chr2:9089380-9089694_FORWARD_LENGTH=104	48.214	0.01	0.01	0.01	2.85437	1.19791	0.0737326	0.01	1.37534	7.10364	4.01e-05	0.0017246	0.116487
TRINITY_DN13423_c0_g1	AT2G47730.1_|_Symbols:_ATGSTF8,_ATGSTF5,_GST6,_GSTF8_|_glutathione_S-transferase_phi_8_|_chr2:19558213-19559266_FORWARD_LENGTH=263	28.814	0.01	0.01	0.01	0.136417	8.9194	0.01	0.01	3.02194	8.23933	1.61e-07	1.27e-05	0.207258
TRINITY_DN13465_c0_g1	AT2G24950.1_|_Symbols:__|_Protein_of_Unknown_Function_(DUF239)_|_chr2:10613105-10615563_FORWARD_LENGTH=411	28.169	0.01	0.01	0.01	0.01	6.59752	0.01	0.01	2.20584	7.78518	2.19e-06	0.000132177	0.211325
TRINITY_DN1407_c0_g1	AT5G47650.1_|_Symbols:_ATNUDT2,_ATNUDX2,_NUDT2_|_nudix_hydrolase_homolog_2_|_chr5:19310391-19312084_REVERSE_LENGTH=278	61.39	36.2081	31.9187	22.4685	112.943	94.7214	116.393	30.1984	108.019	1.83874	2.39e-05	0.00110202	0.000735067
TRINITY_DN1429_c0_g1	AT1G21270.1_|_Symbols:_WAK2_|_wall-associated_kinase_2_|_chr1:7444997-7447345_FORWARD_LENGTH=732	34.943	63.0496	57.2403	113.845	9.56165	8.03176	5.42001	78.0448	7.67114	-3.34679	1.15e-11	1.92e-09	0.0294406
TRINITY_DN1482_c0_g1	AT3G05060.1_|_Symbols:__|_NOP56-like_pre_RNA_processing_ribonucleoprotein_|_chr3:1413174-1415564_REVERSE_LENGTH=533	81.723	300.296	271.605	137.131	22.2597	8.64937	8.16777	236.344	13.0256	-4.18146	5.62e-21	3.04e-18	0.0230492
TRINITY_DN1412_c0_g2	AT1G11330.2_|_Symbols:__|_S-locus_lectin_protein_kinase_family_protein_|_chr1:3810372-3813416_FORWARD_LENGTH=842	68.681	24.6146	25.419	28.0831	4.24495	3.41175	3.89769	26.0389	3.85146	-2.75719	3.77e-06	0.000213854	0.000712419
TRINITY_DN1476_c0_g1	AT5G47450.1_|_Symbols:_ATTIP2;3,_TIP2;3,_DELTA-TIP3_|_tonoplast_intrinsic_protein_2;3_|_chr5:19248509-19249466_REVERSE_LENGTH=250	78.947	1208.73	1343.13	3498.42	201.075	381.168	1791.87	2016.76	791.37	-1.34961	9.42e-06	0.000482739	0.126192
TRINITY_DN1479_c0_g4	AT2G14080.1_|_Symbols:__|_Disease_resistance_protein_(TIR-NBS-LRR_class)_family_|_chr2:5925225-5929600_FORWARD_LENGTH=1215	38.506	0.423522	0.913434	0.286537	25.5095	30.7124	2.1757	0.541164	19.4659	5.16874	2.72e-12	5.12e-10	0.0818425
TRINITY_DN1479_c1_g1	AT1G19220.1_|_Symbols:_ARF19,_IAA22,_ARF11_|_auxin_response_factor_19_|_chr1:6628395-6632779_REVERSE_LENGTH=1086	73.554	63.0744	67.7143	41.1645	9.68023	9.40531	8.5531	57.3177	9.21288	-2.63726	9.99e-08	8.23e-06	0.0137942
TRINITY_DN1479_c3_g1	AT5G19790.1_|_Symbols:_RAP2.11_|_related_to_AP2_11_|_chr5:6689271-6690032_REVERSE_LENGTH=253	40.602	1.6725	1.37452	7.71353	0.768499	4.50776	52.0782	3.58685	19.1182	2.41415	0.000115631	0.00423729	0.223339
TRINITY_DN1449_c0_g1	AT1G32120.1_|_Symbols:__|_FUNCTIONS_IN:_molecular_function_unknown;_INVOLVED_IN:_biological_process_unknown;_LOCATED_IN:_membrane;_EXPRESSED_IN:_14_plant_structures;_EXPRESSED_DURING:_4_anthesis,_C_globular_stage,_F_mature_embryo_stage,_petal_differentiation_and_expansion_stage,_E_expanded_cotyledon_stage;_CONTAINS_InterPro_DOMAIN/s:_Aminotransferase-like,_plant_mobile_domain_(InterPro:IPR019557)…	75.285	17.3089	18.7563	16.1773	59.7637	36.0794	51.0598	17.4142	48.9676	1.49157	0.00172005	0.037787	0.0217082
TRINITY_DN1454_c0_g1	AT1G20510.1_|_Symbols:_OPCL1_|_OPC-8:0_CoA_ligase1_|_chr1:7103645-7105856_REVERSE_LENGTH=546	63.366	24.7524	23.6686	25.3096	1.77983	5.84163	1.28465	24.5769	2.9687	-3.0494	7.36e-07	4.96e-05	0.00104692
TRINITY_DN1465_c1_g1	AT5G46700.1_|_Symbols:_TET1,_TRN2_|_Tetraspanin_family_protein_|_chr5:18951035-18952439_FORWARD_LENGTH=269	72.119	18.6874	13.618	12.7274	1.71662	1.25191	0.328663	15.0109	1.09906	-3.77167	1.93e-07	1.5e-05	0.00701326
TRINITY_DN1442_c0_g2	AT4G16380.1_|_Symbols:__|_Heavy_metal_transport/detoxification_superfamily_protein__|_chr4:9254638-9255955_FORWARD_LENGTH=254	44.872	0.905964	1.08283	8.46575	0.262833	0.01	0.137465	3.48485	0.136766	-4.67131	9.48e-05	0.00357479	0.155528
TRINITY_DN1488_c0_g2	AT4G31410.1_|_Symbols:__|_Protein_of_unknown_function_(DUF1644)_|_chr4:15244259-15245474_FORWARD_LENGTH=308	65.068	59.9017	66.2091	64.8149	184.768	226.685	183.432	63.6419	198.295	1.6396	3.79e-05	0.00164302	0.00495921
TRINITY_DN1402_c0_g2	AT5G40390.1_|_Symbols:_SIP1_|_Raffinose_synthase_family_protein_|_chr5:16161720-16165085_FORWARD_LENGTH=783	62.725	61.418	59.4673	19.8303	6.1412	2.92579	3.70649	46.9052	4.25783	-3.46156	1.91e-10	2.63e-08	0.043548
TRINITY_DN1419_c0_g3	AT1G06390.1_|_Symbols:_GSK1,_ATGSK1,_ATSK22,_SK22,_BIL2,_ATSK2-3_|_GSK3/SHAGGY-like_protein_kinase_1_|_chr1:1946860-1950417_FORWARD_LENGTH=407	85.749	45.1528	49.3601	37.4182	14.1686	8.54138	5.93713	43.9771	9.54905	-2.20332	1.54e-05	0.000744019	0.00102061
TRINITY_DN1489_c1_g1	AT4G00820.1_|_Symbols:_iqd17_|_IQ-domain_17_|_chr4:349300-351307_FORWARD_LENGTH=534	57.333	65.2087	67.1725	35.9977	0.326041	0.441968	0.583594	56.1263	0.450534	-6.9609	5.42e-28	5.7e-25	0.0156228
TRINITY_DN1489_c2_g1	AT4G13095.1_|_Symbols:_LCR37_|_low-molecular-weight_cysteine-rich_37_|_chr4:7634993-7635483_FORWARD_LENGTH=77	50	0.01	0.01	0.01	0.01	8.1634	0.01	0.01	2.7278	8.09159	3.94e-07	2.83e-05	0.211325
TRINITY_DN1477_c0_g2	AT4G24450.1_|_Symbols:_GWD3,_PWD,_ATGWD2_|_phosphoglucan,_water_dikinase_|_chr4:12635761-12642631_FORWARD_LENGTH=1278	46.429	3.31811	5.28832	0.01	23.9501	26.0025	0.01	2.87214	16.6542	2.53569	0.000100038	0.00374416	0.118939
TRINITY_DN1448_c0_g1	AT3G01470.1_|_Symbols:_ATHB-1,_ATHB1,_HD-ZIP-1,_HAT5,_HB-1_|_homeobox_1_|_chr3:182648-184034_REVERSE_LENGTH=272	64.516	13.3805	21.0713	13.6745	90.4609	49.4704	11.2907	16.0421	50.4073	1.65177	0.000548634	0.0153459	0.135438
TRINITY_DN1472_c0_g1	AT1G43170.1_|_Symbols:_ARP1,_emb2207,_RPL3A,_RP1_|_ribosomal_protein_1_|_chr1:16266992-16268631_FORWARD_LENGTH=389	66.582	0.561363	2.26859	0.01	10.7554	33.3796	0.0737326	0.94665	14.7362	3.96039	8.36e-08	7e-06	0.14755
TRINITY_DN1472_c1_g1	AT1G43170.1_|_Symbols:_ARP1,_emb2207,_RPL3A,_RP1_|_ribosomal_protein_1_|_chr1:16266992-16268631_FORWARD_LENGTH=389	85.338	839.63	771.532	470.421	84.4545	44.2226	104.104	693.861	77.5938	-3.16063	9.33e-18	3.45e-15	0.014882
TRINITY_DN1472_c1_g2	AT1G43170.1_|_Symbols:_ARP1,_emb2207,_RPL3A,_RP1_|_ribosomal_protein_1_|_chr1:16266992-16268631_FORWARD_LENGTH=389	85.338	140.092	130.899	60.9237	14.2146	4.6785	16.4201	110.638	11.7711	-3.23253	4.63e-12	8.34e-10	0.0278411
TRINITY_DN1472_c1_g3	AT1G43170.1_|_Symbols:_ARP1,_emb2207,_RPL3A,_RP1_|_ribosomal_protein_1_|_chr1:16266992-16268631_FORWARD_LENGTH=389	85.338	0.01	0.01	0.01	0.0732083	28.5739	0.01	0.01	9.55237	9.89972	2.6e-15	7.11e-13	0.210687
TRINITY_DN1472_c1_g4	AT1G43170.1_|_Symbols:_ARP1,_emb2207,_RPL3A,_RP1_|_ribosomal_protein_1_|_chr1:16266992-16268631_FORWARD_LENGTH=389	85.338	220.908	196.063	146.159	23.4161	12.2524	17.1044	187.71	17.591	-3.4156	8.53e-15	2.21e-12	0.00736862
TRINITY_DN1457_c0_g1	AT5G27930.1_|_Symbols:__|_Protein_phosphatase_2C_family_protein_|_chr5:9958199-9960219_REVERSE_LENGTH=373	67.139	2.97357	3.05909	5.1511	35.849	38.5632	12.9879	3.72792	29.1334	2.96623	4.73e-07	3.34e-05	0.043736
TRINITY_DN1444_c0_g1	AT1G61820.1_|_Symbols:_BGLU46_|_beta_glucosidase_46_|_chr1:22835452-22838444_FORWARD_LENGTH=516	53.077	11.4832	11.6655	19.3743	3.56332	1.98107	2.7505	14.1743	2.76496	-2.35795	0.000415729	0.0123076	0.022266
TRINITY_DN1490_c0_g1	AT2G32270.1_|_Symbols:_ZIP3_|_zinc_transporter_3_precursor_|_chr2:13704278-13706612_FORWARD_LENGTH=339	34	3.24926	11.7547	0.077646	72.634	139.425	0.328663	5.0272	70.796	3.81584	1.03e-13	2.35e-11	0.121284
TRINITY_DN1400_c0_g1	AT4G14640.1_|_Symbols:_CAM8,_AtCML8_|_calmodulin_8_|_chr4:8397800-8399996_FORWARD_LENGTH=151	76.923	48.3232	46.5933	17.8685	12.0196	5.62553	18.6836	37.595	12.1096	-1.63439	0.00131356	0.030574	0.0546389
TRINITY_DN1430_c0_g1	AT3G16520.3_|_Symbols:_UGT88A1_|_UDP-glucosyl_transferase_88A1_|_chr3:5619355-5620833_REVERSE_LENGTH=462	51.376	127.856	183.941	78.075	688.33	802.278	172.871	129.958	554.493	2.09313	5.04e-09	5.5e-07	0.0783184
TRINITY_DN1405_c0_g2	AT3G07070.1_|_Symbols:__|_Protein_kinase_superfamily_protein_|_chr3:2238455-2240074_FORWARD_LENGTH=414	70.933	6.41959	5.99525	12.5922	16.3177	15.9928	132.115	8.33567	54.8085	2.71703	5.73e-08	4.99e-06	0.176112
TRINITY_DN1459_c0_g1	AT3G48890.1_|_Symbols:_ATMP2,_ATMAPR3,_MSBP2,_MAPR3_|_membrane-associated_progesterone_binding_protein_3_|_chr3:18129669-18131353_FORWARD_LENGTH=233	60.714	36.1243	35.4699	38.1623	57.4664	79.1682	140.732	36.5855	92.4554	1.33749	0.00200666	0.0424432	0.0771211
TRINITY_DN1492_c0_g2	AT5G07780.1_|_Symbols:__|_Actin-binding_FH2_(formin_homology_2)_family_protein_|_chr5:2479707-2482638_FORWARD_LENGTH=464	28	818.642	769.449	355.902	135.432	81.2737	101.154	647.998	105.953	-2.61256	4.48e-13	9.41e-11	0.0322511
TRINITY_DN1404_c0_g1	AT2G44710.1_|_Symbols:__|_RNA-binding_(RRM/RBD/RNP_motifs)_family_protein_|_chr2:18432902-18436629_FORWARD_LENGTH=809	57.143	140.608	138.179	132.461	56.8974	44.3379	70.6895	137.082	57.3083	-1.25823	0.00211733	0.0440897	0.00260044
TRINITY_DN1474_c1_g1	AT4G17250.1_|_Symbols:__|_unknown_protein;_BEST_Arabidopsis_thaliana_protein_match_is:_unknown_protein_(TAIR:AT5G47580.1);_Has_31_Blast_hits_to_31_proteins_in_6_species:_Archae_-_0;_Bacteria_-_0;_Metazoa_-_0;_Fungi_-_0;_Plants_-_31;_Viruses_-_0;_Other_Eukaryotes_-_0_(source:_NCBI_BLink)._|_chr4:9671104-9673329_FORWARD_LENGTH=741	25.536	11.6236	14.9333	28.5339	6.87713	2.9706	1.15719	18.3636	3.66831	-2.32366	0.000216391	0.0071738	0.0465387
TRINITY_DN1474_c1_g2	AT4G17250.1_|_Symbols:__|_unknown_protein;_BEST_Arabidopsis_thaliana_protein_match_is:_unknown_protein_(TAIR:AT5G47580.1);_Has_31_Blast_hits_to_31_proteins_in_6_species:_Archae_-_0;_Bacteria_-_0;_Metazoa_-_0;_Fungi_-_0;_Plants_-_31;_Viruses_-_0;_Other_Eukaryotes_-_0_(source:_NCBI_BLink)._|_chr4:9671104-9673329_FORWARD_LENGTH=741	25.536	9.57366	9.46772	11.2402	0.515666	0.063996	1.15719	10.0939	0.57895	-4.1239	9.51e-07	6.25e-05	0.000288633
TRINITY_DN1425_c1_g1	AT1G23390.1_|_Symbols:__|_Kelch_repeat-containing_F-box_family_protein_|_chr1:8309449-8310633_REVERSE_LENGTH=394	26.506	2.14653	2.77649	13.0516	22.5253	23.8059	24.3094	5.99154	23.5469	1.97454	0.000661587	0.0178069	0.0178548
TRINITY_DN1403_c0_g1	AT2G41690.1_|_Symbols:_AT-HSFB3,_HSFB3_|_heat_shock_transcription_factor_B3_|_chr2:17381723-17382577_FORWARD_LENGTH=244	53.14	4.35191	3.73667	13.7421	49.6285	16.1009	85.603	7.27691	50.4441	2.79329	5.15e-08	4.52e-06	0.0806702
TRINITY_DN1470_c2_g1	AT4G00220.1_|_Symbols:_LBD30,_JLO_|_Lateral_organ_boundaries_(LOB)_domain_family_protein_|_chr4:90147-92087_FORWARD_LENGTH=228	57.346	14.8279	13.2792	7.04518	1.96946	2.7098	0.647326	11.7174	1.77553	-2.72233	0.000191315	0.00648264	0.0227314
TRINITY_DN1480_c0_g1	AT1G15200.3_|_Symbols:__|_protein-protein_interaction_regulator_family_protein_|_chr1:5228477-5231017_REVERSE_LENGTH=470	68.033	59.8329	59.5238	46.6858	19.3517	15.5069	24.9932	55.3475	19.9506	-1.47209	0.00162967	0.0361961	0.00208309
TRINITY_DN1466_c0_g1	AT1G32700.1_|_Symbols:__|_PLATZ_transcription_factor_family_protein_|_chr1:11827588-11829444_FORWARD_LENGTH=213	54.976	8.28044	7.18101	8.46575	35.7859	30.1938	52.1419	7.97573	39.3739	2.30355	1.22e-05	0.000602877	0.0204154
TRINITY_DN1485_c0_g1	AT1G76810.1_|_Symbols:__|_eukaryotic_translation_initiation_factor_2_(eIF-2)_family_protein_|_chr1:28831366-28836310_REVERSE_LENGTH=1294	61.2	29.7774	28.2988	25.1067	4.49779	3.57374	7.97658	27.7276	5.34937	-2.37388	3.47e-05	0.00152085	0.000156366
TRINITY_DN1441_c0_g1	AT2G02800.1_|_Symbols:_APK2B_|_protein_kinase_2B_|_chr2:796889-799250_REVERSE_LENGTH=426	68.952	16.413	19.0951	21.3861	79.7156	49.5244	34.5531	18.9647	54.5977	1.52552	0.00115774	0.0276578	0.0568637
TRINITY_DN1453_c0_g1	AT4G12510.1_|_Symbols:__|_Bifunctional_inhibitor/lipid-transfer_protein/seed_storage_2S_albumin_superfamily_protein_|_chr4:7417414-7417803_REVERSE_LENGTH=129	73.563	1707.88	1513.8	1668.73	10.8186	4.00468	41.047	1630.13	18.6234	-6.45173	8.49e-59	6.51e-55	0.000476061
TRINITY_DN1431_c0_g1	AT3G55830.1_|_Symbols:_EPC1_|_Nucleotide-diphospho-sugar_transferases_superfamily_protein_|_chr3:20715101-20717133_FORWARD_LENGTH=334	57.188	18.7563	17.7399	29.0978	32.3726	64.9672	79.2933	21.8647	58.8777	1.42912	0.00199223	0.042201	0.0541859
TRINITY_DN1421_c0_g1	AT5G22640.1_|_Symbols:_emb1211_|_MORN_(Membrane_Occupation_and_Recognition_Nexus)_repeat-containing_protein_|_chr5:7529423-7533641_FORWARD_LENGTH=871	60.777	57.145	53.8208	41.6308	14.4599	6.97544	16.5805	50.8655	12.6719	-2.00505	3.74e-05	0.00162163	0.002214
TRINITY_DN1496_c0_g1	AT3G52870.1_|_Symbols:__|_IQ_calmodulin-binding_motif_family_protein_|_chr3:19593365-19595686_REVERSE_LENGTH=456	66.265	19.1009	12.1499	10.4951	6.14076	0.981929	3.38783	13.9153	3.50351	-1.9898	0.00235576	0.0476994	0.019062
TRINITY_DN1450_c0_g1	AT5G03670.1_|_Symbols:__|_unknown_protein;_BEST_Arabidopsis_thaliana_protein_match_is:_unknown_protein_(TAIR:AT2G36420.1);_Has_700_Blast_hits_to_624_proteins_in_104_species:_Archae_-_0;_Bacteria_-_18;_Metazoa_-_333;_Fungi_-_60;_Plants_-_73;_Viruses_-_24;_Other_Eukaryotes_-_192_(source:_NCBI_BLink)._|_chr5:947311-949898_FORWARD_LENGTH=516	44.828	63.5546	53.9703	60.4882	5.76195	3.35775	11.1632	59.3377	6.76097	-3.13365	6e-10	7.67e-08	8.63e-05
TRINITY_DN1450_c0_g2	AT5G03670.1_|_Symbols:__|_unknown_protein;_BEST_Arabidopsis_thaliana_protein_match_is:_unknown_protein_(TAIR:AT2G36420.1);_Has_700_Blast_hits_to_624_proteins_in_104_species:_Archae_-_0;_Bacteria_-_18;_Metazoa_-_333;_Fungi_-_60;_Plants_-_73;_Viruses_-_24;_Other_Eukaryotes_-_192_(source:_NCBI_BLink)._|_chr5:947311-949898_FORWARD_LENGTH=516	44.828	0.561363	0.529418	0.280584	18.4945	17.3554	14.377	0.457122	16.7423	5.19477	1.25e-11	2.09e-09	0.00271913
TRINITY_DN1439_c0_g1	AT4G28450.1_|_Symbols:__|_nucleotide_binding;protein_binding_|_chr4:14061724-14064582_REVERSE_LENGTH=452	79.867	33.7119	29.8234	21.9273	10.3762	5.84157	6.00087	28.4875	7.4062	-1.94353	0.000450584	0.0131116	0.00737226
TRINITY_DN1427_c0_g2	AT3G13750.1_|_Symbols:_BGAL1_|_beta_galactosidase_1_|_chr3:4511192-4515756_FORWARD_LENGTH=847	100	44.2569	36.5426	18.6802	10.1865	3.73573	3.45156	33.1599	5.79127	-2.51749	5.82e-06	0.000314844	0.0295303
TRINITY_DN1495_c0_g1	AT5G21090.1_|_Symbols:__|_Leucine-rich_repeat_(LRR)_family_protein_|_chr5:7164758-7166904_FORWARD_LENGTH=218	63.855	78.8549	72.6235	64.3413	23.9659	9.5673	31.4302	71.9399	21.6544	-1.73213	0.000150494	0.00531683	0.00231267
TRINITY_DN10498_c0_g1	AT3G21720.1_|_Symbols:_ICL_|_isocitrate_lyase_|_chr3:7652789-7655873_REVERSE_LENGTH=576	60.714	0.354602	0.348788	0.01	6.33083	4.76165	0.01	0.237797	3.70083	3.96005	0.000471277	0.0135361	0.104798
TRINITY_DN10498_c0_g2	AT3G21720.1_|_Symbols:_ICL_|_isocitrate_lyase_|_chr3:7652789-7655873_REVERSE_LENGTH=576	60.714	0.01	0.01	0.01	2.79116	1.19791	0.0737326	0.01	1.35427	7.08137	4.36e-05	0.00184965	0.115138
TRINITY_DN10441_c0_g1	AT4G25340.1_|_Symbols:_FKBP53,_ATFKBP53_|_FK506_BINDING_PROTEIN_53_|_chr4:12959657-12962632_REVERSE_LENGTH=477	35.484	6.07499	10.5124	7.99223	0.01	0.01	1.02972	8.19321	0.349907	-4.54938	8.58e-07	5.71e-05	0.0100573
TRINITY_DN10474_c0_g1	AT5G05900.1_|_Symbols:__|_UDP-Glycosyltransferase_superfamily_protein_|_chr5:1774513-1776381_FORWARD_LENGTH=450	51.938	0.147841	0.179394	0.145292	20.1623	13.8684	30.473	0.157509	21.5012	7.09284	2e-18	8.06e-16	0.0238822
TRINITY_DN10423_c0_g1	AT1G55540.2_|_Symbols:_emb1011_|_Nuclear_pore_complex_protein_|_chr1:20734759-20743049_REVERSE_LENGTH=1819	45.149	76.0291	70.1956	43.9799	29.5283	19.8805	16.2618	63.4015	21.8902	-1.53423	0.000855438	0.0218818	0.018818
TRINITY_DN10412_c0_g1	AT1G16030.1_|_Symbols:_Hsp70b_|_heat_shock_protein_70B_|_chr1:5502386-5504326_REVERSE_LENGTH=646	79.051	0.354602	0.235859	28.8267	0.199625	0.117992	1.53926	9.8057	0.61896	-3.9857	2.2e-06	0.000132923	0.218011
TRINITY_DN10428_c0_g1	AT4G11010.1_|_Symbols:_NDPK3_|_nucleoside_diphosphate_kinase_3_|_chr4:6732780-6734298_REVERSE_LENGTH=238	56.863	0.01	0.01	0.01	0.01	13.995	0.01	0.01	4.67166	8.86779	1.72e-09	2.04e-07	0.211325
TRINITY_DN10445_c0_g1	AT3G18580.1_|_Symbols:__|_Nucleic_acid-binding,_OB-fold-like_protein_|_chr3:6396940-6398068_REVERSE_LENGTH=217	59.821	13.3116	12.4887	5.35403	0.894916	0.711949	2.43184	10.3848	1.34623	-2.94747	0.000129944	0.00468436	0.0320498
TRINITY_DN10448_c0_g1	AT3G57080.1_|_Symbols:_RPB5B,_NRPE5_|_Eukaryotic_rpb5_RNA_polymerase_subunit_family_protein_|_chr3:21125878-21127470_FORWARD_LENGTH=222	50	17.9982	15.8765	13.945	2.85437	1.84587	1.98571	15.9399	2.22865	-2.8384	2.31e-05	0.00106928	0.0023353
TRINITY_DN10456_c0_g1	AT1G76010.1_|_Symbols:__|_Alba_DNA/RNA-binding_protein_|_chr1:28528505-28530488_REVERSE_LENGTH=350	45.455	0.01	0.01	0.01	0.01	5.5176	0.01	0.01	1.84587	7.52815	7e-06	0.000370098	0.211325
TRINITY_DN10453_c0_g1	AT4G26530.1_|_Symbols:__|_Aldolase_superfamily_protein_|_chr4:13391566-13392937_FORWARD_LENGTH=358	62.678	0.01	0.0664646	0.01	0.01	15.5609	0.01	0.0288215	5.19362	7.49345	1.08e-08	1.1e-06	0.212025
TRINITY_DN10431_c0_g1	AT3G05050.1_|_Symbols:__|_Protein_kinase_superfamily_protein_|_chr3:1408789-1411194_REVERSE_LENGTH=593	26.389	0.01	0.01	0.01	0.199625	1.84581	0.01	0.01	0.685145	6.09834	0.000983746	0.0244302	0.183193
TRINITY_DN10449_c0_g1	AT4G15440.1_|_Symbols:_HPL1,_CYP74B2_|_hydroperoxide_lyase_1_|_chr4:8835869-8838462_FORWARD_LENGTH=384	37.5	0.01	1.36515	0.01	4.68741	14.7509	0.01	0.461717	6.48278	3.81153	6.43e-05	0.00257022	0.149976
TRINITY_DN10471_c0_g1	AT4G18020.1_|_Symbols:_APRR2,_PRR2_|_CheY-like_two-component_responsive_regulator_family_protein_|_chr4:10003738-10006682_REVERSE_LENGTH=535	33.962	0.0789203	0.179394	0.01	1.02133	6.32754	0.137465	0.0894381	2.49544	4.80226	0.000247662	0.0080212	0.169644
TRINITY_DN10493_c0_g1	AT1G70500.1_|_Symbols:__|_Pectin_lyase-like_superfamily_protein_|_chr1:26566579-26568729_REVERSE_LENGTH=468	58.373	18.8942	18.0222	40.5976	8.35349	3.1983	6.63819	25.838	6.06333	-2.09131	0.000256629	0.00824915	0.0551325
TRINITY_DN10488_c0_g1	AT4G25250.1_|_Symbols:__|_Plant_invertase/pectin_methylesterase_inhibitor_superfamily_protein_|_chr4:12934632-12935231_FORWARD_LENGTH=199	34.211	0.01	0.122929	0.01	2.53833	3.08777	0.01	0.0476431	1.8787	5.30132	0.000252986	0.00815199	0.0964458
TRINITY_DN10415_c0_g1	AT5G59240.1_|_Symbols:__|_Ribosomal_protein_S8e_family_protein_|_chr5:23902626-23903670_REVERSE_LENGTH=210	55.276	0.492442	0.518182	0.077646	10.5658	6.65151	0.01	0.362757	5.74243	3.98459	6.84e-05	0.00270517	0.111349
TRINITY_DN10447_c0_g1	AT4G18910.1_|_Symbols:_NIP1;2,_NLM2,_ATNLM2_|_NOD26-like_intrinsic_protein_1;2_|_chr4:10366211-10368179_FORWARD_LENGTH=294	54.082	0.01	0.0664646	0.01	0.578874	7.46145	17.0903	0.0288215	8.37689	8.18312	3.17e-12	5.93e-10	0.111692
TRINITY_DN10425_c0_g1	AT5G03940.1_|_Symbols:_FFC,_54CP,_CPSRP54,_SRP54CP_|_chloroplast_signal_recognition_particle_54_kDa_subunit_|_chr5:1060265-1063257_REVERSE_LENGTH=564	85.891	17.1022	16.3283	17.0568	5.31949	2.16984	2.24064	16.8291	3.24333	-2.37541	0.000219938	0.00726654	0.00198513
TRINITY_DN10451_c0_g1	AT1G74030.1_|_Symbols:_ENO1_|_enolase_1_|_chr1:27839465-27841901_REVERSE_LENGTH=477	93.061	223.285	223.211	223.648	111.383	61.9435	102.312	223.381	91.8794	-1.2817	0.000870441	0.0221884	0.00654266
TRINITY_DN10469_c0_g1	AT1G67040.1_|_Symbols:__|_unknown_protein;_FUNCTIONS_IN:_molecular_function_unknown;_INVOLVED_IN:_biological_process_unknown;_LOCATED_IN:_cellular_component_unknown;_EXPRESSED_IN:_20_plant_structures;_EXPRESSED_DURING:_11_growth_stages;_BEST_Arabidopsis_thaliana_protein_match_is:_unknown_protein_(TAIR:AT5G26910.3);_Has_89_Blast_hits_to_84_proteins_in_15_species:_Archae_-_0;_Bacteria_-_0;_Metazoa_…	27.943	25.924	23.0476	20.0624	0.748336	0.387972	0.897668	23.0113	0.677992	-5.08493	5.82e-13	1.2e-10	0.00269725
TRINITY_DN50244_c0_g1	AT4G14300.1_|_Symbols:__|_RNA-binding_(RRM/RBD/RNP_motifs)_family_protein_|_chr4:8231179-8232785_FORWARD_LENGTH=411	38.83	0.01	0.01	0.01	0.01	4.49167	0.01	0.01	1.50389	7.23256	2.36e-05	0.001088	0.211325
TRINITY_DN60329_c0_g1	AT5G10510.3_|_Symbols:_AIL6_|_AINTEGUMENTA-like_6_|_chr5:3315991-3320008_FORWARD_LENGTH=604	52.218	33.9188	30.8962	13.5391	0.199625	0.117992	0.01	26.118	0.109206	-7.90186	1.5e-22	9.82e-20	0.0273715
TRINITY_DN60392_c0_g1	AT5G54400.1_|_Symbols:__|_S-adenosyl-L-methionine-dependent_methyltransferases_superfamily_protein_|_chr5:22090680-22091998_FORWARD_LENGTH=292	37.179	0.01	0.01	0.01	1.39407	1.68388	0.01	0.01	1.02932	6.68554	0.000173266	0.00596779	0.0935728
TRINITY_DN60341_c0_g1	AT5G57850.1_|_Symbols:__|_D-aminoacid_aminotransferase-like_PLP-dependent_enzymes_superfamily_protein_|_chr5:23435548-23437287_REVERSE_LENGTH=373	29.688	0.01	0.01	0.01	1.90625	0.171988	0.01	0.01	0.696079	6.12118	0.000974905	0.0242565	0.187802
TRINITY_DN60401_c0_g1	AT1G50310.1_|_Symbols:_ATSTP9,_STP9_|_sugar_transporter_9_|_chr1:18635984-18638110_FORWARD_LENGTH=517	25.62	0.01	0.01	0.01	7.97424	0.27998	0.01	0.01	2.75474	8.10577	3.79e-07	2.73e-05	0.20171
TRINITY_DN60403_c0_g1	AT1G20860.1_|_Symbols:_PHT1;8_|_phosphate_transporter_1;8_|_chr1:7254007-7258677_REVERSE_LENGTH=534	28.853	0.01	0.01	0.01	0.642083	1.73787	0.01	0.01	0.796652	6.31588	0.000539491	0.0151267	0.129721
TRINITY_DN43794_c0_g1	AT1G11840.6_|_Symbols:_GLX1_|_glyoxalase_I_homolog_|_chr1:3995928-3997518_FORWARD_LENGTH=322	81.679	127.225	132.137	118.255	352.293	315.982	341.872	125.872	336.715	1.41957	0.000115086	0.00422069	0.000444369
TRINITY_DN43769_c0_g1	AT4G26110.1_|_Symbols:_NAP1;1,_ATNAP1;1_|_nucleosome_assembly_protein1;1_|_chr4:13232712-13235502_FORWARD_LENGTH=372	41.237	0.216761	0.348788	0.01	3.8657	4.38368	0.137465	0.19185	2.79562	3.86512	0.00125473	0.0294769	0.0951642
TRINITY_DN67505_c0_g1	AT2G25970.1_|_Symbols:__|_KH_domain-containing_protein_|_chr2:11071844-11075604_REVERSE_LENGTH=632	33.465	0.01	0.292323	0.01	1.27417	5.78758	0.01	0.104108	2.35725	4.50095	0.000557526	0.01554	0.163723
TRINITY_DN33411_c0_g2	AT4G37980.1_|_Symbols:_ELI3-1,_ELI3,_ATCAD7,_CAD7_|_elicitor-activated_gene_3-1_|_chr4:17852670-17854302_FORWARD_LENGTH=357	28.916	0.0789203	0.235859	0.01	6.52045	0.387972	0.01	0.10826	2.30614	4.41291	0.000705541	0.0187757	0.203476
TRINITY_DN33411_c0_g3	AT4G37980.1_|_Symbols:_ELI3-1,_ELI3,_ATCAD7,_CAD7_|_elicitor-activated_gene_3-1_|_chr4:17852670-17854302_FORWARD_LENGTH=357	28.916	0.01	0.01	0.01	3.73929	0.01	0.01	0.01	1.2531	6.96935	6.69e-05	0.00265936	0.211325
TRINITY_DN33328_c0_g1	AT4G35970.1_|_Symbols:_APX5_|_ascorbate_peroxidase_5_|_chr4:17028651-17030205_FORWARD_LENGTH=279	34.677	0.837044	0.631111	0.145292	5.50912	8.05541	0.201198	0.537816	4.58858	3.09286	0.0021561	0.0446846	0.110666
TRINITY_DN33331_c0_g1	AT1G02810.1_|_Symbols:__|_Plant_invertase/pectin_methylesterase_inhibitor_superfamily_|_chr1:618284-620333_FORWARD_LENGTH=579	36.17	0.0789203	0.122929	0.01	3.36004	1.4139	0.137465	0.0706165	1.63713	4.53502	0.00124895	0.029371	0.118197
TRINITY_DN41840_c0_g1	AT1G08660.1_|_Symbols:_MGP2_|_MALE_GAMETOPHYTE_DEFECTIVE_2_|_chr1:2757116-2759677_REVERSE_LENGTH=474	82.099	25.5106	23.4428	15.2303	7.40537	3.62773	3.51529	21.3946	4.84946	-2.14135	0.000353111	0.010787	0.010946
TRINITY_DN41198_c1_g1	AT4G18990.1_|_Symbols:_XTH29_|_xyloglucan_endotransglucosylase/hydrolase_29_|_chr4:10401941-10404248_REVERSE_LENGTH=357	28.889	43.4159	43.1112	63.8168	115.869	141.061	142.062	50.1146	132.997	1.40809	0.000674349	0.0181027	0.000991481
TRINITY_DN41165_c1_g1	AT1G30580.1_|_Symbols:__|_GTP_binding_|_chr1:10831953-10835454_REVERSE_LENGTH=394	86.294	137.685	124.402	164.457	67.0715	29.2219	58.3253	142.181	51.5396	-1.46398	0.000377009	0.0113605	0.00263624
TRINITY_DN41209_c1_g1	AT3G10610.1_|_Symbols:__|_Ribosomal_S17_family_protein_|_chr3:3319459-3319881_FORWARD_LENGTH=140	59.69	0.01	0.631111	0.01	3.61287	10.2692	0.01	0.217037	4.63071	4.41522	6.42e-05	0.00256613	0.139676
TRINITY_DN27807_c0_g1	AT5G42320.1_|_Symbols:__|_Zn-dependent_exopeptidases_superfamily_protein_|_chr5:16918651-16920845_REVERSE_LENGTH=379	25.54	0.147841	0.179394	0.01	2.47519	7.89337	0.01	0.112412	3.45952	4.94371	5.53e-05	0.00225659	0.143551
TRINITY_DN27725_c0_g1	AT5G22340.2_|_Symbols:__|_unknown_protein;_FUNCTIONS_IN:_molecular_function_unknown;_INVOLVED_IN:_biological_process_unknown;_LOCATED_IN:_chloroplast;_EXPRESSED_IN:_22_plant_structures;_EXPRESSED_DURING:_13_growth_stages;_Has_43_Blast_hits_to_43_proteins_in_15_species:_Archae_-_0;_Bacteria_-_0;_Metazoa_-_0;_Fungi_-_0;_Plants_-_42;_Viruses_-_0;_Other_Eukaryotes_-_1_(source:_NCBI_BLink)._|_chr5:739…	51.799	3.93846	3.90606	1.97173	0.452458	0.171988	0.201198	3.27208	0.275215	-3.57158	0.00158654	0.0355213	0.0208783
TRINITY_DN27746_c0_g1	AT1G21900.1_|_Symbols:__|_emp24/gp25L/p24_family/GOLD_family_protein_|_chr1:7691165-7692327_REVERSE_LENGTH=216	32.68	0.01	0.01	0.01	1.08454	0.657953	0.01	0.01	0.584164	5.8683	0.00190595	0.0408626	0.103724
TRINITY_DN27731_c0_g1	AT2G39830.1_|_Symbols:_DAR2_|_DA1-related_protein_2_|_chr2:16619950-16623658_REVERSE_LENGTH=528	23.59	0.01	0.179394	0.01	1.21096	3.03378	0.01	0.0664646	1.41825	4.41538	0.00211717	0.0440897	0.13182
TRINITY_DN27741_c0_g1	AT5G65850.1_|_Symbols:__|_F-box_and_associated_interaction_domains-containing_protein_|_chr5:26346317-26347495_FORWARD_LENGTH=392	27.273	0.01	0.01	0.01	0.452458	1.73787	0.01	0.01	0.733444	6.19661	0.000755668	0.019891	0.148737
TRINITY_DN5678_c0_g1	AT3G12240.1_|_Symbols:_SCPL15_|_serine_carboxypeptidase-like_15_|_chr3:3902436-3904918_REVERSE_LENGTH=436	28.788	0.905964	3.28495	0.01	19.9838	54.438	0.0737326	1.4003	24.8319	4.14838	2.79e-10	3.73e-08	0.138905
TRINITY_DN5698_c0_g1	AT5G20260.1_|_Symbols:__|_Exostosin_family_protein_|_chr5:6836806-6839532_REVERSE_LENGTH=458	62.028	15.586	14.4649	22.0627	7.34216	2.54781	4.40755	17.3712	4.76584	-1.86589	0.00249459	0.0498199	0.00821888
TRINITY_DN5673_c0_g1	AT3G50150.1_|_Symbols:__|_Plant_protein_of_unknown_function_(DUF247)_|_chr3:18595809-18597551_REVERSE_LENGTH=509	31.799	1.66409	3.28495	30.9919	1.21096	0.01	4.78995	11.9803	2.00363	-2.57998	0.000317011	0.0098645	0.202385
TRINITY_DN5647_c0_g1	AT3G09630.1_|_Symbols:__|_Ribosomal_protein_L4/L1_family_|_chr3:2953813-2955444_FORWARD_LENGTH=406	58.841	0.837044	1.59101	0.01	11.3243	30.4638	0.01	0.812685	13.9327	4.09963	6.61e-08	5.68e-06	0.138861
TRINITY_DN5612_c0_g1	AT4G18100.1_|_Symbols:__|_Ribosomal_protein_L32e_|_chr4:10035715-10036475_REVERSE_LENGTH=133	63.704	0.01	0.01	0.01	0.01	10.7012	0.01	0.01	3.57374	8.48129	3.33e-08	3.03e-06	0.211325
TRINITY_DN5650_c0_g1	AT5G59240.1_|_Symbols:__|_Ribosomal_protein_S8e_family_protein_|_chr5:23902626-23903670_REVERSE_LENGTH=210	61.692	0.354602	1.25222	0.01	7.59499	22.3644	0.01	0.538941	9.98978	4.21225	7.62e-07	5.12e-05	0.143182
TRINITY_DN5648_c0_g1	AT3G13470.1_|_Symbols:__|_TCP-1/cpn60_chaperonin_family_protein_|_chr3:4389685-4392624_FORWARD_LENGTH=596	85.524	508.911	467.028	622.759	126.553	52.1162	234.164	532.9	137.611	-1.95327	4.55e-08	4.05e-06	0.00259284
TRINITY_DN5695_c0_g1	AT5G43020.1_|_Symbols:__|_Leucine-rich_repeat_protein_kinase_family_protein_|_chr5:17255426-17257742_REVERSE_LENGTH=669	55.116	15.3103	17.0623	22.2655	0.01	0.01	0.26493	18.2127	0.0949768	-7.58316	2.04e-18	8.18e-16	0.00645981
TRINITY_DN5617_c0_g1	AT2G35800.1_|_Symbols:__|_mitochondrial_substrate_carrier_family_protein_|_chr2:15044437-15048352_FORWARD_LENGTH=823	53.373	13.1736	15.9893	18.4064	2.85437	1.09392	3.38783	15.8564	2.44537	-2.69694	5.03e-05	0.00208782	0.00253614
TRINITY_DN5668_c0_g1	AT1G16030.1_|_Symbols:_Hsp70b_|_heat_shock_protein_70B_|_chr1:5502386-5504326_REVERSE_LENGTH=646	73.393	0.01	0.0664646	0.077646	0.199625	89.0113	0.0737326	0.0513702	29.7616	9.1783	3.87e-27	3.83e-24	0.210772
TRINITY_DN5603_c0_g1	AT1G73240.1_|_Symbols:__|_CONTAINS_InterPro_DOMAIN/s:_Nucleoporin_protein_Ndc1-Nup_(InterPro:IPR019049);_Has_36_Blast_hits_to_36_proteins_in_17_species:_Archae_-_0;_Bacteria_-_0;_Metazoa_-_1;_Fungi_-_0;_Plants_-_35;_Viruses_-_0;_Other_Eukaryotes_-_0_(source:_NCBI_BLink)._|_chr1:27542397-27544668_REVERSE_LENGTH=519	52.985	26.6822	21.2407	16.3803	6.45724	2.16984	2.04944	21.4344	3.55884	-2.59045	2.67e-05	0.00121341	0.00679368
TRINITY_DN5607_c0_g1	AT3G61220.2_|_Symbols:__|_NAD(P)-binding_Rossmann-fold_superfamily_protein_|_chr3:22663025-22664316_FORWARD_LENGTH=303	56.742	2.03226	2.24758	2.07638	0.01	0.117992	0.01	2.11874	0.0459974	-5.52551	0.000112011	0.0041194	4.05e-05
TRINITY_DN5629_c0_g1	AT2G24200.1_|_Symbols:__|_Cytosol_aminopeptidase_family_protein_|_chr2:10287017-10289450_REVERSE_LENGTH=520	76.515	273.899	290.859	380.451	1387.52	1460.72	1009.96	315.07	1286.07	2.02922	5.78e-10	7.4e-08	0.00798234
TRINITY_DN5623_c0_g1	AT5G35520.1_|_Symbols:_MIS12,_ATMIS12_|_minichromosome_instability_12_(mis12)-like_|_chr5:13701396-13702925_FORWARD_LENGTH=238	45.54	12.8981	13.11	7.92458	1.33737	1.84587	1.66705	11.3109	1.61676	-2.80653	0.000156504	0.00548911	0.0142093
TRINITY_DN5610_c0_g2	AT2G27230.1_|_Symbols:_LHW_|_transcription_factor-related_|_chr2:11650895-11653840_FORWARD_LENGTH=650	38.636	214.852	203.564	205.85	62.2701	48.0127	47.0447	208.089	52.4425	-1.98839	7.91e-07	5.3e-05	1.67e-05
TRINITY_DN5670_c0_g1	AT5G35630.1_|_Symbols:_GS2,_GLN2,_ATGSL1_|_glutamine_synthetase_2_|_chr5:13831220-13833239_FORWARD_LENGTH=430	82.258	45.4285	43.6572	291.313	301.366	69.5569	462.327	126.799	277.75	1.13124	0.00234343	0.0475284	0.174452
TRINITY_DN5609_c0_g1	AT1G19290.1_|_Symbols:__|_Pentatricopeptide_repeat_(PPR)_superfamily_protein_|_chr1:6666249-6668963_FORWARD_LENGTH=904	49.6	13.2426	12.2064	8.26281	0.958124	1.14397	2.36811	11.2373	1.49007	-2.91484	0.000100649	0.00376093	0.008548
TRINITY_DN5669_c0_g2	AT4G28260.1_|_Symbols:__|_unknown_protein;_Has_50_Blast_hits_to_42_proteins_in_12_species:_Archae_-_0;_Bacteria_-_0;_Metazoa_-_1;_Fungi_-_0;_Plants_-_49;_Viruses_-_0;_Other_Eukaryotes_-_0_(source:_NCBI_BLink)._|_chr4:14005048-14006762_FORWARD_LENGTH=516	39.086	107.53	106.5	125.873	369.336	170.379	292.288	113.301	277.334	1.29146	0.000569222	0.0157993	0.0518268
TRINITY_DN5688_c0_g2	AT2G38740.1_|_Symbols:__|_Haloacid_dehalogenase-like_hydrolase_(HAD)_superfamily_protein_|_chr2:16194639-16195995_REVERSE_LENGTH=244	65	61.0734	53.482	36.5388	90.3979	121.123	187.353	50.3647	132.958	1.40049	0.000718314	0.019055	0.0469821
TRINITY_DN5660_c0_g1	AT1G09750.1_|_Symbols:__|_Eukaryotic_aspartyl_protease_family_protein_|_chr1:3157541-3158960_FORWARD_LENGTH=449	66.667	169.355	134.111	382.187	0.579064	0.171988	1.60332	228.551	0.784789	-8.18599	5.99e-51	2.45e-47	0.0494354
TRINITY_DN5664_c0_g1	AT5G66980.1_|_Symbols:__|_AP2/B3-like_transcriptional_factor_family_protein_|_chr5:26741563-26742826_FORWARD_LENGTH=334	41.463	22.6848	22.2571	12.3216	3.42325	2.87179	0.838524	19.0878	2.37785	-3.00492	3.85e-06	0.000218114	0.0165524
TRINITY_DN5664_c0_g2	AT5G66980.1_|_Symbols:__|_AP2/B3-like_transcriptional_factor_family_protein_|_chr5:26741563-26742826_FORWARD_LENGTH=334	41.463	5.86823	5.65646	12.7274	0.578874	0.603956	0.838524	8.08405	0.673785	-3.58472	3.99e-05	0.00171637	0.0427969
TRINITY_DN5604_c0_g1	AT3G24630.1_|_Symbols:__|_unknown_protein;_Has_5348_Blast_hits_to_3182_proteins_in_353_species:_Archae_-_0;_Bacteria_-_481;_Metazoa_-_1959;_Fungi_-_405;_Plants_-_180;_Viruses_-_10;_Other_Eukaryotes_-_2313_(source:_NCBI_BLink)._|_chr3:8988398-8990737_FORWARD_LENGTH=724	34.821	2.62897	3.73661	3.52759	15.6856	11.4572	22.4439	3.29772	16.5289	2.32545	0.000304139	0.0095283	0.0261641
TRINITY_DN5680_c0_g1	AT3G01540.2_|_Symbols:_DRH1,_ATDRH1_|_DEAD_box_RNA_helicase_1_|_chr3:213077-216142_REVERSE_LENGTH=619	63.059	7.91206	6.58446	9.34515	1.65373	0.27998	1.60332	7.94722	1.17901	-2.75288	0.000874958	0.0222673	0.00214603
TRINITY_DN5618_c1_g1	AT3G12110.1_|_Symbols:_ACT11_|_actin-11_|_chr3:3858116-3859609_FORWARD_LENGTH=377	86.831	0.147841	1.02636	0.551168	4.24723	10.5453	0.647326	0.575124	5.14663	3.16168	0.00123603	0.0291156	0.127105
TRINITY_DN5687_c0_g1	AT4G35350.1_|_Symbols:_XCP1_|_xylem_cysteine_peptidase_1_|_chr4:16810529-16811875_FORWARD_LENGTH=355	46.021	399.955	406.16	367.243	113.722	69.7729	56.987	391.119	80.1605	-2.28664	1.4e-09	1.69e-07	0.000119959
TRINITY_DN5675_c0_g1	AT3G62840.1_|_Symbols:__|_Small_nuclear_ribonucleoprotein_family_protein_|_chr3:23235727-23236615_REVERSE_LENGTH=109	90.826	106.285	92.7249	33.0212	16.9491	12.0511	9.56989	77.3438	12.8567	-2.58876	4.66e-08	4.13e-06	0.0509634
TRINITY_DN5699_c0_g1	AT1G04945.3_|_Symbols:__|_HIT-type_Zinc_finger_family_protein_|_chr1:1399588-1402651_FORWARD_LENGTH=644	49.351	22.9604	21.9182	9.88625	6.77328	2.65575	1.60332	18.255	3.67745	-2.31151	0.000234812	0.00766846	0.0297272
TRINITY_DN32297_c0_g1	AT5G36220.1_|_Symbols:_CYP81D1,_CYP91A1_|_cytochrome_p450_81d1_|_chr5:14253827-14256015_REVERSE_LENGTH=502	25.833	0.01	0.01	0.01	0.01	3.57374	0.01	0.01	1.19791	6.90438	8e-05	0.00309211	0.211325
TRINITY_DN32236_c0_g1	AT1G64960.1_|_Symbols:__|_ARM_repeat_superfamily_protein_|_chr1:24129918-24134049_FORWARD_LENGTH=1203	50.703	10.2799	9.10081	7.58635	0.01	0.01	0.201198	8.98902	0.0737326	-6.92972	3.23e-11	5.03e-09	0.00362707
TRINITY_DN32236_c0_g2	AT1G64960.1_|_Symbols:__|_ARM_repeat_superfamily_protein_|_chr1:24129918-24134049_FORWARD_LENGTH=1203	50.703	4.14522	4.24479	4.40699	0.199625	0.063996	0.0737326	4.26567	0.112451	-5.2454	1.02e-05	0.000517721	6.09e-06
TRINITY_DN32265_c0_g1	AT1G71695.1_|_Symbols:__|_Peroxidase_superfamily_protein_|_chr1:26964359-26966557_FORWARD_LENGTH=358	58.457	28.6809	25.0238	18.6126	13.2837	2.54781	0.965989	24.1058	5.59918	-2.10609	0.000294489	0.009267	0.0107704
TRINITY_DN32301_c0_g1	AT1G60420.1_|_Symbols:__|_DC1_domain-containing_protein_|_chr1:22261978-22264243_FORWARD_LENGTH=578	49.18	0.01	0.01	0.01	0.01	2.16984	0.01	0.01	0.729947	6.18972	0.000760627	0.0199583	0.211325
TRINITY_DN32235_c0_g1	AT5G42320.1_|_Symbols:__|_Zn-dependent_exopeptidases_superfamily_protein_|_chr5:16918651-16920845_REVERSE_LENGTH=379	27.273	0.01	0.01	0.01	0.01	2.43982	0.01	0.01	0.819941	6.35745	0.000469785	0.013509	0.211325
TRINITY_DN53877_c0_g1	AT5G10360.1_|_Symbols:_EMB3010,_RPS6B_|_Ribosomal_protein_S6e_|_chr5:3258734-3260142_REVERSE_LENGTH=249	54.357	0.216761	0.122929	0.01	4.53356	1.73787	0.01	0.116563	2.09381	4.16694	0.00139577	0.0321298	0.136096
TRINITY_DN53821_c0_g1	AT5G48230.2_|_Symbols:_EMB1276,_ACAT2_|_acetoacetyl-CoA_thiolase_2_|_chr5:19552570-19555122_REVERSE_LENGTH=403	40.108	0.01	0.01	0.01	0.199625	2.38583	0.01	0.01	0.86515	6.43488	0.000374279	0.0113005	0.189273
TRINITY_DN45659_c0_g1	AT3G13410.1_|_Symbols:__|_unknown_protein;_FUNCTIONS_IN:_molecular_function_unknown;_INVOLVED_IN:_biological_process_unknown;_LOCATED_IN:_endoplasmic_reticulum;_EXPRESSED_IN:_25_plant_structures;_EXPRESSED_DURING:_15_growth_stages;_BEST_Arabidopsis_thaliana_protein_match_is:_unknown_protein_(TAIR:AT1G55546.1);_Has_49_Blast_hits_to_49_proteins_in_14_species:_Archae_-_0;_Bacteria_-_0;_Metazoa_-_0;_…	31.818	0.01	0.01	0.01	0.01	1.84587	0.01	0.01	0.621955	5.95874	0.0014323	0.0327007	0.211325
TRINITY_DN45643_c0_g1	AT3G17910.1_|_Symbols:_SURF1_|_Surfeit_locus_1_cytochrome_c_oxidase_biogenesis_protein_|_chr3:6133581-6136053_FORWARD_LENGTH=354	35.294	0.01	0.01	0.01	0.452458	1.37324	0.01	0.01	0.611899	5.93522	0.00155254	0.034913	0.136308
TRINITY_DN45681_c0_g1	AT4G26050.1_|_Symbols:_PIRL8_|_plant_intracellular_ras_group-related_LRR_8_|_chr4:13210522-13213149_FORWARD_LENGTH=383	27.239	0.01	0.348788	0.01	1.52693	4.54572	0.01	0.122929	2.02755	4.04384	0.00198889	0.0421498	0.144449
TRINITY_DN64835_c0_g1	AT5G28400.1_|_Symbols:__|_unknown_protein;_BEST_Arabidopsis_thaliana_protein_match_is:_unknown_protein_(TAIR:AT5G28320.1);_Has_2580_Blast_hits_to_2028_proteins_in_270_species:_Archae_-_20;_Bacteria_-_158;_Metazoa_-_939;_Fungi_-_198;_Plants_-_144;_Viruses_-_14;_Other_Eukaryotes_-_1107_(source:_NCBI_BLink)._|_chr5:10344024-10348234_REVERSE_LENGTH=973	25.263	0.01	0.01	0.01	0.01	2.16984	0.01	0.01	0.729947	6.18972	0.000760627	0.0199583	0.211325
TRINITY_DN64850_c0_g1	AT1G11960.1_|_Symbols:__|_ERD_(early-responsive_to_dehydration_stress)_family_protein_|_chr1:4039871-4043143_REVERSE_LENGTH=771	22.795	0.0789203	0.74404	0.01	5.50912	4.32968	0.01	0.277654	3.28293	3.56363	0.00170711	0.0375895	0.106085
TRINITY_DN64877_c0_g1	AT3G23990.1_|_Symbols:_HSP60,_HSP60-3B_|_heat_shock_protein_60_|_chr3:8669013-8672278_FORWARD_LENGTH=577	57.566	0.01	0.01	0.01	0.01	1.73787	0.01	0.01	0.585958	5.87272	0.0018037	0.0391126	0.211325
TRINITY_DN15805_c0_g4	AT4G30800.1_|_Symbols:__|_Nucleic_acid-binding,_OB-fold-like_protein_|_chr4:15001216-15002392_FORWARD_LENGTH=159	70.707	0.0789203	0.0664646	0.01	3.36004	1.73787	0.01	0.051795	1.70264	5.03881	0.000477498	0.0136849	0.114971
TRINITY_DN15891_c0_g1	AT1G69620.1_|_Symbols:_RPL34_|_ribosomal_protein_L34_|_chr1:26189900-26191081_FORWARD_LENGTH=119	55.446	0.492442	0.292323	0.01	7.91103	4.76165	0.137465	0.264922	4.27005	4.01061	0.000261482	0.00838174	0.108827
TRINITY_DN15896_c0_g1	AT1G18600.1_|_Symbols:_ATRBL12,_RBL12_|_RHOMBOID-like_protein_12_|_chr1:6400647-6402587_FORWARD_LENGTH=336	56.777	31.3688	31.4608	22.0625	9.87049	5.30161	11.3544	28.2974	8.84217	-1.6782	0.00206895	0.0433668	0.00519373
TRINITY_DN15814_c0_g1	AT3G48610.1_|_Symbols:_NPC6_|_non-specific_phospholipase_C6_|_chr3:18011653-18013959_REVERSE_LENGTH=520	24	0.01	0.01	0.01	0.768499	0.873937	0.01	0.01	0.550812	5.78349	0.0023496	0.0476114	0.0926111
TRINITY_DN15813_c0_g1	AT5G24840.1_|_Symbols:__|_tRNA_(guanine-N-7)_methyltransferase_|_chr5:8533897-8534652_REVERSE_LENGTH=251	74.609	25.2313	27.8854	11.1716	7.02612	2.87179	2.9417	21.4294	4.27987	-2.32395	0.000126536	0.00459026	0.0359861
TRINITY_DN15849_c0_g1	AT1G20570.1_|_Symbols:__|_Spc97_/_Spc98_family_of_spindle_pole_body_(SBP)_component_|_chr1:7122018-7126559_REVERSE_LENGTH=976	32.203	0.216761	0.292323	0.01	4.30816	8.00141	0.01	0.173028	4.10653	4.56884	7.32e-05	0.00286688	0.115237
TRINITY_DN15870_c0_g1	AT5G12360.1_|_Symbols:__|_unknown_protein;_BEST_Arabidopsis_thaliana_protein_match_is:_unknown_protein_(TAIR:AT3G14190.1);_Has_30201_Blast_hits_to_17322_proteins_in_780_species:_Archae_-_12;_Bacteria_-_1396;_Metazoa_-_17338;_Fungi_-_3422;_Plants_-_5037;_Viruses_-_0;_Other_Eukaryotes_-_2996_(source:_NCBI_BLink)._|_chr5:4000890-4002248_REVERSE_LENGTH=194	41.818	6.41959	5.14828	5.48933	0.894916	0.225984	0.26493	5.68573	0.461943	-3.62156	0.00021127	0.00704082	0.000477642
TRINITY_DN35872_c0_g1	AT3G15880.2_|_Symbols:_WSIP2,_TPR4_|_WUS-interacting_protein_2_|_chr3:5364454-5371869_REVERSE_LENGTH=1137	32.787	0.147841	0.01	0.01	0.642083	4.59966	0.01	0.0559469	1.75058	4.96763	0.000460574	0.013339	0.179667
TRINITY_DN35947_c0_g1	AT3G50370.1_|_Symbols:__|_unknown_protein;_FUNCTIONS_IN:_molecular_function_unknown;_INVOLVED_IN:_biological_process_unknown;_LOCATED_IN:_cellular_component_unknown;_EXPRESSED_IN:_26_plant_structures;_EXPRESSED_DURING:_15_growth_stages;_Has_27734_Blast_hits_to_16708_proteins_in_1259_species:_Archae_-_81;_Bacteria_-_3434;_Metazoa_-_10876;_Fungi_-_2514;_Plants_-_987;_Viruses_-_212;_Other_Eukaryotes…	43.103	0.01	0.01	0.01	1.02133	1.62988	0.01	0.01	0.887071	6.47098	0.000341523	0.0104818	0.102251
TRINITY_DN36010_c0_g2	AT5G60900.1_|_Symbols:_RLK1_|_receptor-like_protein_kinase_1_|_chr5:24498467-24501494_REVERSE_LENGTH=748	39.08	0.01	0.01	0.01	2.21572	0.873937	1.91873	0.01	1.66946	7.38324	1.34e-05	0.000658559	0.0275959
TRINITY_DN35976_c0_g1	AT1G23145.1_|_Symbols:_RALFL2_|_RALF-like_2_|_chr1:8203962-8204255_FORWARD_LENGTH=97	36.842	0.01	0.01	0.01	0.01	3.19577	0.01	0.01	1.07192	6.74406	0.000138996	0.00496303	0.211325
TRINITY_DN36003_c0_g1	AT1G65810.1_|_Symbols:__|_P-loop_containing_nucleoside_triphosphate_hydrolases_superfamily_protein_|_chr1:24477043-24480728_REVERSE_LENGTH=1050	32.759	0.01	0.01	0.01	0.01	11.6191	0.01	0.01	3.87972	8.59981	1.47e-08	1.44e-06	0.211325
TRINITY_DN26282_c0_g1	AT4G29790.1_|_Symbols:__|_unknown_protein;_BEST_Arabidopsis_thaliana_protein_match_is:_unknown_protein_(TAIR:AT2G19390.1);_Has_538_Blast_hits_to_357_proteins_in_124_species:_Archae_-_0;_Bacteria_-_74;_Metazoa_-_109;_Fungi_-_58;_Plants_-_105;_Viruses_-_2;_Other_Eukaryotes_-_190_(source:_NCBI_BLink)._|_chr4:14584228-14590123_FORWARD_LENGTH=1211	30.952	0.147841	0.0664646	0.01	4.49779	0.765945	0.01	0.0747684	1.75791	4.55529	0.000993677	0.0246369	0.174418
TRINITY_DN26265_c0_g1	AT5G11720.1_|_Symbols:__|_Glycosyl_hydrolases_family_31__protein_|_chr5:3776840-3780025_FORWARD_LENGTH=902	38.482	0.01	0.01	0.01	0.01	8.32539	0.01	0.01	2.7818	8.11987	3.33e-07	2.44e-05	0.211325
TRINITY_DN26243_c0_g1	AT1G51980.1_|_Symbols:__|_Insulinase_(Peptidase_family_M16)_protein_|_chr1:19323692-19326771_REVERSE_LENGTH=503	24.402	0.354602	0.800505	0.01	5.50912	6.65151	0.01	0.388369	4.05688	3.38487	0.00157009	0.0352302	0.107125
TRINITY_DN26260_c0_g1	AT1G18800.1_|_Symbols:_NRP2_|_NAP1-related_protein_2_|_chr1:6481466-6483463_REVERSE_LENGTH=256	42.194	0.01	0.179394	0.01	0.768499	3.89772	0.01	0.0664646	1.55874	4.55165	0.00138709	0.0319741	0.16821
TRINITY_DN33743_c0_g1	AT5G09970.1_|_Symbols:_CYP78A7_|_cytochrome_P450,_family_78,_subfamily_A,_polypeptide_7_|_chr5:3112241-3113987_FORWARD_LENGTH=536	48.276	0.147841	0.0664646	0.145292	1.71662	1.08992	4.78995	0.119866	2.53216	4.40088	0.000514091	0.014559	0.0846305
TRINITY_DN33777_c0_g1	AT1G60970.1_|_Symbols:__|_SNARE-like_superfamily_protein_|_chr1:22448008-22449387_REVERSE_LENGTH=177	81.395	70.8957	67.4918	57.5767	8.03745	2.92579	22.6988	65.3214	11.2207	-2.5414	1.48e-07	1.17e-05	0.00135964
TRINITY_DN33777_c1_g1	AT1G20650.1_|_Symbols:__|_Protein_kinase_superfamily_protein_|_chr1:7158422-7160022_REVERSE_LENGTH=381	68.602	20.3995	17.4576	14.6892	1.77983	2.11585	1.34838	17.5154	1.74802	-3.32483	9.01e-07	5.96e-05	0.00487359
TRINITY_DN33754_c0_g1	AT3G43810.1_|_Symbols:_CAM7_|_calmodulin_7_|_chr3:15664619-15666355_REVERSE_LENGTH=149	83.221	0.285681	0.179394	0.01	4.81383	5.03163	0.01	0.158358	3.28515	4.37469	0.000246322	0.00798759	0.0981775
TRINITY_DN33789_c0_g1	AT3G16320.1_|_Symbols:_CDC27a_|_Tetratricopeptide_repeat_(TPR)-like_superfamily_protein_|_chr3:5529534-5534465_FORWARD_LENGTH=717	23.457	0.01	0.01	0.01	0.01	3.78972	0.01	0.01	1.26991	6.98858	5.92e-05	0.00239001	0.211325
TRINITY_DN33733_c0_g1	AT4G18130.1_|_Symbols:_PHYE_|_phytochrome_E_|_chr4:10042312-10045948_REVERSE_LENGTH=1112	26	0.01	0.01	0.01	0.262833	1.57589	0.01	0.01	0.616239	5.94542	0.00149929	0.0339772	0.169001
TRINITY_DN20576_c0_g1	AT5G59890.1_|_Symbols:_ADF4,_ATADF4_|_actin_depolymerizing_factor_4_|_chr5:24122545-24123596_FORWARD_LENGTH=139	41.727	0.01	0.01	0.01	0.01	5.19362	0.01	0.01	1.73787	7.44118	1.01e-05	0.000514116	0.211325
TRINITY_DN20603_c0_g1	AT5G03770.1_|_Symbols:_KDTA_|_KDO_transferase_A_|_chr5:995191-997622_FORWARD_LENGTH=447	40.625	725.739	607.669	1070.05	78.0912	125.66	847.141	801.153	350.297	-1.1935	0.000295077	0.00928394	0.103892
TRINITY_DN20524_c0_g1	AT3G46920.1_|_Symbols:__|_Protein_kinase_superfamily_protein_with_octicosapeptide/Phox/Bem1p_domain_|_chr3:17280430-17284857_REVERSE_LENGTH=1171	68.333	3.81006	3.11996	5.42127	0.397214	0.225984	0.738145	4.1171	0.453781	-3.18156	0.00239354	0.048289	0.0140953
TRINITY_DN20563_c0_g1	AT4G12910.1_|_Symbols:_scpl20_|_serine_carboxypeptidase-like_20_|_chr4:7550576-7553051_REVERSE_LENGTH=497	62.544	156.597	158.563	219.521	654.73	447.991	468.636	178.227	523.786	1.55526	9.31e-06	0.000477882	0.0128568
TRINITY_DN20552_c2_g1	AT1G47530.1_|_Symbols:__|_MATE_efflux_family_protein_|_chr1:17451724-17454110_FORWARD_LENGTH=484	70.732	14.6211	9.83485	22.942	3.1072	0.063996	0.392396	15.7993	1.18787	-3.73342	1.47e-07	1.17e-05	0.0273916
TRINITY_DN20595_c0_g1	AT1G62580.1_|_Symbols:__|_Flavin-binding_monooxygenase_family_protein_|_chr1:23173333-23176931_FORWARD_LENGTH=497	26.667	1.25057	3.39788	0.01	38.7708	5.19362	0.01	1.55281	14.6581	3.23874	4.41e-06	0.000245817	0.196764
TRINITY_DN20534_c0_g1	AT2G26300.1_|_Symbols:_GPA1,_GP_ALPHA_1,_ATGPA1_|_G_protein_alpha_subunit_1_|_chr2:11198087-11200822_FORWARD_LENGTH=383	39.837	0.01	0.01	0.01	0.831707	2.22384	0.201198	0.01	1.08558	6.76232	0.000133047	0.00478497	0.106828
TRINITY_DN80833_c0_g1	AT4G17940.1_|_Symbols:__|_Tetratricopeptide_repeat_(TPR)-like_superfamily_protein_|_chr4:9965787-9966778_FORWARD_LENGTH=274	42.857	3.52487	3.22848	0.01	17.2658	68.261	0.0737326	2.25445	28.5335	3.66181	3.07e-09	3.5e-07	0.16392
TRINITY_DN12129_c0_g1	AT4G04460.1_|_Symbols:__|_Saposin-like_aspartyl_protease_family_protein_|_chr4:2225232-2227746_FORWARD_LENGTH=508	36.628	0.01	0.292323	0.01	2.28556	10.4312	0.01	0.104108	4.24227	5.34869	9.39e-06	0.000481649	0.160466
TRINITY_DN12110_c0_g1	AT5G15200.1_|_Symbols:__|_Ribosomal_protein_S4_|_chr5:4935124-4936334_REVERSE_LENGTH=198	75.141	0.699203	0.574646	0.145292	9.9969	5.62559	0.01	0.473047	5.21083	3.46146	0.000504362	0.0143386	0.121288
TRINITY_DN12110_c2_g1	AT5G15200.1_|_Symbols:__|_Ribosomal_protein_S4_|_chr5:4935124-4936334_REVERSE_LENGTH=198	76.712	0.01	0.461717	0.01	4.81383	1.95386	0.01	0.160572	2.25923	3.81453	0.00242995	0.0488364	0.135344
TRINITY_DN12141_c0_g1	AT3G45300.1_|_Symbols:_IVD,_ATIVD,_IVDH_|_isovaleryl-CoA-dehydrogenase_|_chr3:16621659-16624848_REVERSE_LENGTH=409	29.965	0.0789203	0.292323	0.145292	5.38264	3.95171	0.137465	0.172179	3.15727	4.1967	0.000431002	0.0126578	0.0982996
TRINITY_DN12166_c0_g1	AT5G45000.1_|_Symbols:__|_Disease_resistance_protein_(TIR-NBS-LRR_class)_family_|_chr5:18165427-18167005_FORWARD_LENGTH=419	23.649	5.86823	4.69657	7.38341	0.0732083	0.063996	0.137465	5.98274	0.0915565	-6.03	8.62e-08	7.21e-06	0.00845831
TRINITY_DN12131_c0_g1	AT4G29510.1_|_Symbols:_ATPRMT11,_PRMT11,_ATPRMT1B,_PRMT1B_|_arginine_methyltransferase_11_|_chr4:14491739-14493752_FORWARD_LENGTH=390	78.4	12.4845	11.924	6.43637	2.47512	1.14392	2.04944	10.2816	1.88949	-2.444	0.00103411	0.0253997	0.0220792
TRINITY_DN12131_c0_g2	AT4G29510.1_|_Symbols:_ATPRMT11,_PRMT11,_ATPRMT1B,_PRMT1B_|_arginine_methyltransferase_11_|_chr4:14491739-14493752_FORWARD_LENGTH=390	78.4	181.615	165.092	157.626	44.5719	31.4358	94.1431	168.111	56.7169	-1.56756	0.000108679	0.00401371	0.00913969
TRINITY_DN12164_c0_g1	AT1G22450.1_|_Symbols:_COX6B,_ATCOX6B2_|_cytochrome_C_oxidase_6B_|_chr1:7925447-7926918_FORWARD_LENGTH=191	52.874	0.0789203	0.292323	0.01	2.91758	4.0597	0.01	0.127081	2.32909	4.19595	0.00103623	0.025435	0.104389
TRINITY_DN12109_c0_g1	AT1G78560.1_|_Symbols:__|_Sodium_Bile_acid_symporter_family_|_chr1:29546846-29548764_REVERSE_LENGTH=401	26.415	0.01	0.01	0.01	0.01	10.8633	0.01	0.01	3.62775	8.50293	2.87e-08	2.66e-06	0.211325
TRINITY_DN12192_c0_g1	AT3G42670.1_|_Symbols:_CHR38,_CLSY_|_chromatin_remodeling_38_|_chr3:14755906-14760085_REVERSE_LENGTH=1256	60.53	6.55743	6.72929	8.3981	0.452458	0.27998	1.15719	7.22828	0.629875	-3.52051	9.13e-05	0.00346631	0.00133422
TRINITY_DN12105_c0_g1	AT1G30070.2_|_Symbols:__|_SGS_domain-containing_protein_|_chr1:10546794-10548072_REVERSE_LENGTH=229	63.755	43.0163	36.4297	64.0031	2.09587	1.46789	29.8935	47.8164	11.1524	-2.10015	2.33e-05	0.0010766	0.021857
TRINITY_DN12159_c0_g1	AT4G21215.2_|_Symbols:__|_unknown_protein;_Has_35333_Blast_hits_to_34131_proteins_in_2444_species:_Archae_-_798;_Bacteria_-_22429;_Metazoa_-_974;_Fungi_-_991;_Plants_-_531;_Viruses_-_0;_Other_Eukaryotes_-_9610_(source:_NCBI_BLink)._|_chr4:11310890-11313421_REVERSE_LENGTH=199	29.545	18.8253	15.4248	9.2775	1.21096	0.873937	0.519861	14.5092	0.868251	-4.06271	5.21e-08	4.56e-06	0.0194396
TRINITY_DN12135_c0_g1	AT1G62620.1_|_Symbols:__|_Flavin-binding_monooxygenase_family_protein_|_chr1:23182678-23184864_FORWARD_LENGTH=450	31.897	0.14791	0.235859	0.01	2.85437	10.9712	0.01	0.131256	4.61186	5.13489	9.21e-06	0.000473122	0.152834
TRINITY_DN12198_c0_g1	AT3G54250.1_|_Symbols:__|_GHMP_kinase_family_protein_|_chr3:20082468-20084688_REVERSE_LENGTH=419	76.923	63.0033	56.2953	49.5269	8.10066	3.62773	12.9477	56.2751	8.22537	-2.77435	2.88e-08	2.67e-06	0.000470324
TRINITY_DN12156_c0_g1	AT5G12950.1_|_Symbols:__|_Putative_glycosyl_hydrolase_of_unknown_function_(DUF1680)_|_chr5:4093117-4096806_FORWARD_LENGTH=861	28.302	0.01	0.01	0.01	0.01	9.35132	0.01	0.01	3.12377	8.28715	1.19e-07	9.61e-06	0.211325
TRINITY_DN12139_c0_g1	AT5G64040.2_|_Symbols:_PSAN_|_photosystem_I_reaction_center_subunit_PSI-N,_chloroplast,_putative_/_PSI-N,_putative_(PSAN)_|_chr5:25628690-25629409_REVERSE_LENGTH=181	53.333	23.7875	22.7653	12.5245	3.044	2.27789	8.80516	19.6924	4.70902	-2.06414	0.000680122	0.0182338	0.0164741
TRINITY_DN12139_c1_g1	AT4G24790.1_|_Symbols:__|_AAA-type_ATPase_family_protein_|_chr4:12778222-12781345_FORWARD_LENGTH=857	54.43	17.6537	15.204	13.9451	0.262833	0.01	0.0737326	15.6009	0.115522	-7.07732	7.55e-16	2.28e-13	0.00237136
TRINITY_DN12124_c0_g1	AT2G28120.1_|_Symbols:__|_Major_facilitator_superfamily_protein_|_chr2:11985934-11987667_FORWARD_LENGTH=577	69.19	17.1712	23.0476	20.5067	4.30816	1.79187	1.98571	20.2418	2.69525	-2.90885	5.09e-06	0.000279369	0.00158779
TRINITY_DN12142_c0_g1	AT5G26850.1_|_Symbols:__|_Uncharacterized_protein_|_chr5:9445950-9450584_FORWARD_LENGTH=983	55.506	102.701	94.5318	78.9528	4.43458	2.16984	1.73078	92.062	2.7784	-5.05028	1.18e-21	7.07e-19	0.00274235
TRINITY_DN12134_c0_g1	AT1G63830.2_|_Symbols:__|_PLAC8_family_protein_|_chr1:23685408-23687098_FORWARD_LENGTH=232	28.395	0.01	0.01	0.01	0.01	6.92149	0.01	0.01	2.31383	7.85414	1.51e-06	9.45e-05	0.211325
TRINITY_DN12130_c0_g1	AT2G41890.1_|_Symbols:__|_curculin-like_(mannose-binding)_lectin_family_protein_/_PAN_domain-containing_protein_|_chr2:17478058-17480352_REVERSE_LENGTH=764	48.255	19.9969	18.8127	20.5067	3.8025	2.22384	5.55474	19.7721	3.86036	-2.35666	0.000140111	0.00499799	0.000335772
TRINITY_DN12122_c0_g1	AT2G20530.1_|_Symbols:_ATPHB6,_PHB6_|_prohibitin_6_|_chr2:8842300-8843787_FORWARD_LENGTH=286	25.664	0.561363	1.08283	0.01	3.044	13.293	0.01	0.551397	5.44901	3.30483	0.000665993	0.0179072	0.17353
TRINITY_DN12162_c0_g1	AT5G10920.1_|_Symbols:__|_L-Aspartase-like_family_protein_|_chr5:3441805-3443892_FORWARD_LENGTH=517	76.433	44.8069	38.8577	33.3595	10.5658	5.94962	8.55017	39.008	8.35519	-2.22303	2.28e-05	0.00105453	0.00266562
TRINITY_DN12187_c0_g1	AT2G45700.1_|_Symbols:__|_sterile_alpha_motif_(SAM)_domain-containing_protein_|_chr2:18827216-18830505_REVERSE_LENGTH=723	58.88	25.9932	27.7341	13.6068	4.49779	1.89986	1.22092	22.4447	2.53952	-3.14375	6.57e-07	4.5e-05	0.020404
TRINITY_DN18921_c1_g1	AT3G48520.1_|_Symbols:_CYP94B3_|_cytochrome_P450,_family_94,_subfamily_B,_polypeptide_3_|_chr3:17975104-17976624_REVERSE_LENGTH=506	50.505	0.799414	0.944151	7.17594	11.4616	14.8613	14.9837	2.97317	13.7689	2.21134	0.00090849	0.0229706	0.00949961
TRINITY_DN19001_c0_g1	AT5G61140.2_|_Symbols:__|_U5_small_nuclear_ribonucleoprotein_helicase_|_chr5:24589999-24603311_FORWARD_LENGTH=2157	33.898	3.0425	3.51081	6.09814	14.8639	21.3036	40.7351	4.21715	25.6342	2.60373	1.12e-05	0.000563253	0.0541559
TRINITY_DN18972_c0_g2	AT1G66580.1_|_Symbols:_SAG24,_RPL10C_|_senescence_associated_gene_24_|_chr1:24839208-24840439_FORWARD_LENGTH=221	73.301	0.01	0.01	0.01	0.0732083	3.73573	0.01	0.01	1.27298	6.99206	5.85e-05	0.00236724	0.20647
TRINITY_DN18954_c0_g1	AT5G13240.1_|_Symbols:__|_transcription_regulators_|_chr5:4225261-4227152_REVERSE_LENGTH=224	29.13	1.11273	0.74404	0.01	7.02612	7.67744	0.01	0.622255	4.90452	2.97853	0.00236454	0.0478193	0.110801
TRINITY_DN18920_c0_g1	AT5G35926.1_|_Symbols:__|_Protein_with_RNI-like/FBD-like_domains_|_chr5:14062676-14065597_FORWARD_LENGTH=368	37.5	0.01	0.01	0.01	0.0732083	11.8359	0.01	0.01	3.97303	8.6341	1.15e-08	1.17e-06	0.209786
TRINITY_DN18903_c0_g2	AT1G14290.1_|_Symbols:_SBH2_|_sphingoid_base_hydroxylase_2_|_chr1:4880307-4881784_REVERSE_LENGTH=259	27.273	0.01	0.01	0.01	0.01	5.89557	0.01	0.01	1.97186	7.62341	4.63e-06	0.000256346	0.211325
TRINITY_DN18981_c0_g1	AT3G53750.1_|_Symbols:_ACT3_|_actin_3_|_chr3:19915924-19917371_FORWARD_LENGTH=377	82.703	0.01	0.01	0.01	0.01	4.70814	0.01	0.01	1.57605	7.30017	1.8e-05	0.000856204	0.211325
TRINITY_DN18985_c0_g1	AT4G26000.1_|_Symbols:_PEP_|_RNA-binding_KH_domain-containing_protein_|_chr4:13197280-13199539_FORWARD_LENGTH=495	23.123	0.216761	0.800505	0.01	3.92891	10.7552	0.01	0.342422	4.89804	3.83836	0.000231668	0.00757921	0.141765
TRINITY_DN18946_c0_g1	AT5G35530.1_|_Symbols:__|_Ribosomal_protein_S3_family_protein_|_chr5:13710355-13712192_REVERSE_LENGTH=248	76	0.216761	0.461717	0.01	7.34222	4.0597	0.137465	0.229493	3.84646	4.06701	0.000329492	0.0101804	0.112095
TRINITY_DN18922_c0_g1	AT1G50380.1_|_Symbols:__|_Prolyl_oligopeptidase_family_protein_|_chr1:18662480-18666185_FORWARD_LENGTH=710	73.013	102.563	91.4964	119.54	40.2104	19.1786	60.0461	104.533	39.8117	-1.3927	0.00111116	0.0268761	0.00700729
TRINITY_DN18994_c0_g1	AT1G49490.1_|_Symbols:__|_Leucine-rich_repeat_(LRR)_family_protein_|_chr1:18317563-18320106_REVERSE_LENGTH=847	28.169	0.01	0.122929	0.01	1.46379	3.8441	0.01	0.0476431	1.77263	5.21748	0.000339284	0.010427	0.131296
TRINITY_DN19002_c0_g1	AT1G48370.1_|_Symbols:_YSL8_|_YELLOW_STRIPE_like_8_|_chr1:17874560-17877256_FORWARD_LENGTH=724	80.672	0.01	0.01	0.145292	46.8101	107.983	21.6945	0.0550973	58.8291	10.0603	6.49e-41	1.64e-37	0.074394
TRINITY_DN19002_c0_g3	AT1G48370.1_|_Symbols:_YSL8_|_YELLOW_STRIPE_like_8_|_chr1:17874560-17877256_FORWARD_LENGTH=724	80.672	0.0789203	0.01	0.01	0.262833	2.75797	5.59336	0.0329734	2.87139	6.4443	5.23e-06	0.000286671	0.103289
TRINITY_DN18957_c0_g1	AT2G23260.1_|_Symbols:_UGT84B1_|_UDP-glucosyl_transferase_84B1_|_chr2:9900046-9901416_REVERSE_LENGTH=456	26.027	0.01	0.01	0.01	0.136417	2.14927	0.01	0.01	0.765229	6.25782	0.000629672	0.0171106	0.194799
TRINITY_DN19000_c0_g1	AT2G26560.1_|_Symbols:_PLP2,_PLA_IIA,_PLA2A_|_phospholipase_A_2A_|_chr2:11293912-11295708_REVERSE_LENGTH=407	66.46	48.1164	40.4387	19.6273	9.87049	2.16984	1.28465	36.0608	4.44166	-3.02126	7.77e-08	6.56e-06	0.0271056
TRINITY_DN6759_c0_g1	AT5G35530.1_|_Symbols:__|_Ribosomal_protein_S3_family_protein_|_chr5:13710355-13712192_REVERSE_LENGTH=248	85.957	603.145	547.986	370.575	136.055	85.5938	93.5057	507.235	105.051	-2.27156	5.05e-10	6.53e-08	0.0122751
TRINITY_DN6736_c0_g1	AT1G17530.1_|_Symbols:_ATTIM23-1,_TIM23-1_|_translocase_of_inner_mitochondrial_membrane_23_|_chr1:6027723-6028286_FORWARD_LENGTH=187	61.749	24.4767	23.3864	24.7684	1.77983	6.75951	13.4576	24.2105	7.33231	-1.72329	0.00235209	0.0476462	0.0180784
TRINITY_DN6749_c0_g1	AT2G16430.2_|_Symbols:_PAP10,_ATPAP10_|_purple_acid_phosphatase_10_|_chr2:7120502-7122772_REVERSE_LENGTH=468	71.277	5.77629	3.68607	2.96099	335.312	688.858	792.997	4.14112	605.722	7.19249	2.07e-55	1.15e-51	0.0245653
TRINITY_DN6749_c0_g2	AT2G16430.2_|_Symbols:_PAP10,_ATPAP10_|_purple_acid_phosphatase_10_|_chr2:7120502-7122772_REVERSE_LENGTH=468	71.277	0.0626551	0.122929	0.01	19.3347	149.477	167.474	0.0651948	112.095	10.7477	9.06e-54	4.39e-50	0.0692039
TRINITY_DN6768_c0_g1	AT1G08650.1_|_Symbols:_PPCK1,_ATPPCK1_|_phosphoenolpyruvate_carboxylase_kinase_1_|_chr1:2752206-2753232_FORWARD_LENGTH=284	59.449	85.1956	100.178	174.604	113.911	326.155	394.324	119.993	278.13	1.21281	0.00115464	0.0276063	0.0972541
TRINITY_DN6748_c0_g1	AT1G66580.1_|_Symbols:_SAG24,_RPL10C_|_senescence_associated_gene_24_|_chr1:24839208-24840439_FORWARD_LENGTH=221	68.692	0.01	0.01	0.01	0.01	16.4788	0.01	0.01	5.4996	9.10318	1.49e-10	2.09e-08	0.211325
TRINITY_DN6727_c0_g1	AT3G02410.1_|_Symbols:_ICME-LIKE2_|_alpha/beta-Hydrolases_superfamily_protein_|_chr3:492118-494877_REVERSE_LENGTH=422	34.286	0.01	0.01	0.01	0.01	30.5718	0.01	0.01	10.1973	9.99396	5.12e-16	1.59e-13	0.211325
TRINITY_DN6785_c0_g1	AT4G16720.1_|_Symbols:__|_Ribosomal_protein_L23/L15e_family_protein_|_chr4:9400156-9401315_REVERSE_LENGTH=204	64.39	0.01	0.01	0.01	0.01	10.2153	0.137465	0.01	3.45424	8.43222	4.63e-08	4.11e-06	0.207742
TRINITY_DN6785_c0_g2	AT4G16720.1_|_Symbols:__|_Ribosomal_protein_L23/L15e_family_protein_|_chr4:9400156-9401315_REVERSE_LENGTH=204	64.39	0.0789203	0.01	0.077646	0.452458	3.62773	0.01	0.0555221	1.3634	4.618	0.00146819	0.0333999	0.184889
TRINITY_DN6702_c0_g1	AT1G51540.1_|_Symbols:__|_Galactose_oxidase/kelch_repeat_superfamily_protein_|_chr1:19115702-19117381_FORWARD_LENGTH=415	70.833	28.1984	27.4519	56.765	6.45724	4.70766	25.5668	37.4718	12.2439	-1.61374	0.00150222	0.0340351	0.053254
TRINITY_DN6792_c0_g1	AT1G61010.1_|_Symbols:_CPSF73-I_|_cleavage_and_polyadenylation_specificity_factor_73-I_|_chr1:22474954-22477660_REVERSE_LENGTH=693	80.863	57.0072	63.3633	42.6946	8.03745	5.5176	5.23607	54.355	6.26371	-3.11733	1.35e-09	1.63e-07	0.00713994
TRINITY_DN6757_c0_g1	AT4G08350.1_|_Symbols:_GTA02,_GTA2_|_global_transcription_factor_group_A2_|_chr4:5286351-5292072_FORWARD_LENGTH=1041	26.772	0.01	0.01	0.01	7.08932	3.78044	0.01	0.01	3.62659	8.50247	2.96e-08	2.74e-06	0.109508
TRINITY_DN6757_c0_g2	AT4G08350.1_|_Symbols:_GTA02,_GTA2_|_global_transcription_factor_group_A2_|_chr4:5286351-5292072_FORWARD_LENGTH=1041	26.772	0.01	0.01	0.01	8.10066	2.11585	0.01	0.01	3.40883	8.41313	5.44e-08	4.75e-06	0.147919
TRINITY_DN6757_c1_g1	AT1G76010.1_|_Symbols:__|_Alba_DNA/RNA-binding_protein_|_chr1:28528505-28530488_REVERSE_LENGTH=350	43.137	0.01	0.01	0.01	0.957934	1.89975	0.01	0.01	0.955896	6.57878	0.000243115	0.00789336	0.112535
TRINITY_DN6757_c1_g2	AT1G76010.1_|_Symbols:__|_Alba_DNA/RNA-binding_protein_|_chr1:28528505-28530488_REVERSE_LENGTH=350	43.137	0.01	0.01	0.01	2.2855	2.7098	0.01	0.01	1.66843	7.38235	1.32e-05	0.000649946	0.0932283
TRINITY_DN6773_c0_g1	AT3G59680.2_|_Symbols:__|_unknown_protein;_FUNCTIONS_IN:_molecular_function_unknown;_INVOLVED_IN:_biological_process_unknown;_LOCATED_IN:_endomembrane_system;_EXPRESSED_IN:_17_plant_structures;_EXPRESSED_DURING:_13_growth_stages;_Has_34_Blast_hits_to_34_proteins_in_10_species:_Archae_-_0;_Bacteria_-_0;_Metazoa_-_0;_Fungi_-_0;_Plants_-_34;_Viruses_-_0;_Other_Eukaryotes_-_0_(source:_NCBI_BLink)._|_…	28.571	82.8633	70.1391	22.3332	27.2528	2.38583	16.5805	58.4452	15.4064	-1.92356	5.12e-05	0.00211884	0.0658378
TRINITY_DN6755_c1_g1	AT2G28840.1_|_Symbols:_XBAT31_|_XB3_ortholog_1_in_Arabidopsis_thaliana_|_chr2:12378542-12380474_FORWARD_LENGTH=456	65.142	42.8785	47.5532	59.8768	12.5254	8.86535	17.6616	50.1028	13.0175	-1.94444	6.31e-05	0.00252927	0.00382788
TRINITY_DN6755_c2_g1	AT5G20150.1_|_Symbols:_ATSPX1,_SPX1_|_SPX__domain_gene_1_|_chr5:6802429-6803367_FORWARD_LENGTH=256	70.068	158.25	152.058	231.968	290.511	417.616	532.536	180.759	413.554	1.19401	0.000766276	0.0200498	0.03278
TRINITY_DN6700_c0_g1	AT5G15810.1_|_Symbols:__|_N2,N2-dimethylguanosine_tRNA_methyltransferase_|_chr5:5157798-5161121_FORWARD_LENGTH=691	23.077	0.0789203	0.179394	0.415876	1.27417	3.57374	8.93257	0.22473	4.59349	4.35333	7.47e-05	0.00291518	0.096902
TRINITY_DN6739_c0_g1	AT3G48320.1_|_Symbols:_CYP71A21_|_cytochrome_P450,_family_71,_subfamily_A,_polypeptide_21_|_chr3:17891241-17892804_FORWARD_LENGTH=490	35.371	8.21152	9.04434	36.5388	6.64687	1.30591	1.15719	17.9316	3.03665	-2.56195	6.48e-05	0.00258733	0.12409
TRINITY_DN6743_c0_g1	AT5G60040.2_|_Symbols:_NRPC1_|_nuclear_RNA_polymerase_C1_|_chr5:24173590-24183269_FORWARD_LENGTH=1391	53.889	22.547	17.1188	35.93	4.30816	4.1677	12.9477	25.1986	7.14119	-1.81911	0.00128357	0.030005	0.0320348
TRINITY_DN6723_c0_g1	AT3G59690.1_|_Symbols:_IQD13_|_IQ-domain_13_|_chr3:22049572-22051479_FORWARD_LENGTH=517	41.049	22.478	19.8291	28.0155	7.72141	3.68173	3.64276	23.4409	5.0153	-2.22462	0.000163775	0.0056935	0.00296624
TRINITY_DN6760_c0_g1	AT4G06534.1_|_Symbols:__|_unknown_protein;_FUNCTIONS_IN:_molecular_function_unknown;_INVOLVED_IN:_biological_process_unknown;_LOCATED_IN:_endomembrane_system;_Has_22_Blast_hits_to_22_proteins_in_8_species:_Archae_-_0;_Bacteria_-_0;_Metazoa_-_0;_Fungi_-_0;_Plants_-_22;_Viruses_-_0;_Other_Eukaryotes_-_0_(source:_NCBI_BLink)._|_chr4:3356870-3358087_FORWARD_LENGTH=405	34.024	12.2779	12.5452	20.9126	105.694	55.5179	123.906	15.2452	95.0395	2.64017	1.11e-08	1.13e-06	0.0286525
TRINITY_DN6760_c0_g2	AT4G06534.1_|_Symbols:__|_unknown_protein;_FUNCTIONS_IN:_molecular_function_unknown;_INVOLVED_IN:_biological_process_unknown;_LOCATED_IN:_endomembrane_system;_Has_22_Blast_hits_to_22_proteins_in_8_species:_Archae_-_0;_Bacteria_-_0;_Metazoa_-_0;_Fungi_-_0;_Plants_-_22;_Viruses_-_0;_Other_Eukaryotes_-_0_(source:_NCBI_BLink)._|_chr4:3356870-3358087_FORWARD_LENGTH=405	34.024	3.52494	3.90606	13.7421	23.3971	32.9986	111.924	7.05771	56.1067	2.9909	3.53e-09	3.98e-07	0.110564
TRINITY_DN6791_c0_g1	AT4G28360.1_|_Symbols:__|_Ribosomal_protein_L22p/L17e_family_protein_|_chr4:14029294-14030926_REVERSE_LENGTH=271	62.963	68.1722	57.1522	36.3359	18.8461	8.75736	15.497	53.8868	14.3668	-1.90719	7.07e-05	0.00277928	0.0205722
TRINITY_DN6763_c0_g1	AT3G22560.1_|_Symbols:__|_Acyl-CoA_N-acyltransferases_(NAT)_superfamily_protein_|_chr3:7998915-7999442_REVERSE_LENGTH=175	58.235	1.45733	2.04273	1.83644	7.97424	18.9086	12.5653	1.77883	13.1494	2.88599	5.01e-05	0.00208015	0.0346395
TRINITY_DN6725_c0_g1	AT4G18840.1_|_Symbols:__|_Pentatricopeptide_repeat_(PPR-like)_superfamily_protein_|_chr4:10338719-10340356_REVERSE_LENGTH=545	28.846	0.01	0.235859	0.01	4.37137	5.73358	0.01	0.0852862	3.37165	5.305	2.89e-05	0.00129857	0.0985191
TRINITY_DN6704_c0_g1	AT3G15950.1_|_Symbols:_NAI2_|_DNA_topoisomerase-related_|_chr3:5397783-5402610_REVERSE_LENGTH=772	25.275	0.01	0.01	0.01	0.136417	56.895	0.01	0.01	19.0138	10.8928	2.24e-24	1.83e-21	0.210684
TRINITY_DN6722_c0_g1	AT2G19490.1_|_Symbols:__|_recA_DNA_recombination_family_protein_|_chr2:8441732-8444006_FORWARD_LENGTH=430	68.531	37.5008	43.0361	21.1155	6.45718	5.4096	6.57446	33.8841	6.14708	-2.46264	7.76e-06	0.000405677	0.0257664
TRINITY_DN6798_c0_g1	AT1G63110.1_|_Symbols:__|_GPI_transamidase_subunit_PIG-U_|_chr1:23404870-23407757_FORWARD_LENGTH=469	67.043	25.5105	22.37	10.9687	6.71007	5.78758	4.21635	19.6164	5.57133	-1.81596	0.00240194	0.0484015	0.0412983
TRINITY_DN26658_c0_g1	AT3G04230.1_|_Symbols:__|_Ribosomal_protein_S5_domain_2-like_superfamily_protein_|_chr3:1113169-1113609_REVERSE_LENGTH=146	69.784	0.01	0.01	0.01	0.0732083	3.68173	0.01	0.01	1.25498	6.97152	6.3e-05	0.00252566	0.206399
TRINITY_DN26661_c0_g1	AT5G38840.1_|_Symbols:__|_SMAD/FHA_domain-containing_protein__|_chr5:15551329-15554846_FORWARD_LENGTH=735	32.787	0.01	0.01	0.01	1.21096	0.765945	0.01	0.01	0.6623	6.04941	0.00116214	0.0277482	0.101915
TRINITY_DN26707_c0_g1	AT3G15840.1_|_Symbols:_PIFI_|_post-illumination_chlorophyll_fluorescence_increase_|_chr3:5356782-5358418_REVERSE_LENGTH=268	61.786	2.69789	2.04273	3.05407	0.452458	0.063996	0.01	2.59823	0.175485	-3.88811	0.0013631	0.0315157	0.00305213
TRINITY_DN26697_c0_g1	AT2G37990.1_|_Symbols:__|_ribosome_biogenesis_regulatory_protein_(RRS1)_family_protein_|_chr2:15900713-15903028_FORWARD_LENGTH=318	66.667	86.7807	80.4157	50.4739	21.564	20.7444	17.3453	72.5568	19.8846	-1.86746	4.88e-05	0.00203156	0.0203629
TRINITY_DN8672_c0_g2	AT3G09510.1_|_Symbols:__|_Ribonuclease_H-like_superfamily_protein_|_chr3:2921804-2923258_FORWARD_LENGTH=484	26.19	0.01	0.01	0.077646	3.23362	1.03592	0.583594	0.0325487	1.61771	5.63521	0.000203323	0.0068192	0.0961468
TRINITY_DN8624_c0_g1	AT1G17620.1_|_Symbols:__|_Late_embryogenesis_abundant_(LEA)_hydroxyproline-rich_glycoprotein_family_|_chr1:6062313-6063107_FORWARD_LENGTH=264	42.213	63.4167	62.0082	259.703	198.53	149.255	521.661	128.376	289.816	1.17476	0.00152391	0.0344375	0.155456
TRINITY_DN8694_c0_g1	AT1G36160.1_|_Symbols:_ACC1,_AT-ACC1,_EMB22,_GK,_PAS3_|_acetyl-CoA_carboxylase_1_|_chr1:13534196-13543773_FORWARD_LENGTH=2254	72.281	42.4985	44.9799	38.1525	14.8883	6.90276	5.10861	41.877	8.96657	-2.22353	1.66e-05	0.000792223	0.00075407
TRINITY_DN8652_c0_g1	AT3G15550.1_|_Symbols:__|_unknown_protein;_Has_25732_Blast_hits_to_16979_proteins_in_961_species:_Archae_-_144;_Bacteria_-_1801;_Metazoa_-_12681;_Fungi_-_1868;_Plants_-_912;_Viruses_-_94;_Other_Eukaryotes_-_8232_(source:_NCBI_BLink)._|_chr3:5267351-5270095_FORWARD_LENGTH=729	47.653	33.85	29.4845	32.9535	2.22229	0.981875	2.17691	32.096	1.79369	-4.16139	1.77e-11	2.88e-09	0.000437484
TRINITY_DN8600_c0_g1	AT5G63620.1_|_Symbols:__|_GroES-like_zinc-binding_alcohol_dehydrogenase_family_protein_|_chr5:25466380-25468296_REVERSE_LENGTH=427	72.581	88.7794	92.2168	159.352	209.798	176.954	429.449	113.449	272.067	1.26191	0.000768629	0.0200971	0.0880042
TRINITY_DN8647_c0_g1	AT4G30870.1_|_Symbols:_ATMUS81,_MUS81_|_Restriction_endonuclease,_type_II-like_superfamily_protein_|_chr4:15028586-15032461_FORWARD_LENGTH=659	50.88	9.10749	7.74566	4.54228	0.326041	0.171988	0.201198	7.13181	0.233076	-4.9354	6.51e-07	4.46e-05	0.0181219
TRINITY_DN8647_c0_g2	AT4G30870.1_|_Symbols:_ATMUS81,_MUS81_|_Restriction_endonuclease,_type_II-like_superfamily_protein_|_chr4:15028586-15032461_FORWARD_LENGTH=659	50.88	10.9683	8.33148	8.12745	0.958124	0.657953	3.89769	9.14242	1.83792	-2.3145	0.00250427	0.0499866	0.00318713
TRINITY_DN8643_c0_g1	AT2G25540.1_|_Symbols:_CESA10_|_cellulose_synthase_10_|_chr2:10867070-10872077_REVERSE_LENGTH=1065	26.25	0.285681	0.179394	0.01	1.33737	5.57165	0.01	0.158358	2.30634	3.86434	0.00195099	0.0415523	0.164317
TRINITY_DN8675_c1_g1	AT3G20910.1_|_Symbols:_NF-YA9_|_nuclear_factor_Y,_subunit_A9_|_chr3:7326495-7328369_FORWARD_LENGTH=303	28.571	0.492442	0.405253	0.01	7.15253	5.5176	0.0737326	0.302565	4.24795	3.81145	0.000448382	0.013062	0.103012
TRINITY_DN8660_c0_g1	AT2G01505.1_|_Symbols:_CLE16_|_CLAVATA3/ESR-RELATED_16_|_chr2:228926-229237_REVERSE_LENGTH=103	34.444	1.73301	1.98626	0.483522	0.01	0.01	0.01	1.40093	0.01	-7.13024	3.03e-05	0.00135151	0.0478839
TRINITY_DN8648_c0_g1	AT2G36620.1_|_Symbols:_RPL24A_|_ribosomal_protein_L24_|_chr2:15350548-15351819_REVERSE_LENGTH=164	45.455	0.01	0.01	0.01	0.01	10.3772	0.01	0.01	3.46575	8.43702	4.48e-08	3.99e-06	0.211325
TRINITY_DN8687_c0_g1	AT1G77720.1_|_Symbols:_PPK1_|_putative_protein_kinase_1_|_chr1:29210730-29213877_FORWARD_LENGTH=777	50.533	26.1547	26.0967	20.439	5.3827	3.03378	1.85818	24.2301	3.42489	-2.82267	3.54e-06	0.000202266	0.00103989
TRINITY_DN8659_c0_g1	AT5G42325.1_|_Symbols:__|_Transcription_factor_IIS_protein_|_chr5:16924102-16924851_REVERSE_LENGTH=233	31.507	26.0619	26.8307	24.9037	2.2855	1.46789	2.04944	25.9321	1.93428	-3.74487	3.56e-09	4e-07	3.88e-05
TRINITY_DN8650_c0_g1	AT3G20390.1_|_Symbols:__|_endoribonuclease_L-PSP_family_protein_|_chr3:7110227-7111695_REVERSE_LENGTH=187	33.898	0.01	0.518182	0.01	2.91758	10.0533	0.01	0.179394	4.32695	4.59215	5.77e-05	0.00234132	0.149421
TRINITY_DN8627_c0_g1	AT1G79250.1_|_Symbols:_AGC1.7_|_AGC_kinase_1.7_|_chr1:29810336-29812186_REVERSE_LENGTH=555	43.243	0.285681	0.179394	0.01	3.36004	3.73573	0.01	0.158358	2.36859	3.90276	0.00170914	0.0376253	0.101244
TRINITY_DN8613_c0_g1	AT2G27530.1_|_Symbols:_PGY1_|_Ribosomal_protein_L1p/L10e_family_|_chr2:11763443-11764570_REVERSE_LENGTH=216	64.815	0.01	0.01	0.01	0.01	10.3772	0.01	0.01	3.46575	8.43702	4.48e-08	3.99e-06	0.211325
TRINITY_DN8653_c0_g1	AT5G66330.1_|_Symbols:__|_Leucine-rich_repeat_(LRR)_family_protein_|_chr5:26500531-26501787_REVERSE_LENGTH=418	59.453	19.9969	26.0967	16.5833	0.199625	0.063996	0.328663	20.8923	0.197428	-6.7255	2.64e-17	9.28e-15	0.00877101
TRINITY_DN8657_c0_g1	AT5G14020.1_|_Symbols:__|_Endosomal_targeting_BRO1-like_domain-containing_protein_|_chr5:4523730-4525819_REVERSE_LENGTH=401	68.391	19.2384	17.7964	17.395	0.705291	0.171988	1.22092	18.1432	0.6994	-4.69717	1.17e-10	1.67e-08	4.41e-05
TRINITY_DN8669_c0_g1	AT5G14460.1_|_Symbols:__|_Pseudouridine_synthase_family_protein_|_chr5:4660239-4662543_REVERSE_LENGTH=540	50.165	17.9256	14.5206	19.8303	3.29683	2.81779	6.57165	17.4255	4.22876	-2.0429	0.00106064	0.0259314	0.00159285
TRINITY_DN8644_c0_g1	AT1G03780.3_|_Symbols:_TPX2_|_targeting_protein_for_XKLP2_|_chr1:947555-951696_REVERSE_LENGTH=790	58.953	25.7173	23.0476	29.436	1.27417	0.063996	0.902257	26.067	0.746806	-5.12535	8.52e-14	1.97e-11	0.00206503
TRINITY_DN8606_c0_g1	AT1G45332.1_|_Symbols:__|_Translation_elongation_factor_EFG/EF2_protein_|_chr1:17172507-17176683_REVERSE_LENGTH=754	84.441	82.3009	80.698	94.782	31.2981	18.2607	42.7746	85.927	30.7778	-1.48122	0.000769854	0.0201263	0.00245806
TRINITY_DN8605_c0_g1	AT1G52690.1_|_Symbols:__|_Late_embryogenesis_abundant_protein_(LEA)_family_protein_|_chr1:19619842-19620589_FORWARD_LENGTH=169	45.333	199.16	183.859	59.065	1.02133	1.89986	0.519861	147.361	1.14702	-7.00532	1.67e-37	3.33e-34	0.0405163
TRINITY_DN8612_c0_g1	AT5G56590.1_|_Symbols:__|_O-Glycosyl_hydrolases_family_17_protein_|_chr5:22907521-22909436_FORWARD_LENGTH=506	69.392	13.6562	14.5779	15.298	1.40058	0.54996	0.965989	14.5107	0.972177	-3.89975	1.27e-07	1.02e-05	6.8e-05
TRINITY_DN8612_c0_g3	AT5G56590.1_|_Symbols:__|_O-Glycosyl_hydrolases_family_17_protein_|_chr5:22907521-22909436_FORWARD_LENGTH=506	69.392	1.87085	1.19536	1.6335	0.01	0.01	0.01	1.56657	0.01	-7.29147	1.63e-05	0.000779763	0.00788715
TRINITY_DN8689_c0_g1	AT5G57110.1_|_Symbols:_ACA8,_AT-ACA8_|_autoinhibited_Ca2+_-ATPase,_isoform_8_|_chr5:23109729-23116857_REVERSE_LENGTH=1074	30.435	0.01	0.122929	0.01	0.136417	3.84372	0.01	0.0476431	1.33005	4.80306	0.00131534	0.0305922	0.207535
TRINITY_DN8664_c0_g1	AT5G03560.2_|_Symbols:__|_Tetratricopeptide_repeat_(TPR)-like_superfamily_protein_|_chr5:901452-902719_REVERSE_LENGTH=363	66.397	7.93584	7.85859	13.8098	0.768499	0.117992	3.89769	9.86807	1.59473	-2.62946	0.000587292	0.0162079	0.0159834
TRINITY_DN8654_c0_g1	AT1G65010.1_|_Symbols:__|_Plant_protein_of_unknown_function_(DUF827)_|_chr1:24149543-24154024_FORWARD_LENGTH=1345	41.143	43.4648	44.6746	58.6792	7.95553	7.40778	35.1502	48.9395	16.8379	-1.53929	0.00124798	0.0293559	0.0261827
TRINITY_DN8666_c0_g1	AT2G19570.1_|_Symbols:_CDA1,_AT-CDA1,_DESZ_|_cytidine_deaminase_1_|_chr2:8470598-8471503_REVERSE_LENGTH=301	63.175	133.715	120.336	189.314	400.224	286.702	470.13	147.789	385.685	1.38389	0.000127965	0.00462968	0.0166815
TRINITY_DN8625_c0_g1	AT3G55320.1_|_Symbols:_PGP20_|_P-glycoprotein__20_|_chr3:20507391-20513393_REVERSE_LENGTH=1408	23.864	30.2661	29.8233	25.5802	5.31949	5.4636	5.17234	28.5565	5.31848	-2.42474	2.21e-05	0.00102527	0.00200552
TRINITY_DN8699_c0_g1	AT3G62240.1_|_Symbols:__|_RING/U-box_superfamily_protein_|_chr3:23033592-23036653_REVERSE_LENGTH=812	30.189	0.01	0.01	0.01	5.06666	0.171988	0.01	0.01	1.74955	7.45084	1.02e-05	0.000516668	0.20223
TRINITY_DN8603_c0_g3	AT1G16210.1_|_Symbols:__|_unknown_protein;_CONTAINS_InterPro_DOMAIN/s:_Protein_of_unknown_function_DUF1014_(InterPro:IPR010422);_Has_16107_Blast_hits_to_8386_proteins_in_1107_species:_Archae_-_26;_Bacteria_-_3370;_Metazoa_-_4013;_Fungi_-_1516;_Plants_-_526;_Viruses_-_120;_Other_Eukaryotes_-_6536_(source:_NCBI_BLink)._|_chr1:5546352-5547447_REVERSE_LENGTH=234	72	8.4872	8.98788	5.69226	0.452458	0.873937	1.53958	7.72245	0.955326	-3.01499	0.000396005	0.0118078	0.00777564
TRINITY_DN8641_c0_g1	AT2G07170.1_|_Symbols:__|_ARM_repeat_superfamily_protein_|_chr2:2975565-2978692_FORWARD_LENGTH=820	48.965	36.0553	32.5901	25.039	0.515666	0.063996	0.137465	31.2282	0.239042	-7.02944	9.92e-22	6.06e-19	0.00536294
TRINITY_DN39573_c2_g1	AT3G13860.1_|_Symbols:_HSP60-3A_|_heat_shock_protein_60-3A_|_chr3:4561704-4565133_REVERSE_LENGTH=572	79.533	44.4918	42.4149	33.7653	2.79116	1.84587	15.3696	40.224	6.66886	-2.59255	1.18e-06	7.62e-05	0.00224966
TRINITY_DN39562_c0_g1	AT5G13290.2_|_Symbols:_SOL2,_CRN_|_Protein_kinase_superfamily_protein_|_chr5:4252924-4254215_REVERSE_LENGTH=401	63.38	14.6314	12.6016	16.9891	3.4429	1.62988	3.10881	14.7407	2.7272	-2.43432	0.000252234	0.00813205	0.00225158
TRINITY_DN39541_c1_g1	AT5G25880.1_|_Symbols:_ATNADP-ME3,_NADP-ME3_|_NADP-malic_enzyme_3_|_chr5:9024549-9028260_FORWARD_LENGTH=588	42.589	0.630283	0.574646	0.145292	8.66953	5.4636	0.01	0.450074	4.71438	3.38883	0.000907628	0.0229519	0.116662
TRINITY_DN39572_c0_g1	AT1G22990.1_|_Symbols:_HIPP22_|_Heavy_metal_transport/detoxification_superfamily_protein__|_chr1:8139221-8140045_FORWARD_LENGTH=152	29.688	0.01	0.01	0.01	0.199625	2.33183	0.01	0.01	0.847152	6.40455	0.000410174	0.0121725	0.188785
TRINITY_DN39566_c0_g1	AT2G47250.1_|_Symbols:__|_RNA_helicase_family_protein_|_chr2:19399923-19402981_REVERSE_LENGTH=729	31.579	0.01	0.0664646	0.01	1.527	1.73787	0.01	0.0288215	1.09162	5.24318	0.0011305	0.0272329	0.0949672
TRINITY_DN989_c0_g1	AT3G18050.1_|_Symbols:__|_unknown_protein;_BEST_Arabidopsis_thaliana_protein_match_is:_unknown_protein_(TAIR:AT4G28100.1);_Has_67_Blast_hits_to_66_proteins_in_12_species:_Archae_-_0;_Bacteria_-_0;_Metazoa_-_0;_Fungi_-_0;_Plants_-_67;_Viruses_-_0;_Other_Eukaryotes_-_0_(source:_NCBI_BLink)._|_chr3:6180931-6182593_FORWARD_LENGTH=335	52.918	38.6054	39.874	55.2768	2.85437	2.97978	1.92198	44.5854	2.58538	-4.10812	6.67e-13	1.37e-10	0.00779995
TRINITY_DN996_c0_g1	AT2G45220.1_|_Symbols:__|_Plant_invertase/pectin_methylesterase_inhibitor_superfamily_|_chr2:18644281-18646394_REVERSE_LENGTH=511	55.62	9.65885	5.54354	53.1121	50.5748	73.1746	214.47	22.7715	112.74	2.3077	1.97e-07	1.53e-05	0.107876
TRINITY_DN978_c0_g1	AT1G77220.1_|_Symbols:__|_Protein_of_unknown_function_(DUF300)_|_chr1:29013232-29015530_FORWARD_LENGTH=484	71.024	141.679	140.53	166.759	536.163	274.965	434.705	149.656	415.277	1.47242	4.22e-05	0.00180111	0.0356418
TRINITY_DN962_c1_g3	AT1G80840.1_|_Symbols:_WRKY40,_ATWRKY40_|_WRKY_DNA-binding_protein_40_|_chr1:30383834-30385356_FORWARD_LENGTH=302	42.424	90.226	88.9768	50.2011	60.85	10.5932	8.86883	76.468	26.7707	-1.5142	0.000726766	0.0192542	0.0431974
TRINITY_DN948_c0_g1	AT5G51600.1_|_Symbols:_PLE,_ATMAP65-3,_MAP65-3_|_Microtubule_associated_protein_(MAP65/ASE1)_family_protein_|_chr5:20961061-20964080_REVERSE_LENGTH=707	59.147	36.7445	32.1325	40.2594	1.33737	0.27998	4.40755	36.3788	2.0083	-4.17905	3.76e-12	6.94e-10	0.000476829
TRINITY_DN951_c0_g1	AT1G30690.1_|_Symbols:__|_Sec14p-like_phosphatidylinositol_transfer_family_protein_|_chr1:10888284-10890085_FORWARD_LENGTH=540	56.566	52.9408	46.7063	69.0766	4.56099	0.225984	0.838524	56.2412	1.87517	-4.90654	4.64e-18	1.78e-15	0.00604481
TRINITY_DN951_c0_g2	AT1G30690.1_|_Symbols:__|_Sec14p-like_phosphatidylinositol_transfer_family_protein_|_chr1:10888284-10890085_FORWARD_LENGTH=540	56.566	60.7981	58.8462	58.3208	11.5771	5.11506	18.7474	59.3217	11.8132	-2.32816	1.54e-06	9.6e-05	0.00270317
TRINITY_DN990_c0_g1	AT4G08900.1_|_Symbols:__|_arginase_|_chr4:5703499-5705180_FORWARD_LENGTH=342	86.35	63.9704	65.0573	47.2945	217.899	109.457	112.817	58.7741	146.724	1.31986	0.00118685	0.0282354	0.0643601
TRINITY_DN990_c1_g1	AT5G48820.2_|_Symbols:_ICK6_|_inhibitor/interactor_with_cyclin-dependent_kinase_|_chr5:19792608-19794346_REVERSE_LENGTH=240	41.197	42.9445	39.2772	19.492	8.47991	6.75519	6.81435	33.9046	7.34981	-2.2057	4.64e-05	0.00194718	0.03342
TRINITY_DN986_c0_g1	AT2G19640.2_|_Symbols:_ASHR2_|_ASH1-related_protein_2_|_chr2:8491401-8492597_FORWARD_LENGTH=398	51.759	20.4104	18.8692	14.8245	3.73929	3.30441	4.28008	18.0347	3.77459	-2.25638	0.000326673	0.0101052	0.00579657
TRINITY_DN912_c0_g1	AT5G09230.7_|_Symbols:_SRT2_|_sirtuin_2_|_chr5:2871559-2873613_FORWARD_LENGTH=376	75	228.471	211.584	256.022	65.7471	32.19	97.3166	232.026	65.0846	-1.8339	3.24e-06	0.000187338	0.00146133
TRINITY_DN935_c0_g2	AT5G05170.1_|_Symbols:_CESA3,_IXR1,_ATCESA3,_ATH-B,_CEV1_|_Cellulose_synthase_family_protein_|_chr5:1530401-1535090_REVERSE_LENGTH=1065	80.729	68.8614	57.491	163.578	7.72141	2.7638	11.1632	96.6435	7.21614	-3.74337	2e-14	5.01e-12	0.0581651
TRINITY_DN917_c0_g2	AT2G18040.1_|_Symbols:_PIN1AT_|_peptidylprolyl_cis/trans_isomerase,_NIMA-interacting_1_|_chr2:7842346-7843537_FORWARD_LENGTH=119	76.699	134.579	148.304	128.553	371.977	323.781	482.914	137.146	392.891	1.51842	2.86e-05	0.00128805	0.0153378
TRINITY_DN917_c6_g5	AT5G02500.1_|_Symbols:_HSC70-1,_HSP70-1,_AT-HSC70-1,_HSC70_|_heat_shock_cognate_protein_70-1_|_chr5:554055-556334_REVERSE_LENGTH=651	78.846	10.0034	12.7528	1190.83	8.10066	9.78328	400.452	404.53	139.445	-1.53655	2.18e-05	0.0010119	0.288625
TRINITY_DN979_c0_g1	AT3G29450.1_|_Symbols:__|_General_transcription_factor_2-related_zinc_finger_protein_|_chr3:11322669-11324582_FORWARD_LENGTH=522	30.556	2347.88	2048.36	3105.43	97.6697	96.8251	93.3639	2500.56	95.9529	-4.70378	1.05e-40	2.58e-37	0.00834174
TRINITY_DN963_c0_g2	AT1G16180.1_|_Symbols:__|_Serinc-domain_containing_serine_and_sphingolipid_biosynthesis_protein_|_chr1:5540905-5542670_FORWARD_LENGTH=412	80.804	89.6563	95.2688	160.804	269.454	252.712	288.714	115.243	270.293	1.22984	0.0010348	0.0254086	0.00523235
TRINITY_DN920_c0_g2	AT1G24764.1_|_Symbols:_ATMAP70-2,_MAP70-2_|_microtubule-associated_proteins_70-2_|_chr1:8760001-8763256_REVERSE_LENGTH=634	75.879	6.28175	5.20475	3.18943	0.01	0.01	0.392396	4.89198	0.137465	-5.15328	5.31e-06	0.000290295	0.0161694
TRINITY_DN994_c0_g1	AT5G54800.1_|_Symbols:_GPT1,_ATGPT1_|_glucose_6-phosphate/phosphate_translocator_1_|_chr5:22261408-22263562_FORWARD_LENGTH=388	67.278	397.622	440.152	436.259	1433.73	1509.25	906.225	424.678	1283.07	1.59516	6.76e-07	4.61e-05	0.022439
TRINITY_DN904_c1_g1	AT3G57880.1_|_Symbols:__|_Calcium-dependent_lipid-binding_(CaLB_domain)_plant_phosphoribosyltransferase_family_protein_|_chr3:21431198-21433519_REVERSE_LENGTH=773	85.941	41.0313	40.6306	37.4188	5.53137	1.63528	1.23341	39.6936	2.80002	-3.8254	3.51e-11	5.43e-09	2.07e-05
TRINITY_DN941_c0_g1	AT5G14800.1_|_Symbols:_P5CR,_AT-P5R,_AT-P5C1,_EMB2772_|_pyrroline-5-_carboxylate_(P5C)_reductase_|_chr5:4786190-4787618_REVERSE_LENGTH=276	73.529	56.1112	50.4329	17.5303	8.22707	5.13282	5.23607	41.3581	6.19866	-2.73814	3.12e-07	2.3e-05	0.0493788
TRINITY_DN921_c0_g1	AT4G25810.1_|_Symbols:_XTR6,_XTH23_|_xyloglucan_endotransglycosylase_6_|_chr4:13128694-13129715_FORWARD_LENGTH=286	70.397	335.028	326.746	266.053	17.8134	16.4221	33.2909	309.276	22.5088	-3.78033	2.67e-19	1.2e-16	0.00190888
TRINITY_DN995_c1_g1	AT1G46264.1_|_Symbols:_AT-HSFB4,_HSFB4,_SCZ_|_heat_shock_transcription_factor__B4_|_chr1:17224904-17226183_FORWARD_LENGTH=348	50	28.0606	34.6228	14.148	0.262833	0.117992	0.583594	25.6105	0.321473	-6.31589	1.24e-17	4.53e-15	0.0262274
TRINITY_DN947_c0_g2	AT3G08510.1_|_Symbols:_ATPLC2,_PLC2_|_phospholipase_C_2_|_chr3:2582626-2585556_REVERSE_LENGTH=581	68.297	10.9	11.9241	18.2963	47.5473	47.1451	43.9854	13.7068	46.2259	1.75381	0.000334553	0.0103108	0.000633066
TRINITY_DN947_c0_g3	AT3G08510.1_|_Symbols:_ATPLC2,_PLC2_|_phospholipase_C_2_|_chr3:2582626-2585556_REVERSE_LENGTH=581	68.297	1.25057	0.84003	3.27088	3.01574	5.97295	30.3785	1.78716	13.1224	2.87629	5.29e-05	0.00217735	0.160454
TRINITY_DN947_c1_g1	AT1G80710.1_|_Symbols:_DRS1_|_DROUGHT_SENSITIVE_1_|_chr1:30333499-30335796_REVERSE_LENGTH=516	45.946	9.86561	8.3103	6.63931	0.199625	0.27998	0.26493	8.27174	0.248178	-5.05874	1.13e-07	9.2e-06	0.00658298
TRINITY_DN981_c0_g1	AT4G31970.1_|_Symbols:_CYP82C2_|_cytochrome_P450,_family_82,_subfamily_C,_polypeptide_2_|_chr4:15462408-15464358_FORWARD_LENGTH=523	50.192	4.28465	4.01899	10.3624	30.7204	20.0904	214.316	6.22201	88.3756	3.82819	1.45e-14	3.7e-12	0.161168
TRINITY_DN901_c0_g1	AT1G34300.1_|_Symbols:__|_lectin_protein_kinase_family_protein_|_chr1:12503450-12505939_FORWARD_LENGTH=829	60.075	22.3341	23.7816	43.8492	218.837	104.94	301.75	29.9883	208.509	2.79764	2.77e-11	4.36e-09	0.0433174
TRINITY_DN939_c0_g2	AT1G11290.1_|_Symbols:_CRR22_|_Pentatricopeptide_repeat_(PPR)_superfamily_protein_|_chr1:3791454-3793883_REVERSE_LENGTH=809	35.284	269.144	242.636	111.829	77.918	55.8962	38.0584	207.87	57.2909	-1.8593	3.36e-06	0.000193409	0.0416021
TRINITY_DN939_c0_g3	AT1G11290.1_|_Symbols:_CRR22_|_Pentatricopeptide_repeat_(PPR)_superfamily_protein_|_chr1:3791454-3793883_REVERSE_LENGTH=809	35.284	2.90465	3.05909	2.64819	0.199625	0.117992	0.26493	2.87065	0.194182	-3.88589	0.00106693	0.0260424	0.000355516
TRINITY_DN939_c0_g4	AT1G11290.1_|_Symbols:_CRR22_|_Pentatricopeptide_repeat_(PPR)_superfamily_protein_|_chr1:3791454-3793883_REVERSE_LENGTH=809	35.284	264.871	225.417	124.952	53.737	28.5199	40.4165	205.08	40.8911	-2.32633	1.47e-08	1.45e-06	0.0274236
TRINITY_DN913_c0_g2	AT1G20270.1_|_Symbols:__|_2-oxoglutarate_(2OG)_and_Fe(II)-dependent_oxygenase_superfamily_protein_|_chr1:7021383-7022923_REVERSE_LENGTH=287	77.083	1.66423	2.4364	2.03667	0.38925	0.441968	62.3977	2.04577	21.0763	3.36491	2.33e-07	1.77e-05	0.22712
TRINITY_DN913_c0_g4	AT1G20270.1_|_Symbols:__|_2-oxoglutarate_(2OG)_and_Fe(II)-dependent_oxygenase_superfamily_protein_|_chr1:7021383-7022923_REVERSE_LENGTH=287	77.083	8.4872	7.29394	11.7804	29.5915	27.5196	43.157	9.18718	33.4227	1.86313	0.000451621	0.0131335	0.0156283
TRINITY_DN913_c2_g1	AT5G20020.1_|_Symbols:_RAN2_|_RAS-related_GTP-binding_nuclear_protein_2_|_chr5:6762817-6764381_FORWARD_LENGTH=221	97.326	104.297	93.7978	62.805	28.0113	23.7143	23.591	86.9667	25.1055	-1.79246	6.05e-05	0.00243567	0.018336
TRINITY_DN913_c2_g2	AT5G20020.1_|_Symbols:_RAN2_|_RAS-related_GTP-binding_nuclear_protein_2_|_chr5:6762817-6764381_FORWARD_LENGTH=221	97.326	19.8816	21.9403	11.7125	3.61729	1.56908	5.22288	17.8448	3.46975	-2.3626	0.000192655	0.00652206	0.0166755
TRINITY_DN913_c2_g3	AT5G20020.1_|_Symbols:_RAN2_|_RAS-related_GTP-binding_nuclear_protein_2_|_chr5:6762817-6764381_FORWARD_LENGTH=221	97.326	338.512	327.985	171.087	49.0006	29.2287	67.2611	279.195	48.4968	-2.52531	2.45e-10	3.31e-08	0.02301
TRINITY_DN932_c0_g1	AT4G04980.1_|_Symbols:__|_unknown_protein;_BEST_Arabidopsis_thaliana_protein_match_is:_unknown_protein_(TAIR:AT1G11070.1);_Has_23100_Blast_hits_to_15699_proteins_in_1063_species:_Archae_-_116;_Bacteria_-_2262;_Metazoa_-_8308;_Fungi_-_3268;_Plants_-_3181;_Viruses_-_958;_Other_Eukaryotes_-_5007_(source:_NCBI_BLink)._|_chr4:2544210-2547893_REVERSE_LENGTH=880	56.271	2.21545	1.70394	5.8952	46.3491	40.1831	177.441	3.27153	87.9912	4.74932	1.13e-19	5.34e-17	0.0994109
TRINITY_DN926_c0_g1	AT4G24530.1_|_Symbols:__|_O-fucosyltransferase_family_protein_|_chr4:12667424-12669713_REVERSE_LENGTH=519	74.802	144.934	143.308	204.307	57.7706	35.0678	43.0932	164.183	45.3105	-1.85739	6.67e-06	0.000354109	0.00951997
TRINITY_DN908_c0_g1	AT1G26810.1_|_Symbols:_GALT1_|_galactosyltransferase1_|_chr1:9286862-9289327_REVERSE_LENGTH=643	60.436	19.5107	18.6992	24.8361	57.0357	30.7654	82.6886	21.0153	56.8299	1.43521	0.00201389	0.0425618	0.0686299
TRINITY_DN984_c1_g1	AT4G20910.1_|_Symbols:_HEN1,_CRM2_|_double-stranded_RNA_binding_protein-related_/_DsRBD_protein-related_|_chr4:11186264-11190575_REVERSE_LENGTH=942	46.626	14.4144	10.1172	8.93927	1.90644	1.4139	1.47585	11.1569	1.59873	-2.80294	0.000169654	0.00586204	0.0140524
TRINITY_DN970_c0_g1	AT2G30300.1_|_Symbols:__|_Major_facilitator_superfamily_protein_|_chr2:12919401-12921222_FORWARD_LENGTH=500	46.015	2.83573	2.55091	0.280584	24.9773	16.6948	4.53502	1.88908	15.4024	3.0274	9.77e-06	0.000498107	0.0741122
TRINITY_DN956_c0_g1	AT4G11650.1_|_Symbols:_ATOSM34,_OSM34_|_osmotin_34_|_chr4:7025127-7026113_REVERSE_LENGTH=244	67.568	27.2335	19.3209	8.66869	137.805	45.0428	11.0995	18.4077	64.6491	1.81232	9.98e-05	0.00373915	0.173052
TRINITY_DN946_c0_g1	AT5G20960.1_|_Symbols:_AAO1,_AO1,_ATAO,_AT-AO1,_AOalpha,_AtAO1_|_aldehyde_oxidase_1_|_chr5:7116783-7122338_FORWARD_LENGTH=1368	51.646	255.916	293.331	140.904	108.063	50.5026	42.8446	230.05	67.1368	-1.77677	6.24e-06	0.000334412	0.0267021
TRINITY_DN946_c6_g2	AT3G43600.1_|_Symbols:_AAO2,_AO3,_atAO-2,_AOgamma,_AtAO3_|_aldehyde_oxidase_2_|_chr3:15512778-15517375_REVERSE_LENGTH=1321	64.246	12.8997	14.0788	12.5265	2.66494	1.26789	2.7505	13.1683	2.22778	-2.5634	0.000222724	0.00734275	4.15e-05
TRINITY_DN918_c0_g1	AT2G32810.1_|_Symbols:_BGAL9_|_beta_galactosidase_9_|_chr2:13919410-13925325_REVERSE_LENGTH=887	63.934	36.27	32.0152	82.4082	492.463	229.826	525.073	50.2311	415.787	3.04919	5.43e-15	1.44e-12	0.0278805
TRINITY_DN982_c0_g1	AT1G23000.1_|_Symbols:__|_Heavy_metal_transport/detoxification_superfamily_protein__|_chr1:8143614-8144865_FORWARD_LENGTH=358	64.655	216.496	228.127	93.4967	8.68451	4.76165	4.40755	179.373	5.95124	-4.91363	1.17e-24	9.7e-22	0.0281818
TRINITY_DN982_c0_g2	AT1G23000.1_|_Symbols:__|_Heavy_metal_transport/detoxification_superfamily_protein__|_chr1:8143614-8144865_FORWARD_LENGTH=358	64.655	91.0437	92.6662	79.8286	0.642083	0.657953	2.62304	87.8462	1.30769	-6.06989	2.68e-27	2.68e-24	0.000863811
TRINITY_DN982_c1_g1	AT5G21222.1_|_Symbols:__|_protein_kinase_family_protein_|_chr5:7209422-7213700_FORWARD_LENGTH=831	32.258	2.21545	3.73667	0.34823	64.5456	31.2197	0.583594	2.10012	32.1163	3.93477	1.22e-10	1.73e-08	0.122701
TRINITY_DN982_c2_g1	AT3G28550.1_|_Symbols:__|_Proline-rich_extensin-like_family_protein_|_chr3:10700873-10703929_REVERSE_LENGTH=1018	42.623	12.582	16.1523	56.4268	163.007	10.1201	252.519	28.387	141.882	2.32139	7.05e-08	6.01e-06	0.123694
TRINITY_DN982_c3_g1	AT1G15710.1_|_Symbols:__|_prephenate_dehydrogenase_family_protein_|_chr1:5404505-5405581_FORWARD_LENGTH=358	50.215	157.368	75.57	65.1531	40.2737	0.225984	45.9612	99.3636	28.8203	-1.78563	4.72e-05	0.00197428	0.0604871
TRINITY_DN959_c0_g1	AT4G37560.1_|_Symbols:__|_Acetamidase/Formamidase_family_protein_|_chr4:17646489-17648457_FORWARD_LENGTH=452	80.106	20.1638	23.9758	38.5058	490.676	468.759	817.967	27.5484	592.467	4.42669	2.76e-28	2.95e-25	0.0187135
TRINITY_DN959_c0_g2	AT4G37560.1_|_Symbols:__|_Acetamidase/Formamidase_family_protein_|_chr4:17646489-17648457_FORWARD_LENGTH=452	80.106	0.01	0.218863	0.160918	2.40787	1.90618	4.11285	0.129927	2.80897	4.43427	0.000365963	0.0111114	0.0278652
TRINITY_DN959_c0_g3	AT4G37560.1_|_Symbols:__|_Acetamidase/Formamidase_family_protein_|_chr4:17646489-17648457_FORWARD_LENGTH=452	80.106	9.2558	12.1507	18.2954	240.776	239.677	473.522	13.234	317.992	4.58667	1.05e-25	9.74e-23	0.0296056
TRINITY_DN959_c0_g4	AT4G37560.1_|_Symbols:__|_Acetamidase/Formamidase_family_protein_|_chr4:17646489-17648457_FORWARD_LENGTH=452	80.106	5.59255	6.78756	4.06883	636.431	803.128	1275.69	5.48298	905.083	7.36695	8.15e-63	9.99e-59	0.0212136
TRINITY_DN922_c0_g1	AT4G16790.1_|_Symbols:__|_hydroxyproline-rich_glycoprotein_family_protein_|_chr4:9451747-9453168_REVERSE_LENGTH=473	43.182	5.76705	6.19096	6.83399	0.38925	0.27998	0.583594	6.264	0.417608	-3.90686	5.3e-05	0.00218108	0.000740571
TRINITY_DN922_c0_g2	AT4G16790.1_|_Symbols:__|_hydroxyproline-rich_glycoprotein_family_protein_|_chr4:9451747-9453168_REVERSE_LENGTH=473	43.182	32.8483	26.0704	42.2858	5.06672	3.73578	5.42727	33.7349	4.74326	-2.83029	5.31e-07	3.7e-05	0.0120889
TRINITY_DN903_c0_g1	AT5G10360.1_|_Symbols:_EMB3010,_RPS6B_|_Ribosomal_protein_S6e_|_chr5:3258734-3260142_REVERSE_LENGTH=249	88.824	1124.37	1054.98	669.892	201.708	139.05	266.476	949.745	202.411	-2.23025	5.52e-11	8.3e-09	0.0137951
TRINITY_DN972_c0_g3	AT4G34920.1_|_Symbols:__|_PLC-like_phosphodiesterases_superfamily_protein_|_chr4:16635745-16636701_FORWARD_LENGTH=318	65.957	50.1151	51.9459	96.5408	12.9677	9.6213	36.2739	66.2006	19.6209	-1.75445	0.000149845	0.00529693	0.0358316
TRINITY_DN940_c1_g2	AT5G33406.1_|_Symbols:__|_hAT_dimerisation_domain-containing_protein_/_transposase-related_|_chr5:12676126-12678403_REVERSE_LENGTH=509	54.545	2.76681	1.75617	4.92766	0.326041	0.14526	0.201198	3.15021	0.224166	-3.81281	0.00100015	0.0247573	0.0441574
TRINITY_DN944_c0_g1	AT5G40200.1_|_Symbols:_DegP9_|_DegP_protease_9_|_chr5:16070402-16073101_FORWARD_LENGTH=592	75.552	40.5352	36.8249	39.8535	8.03745	3.84372	10.2072	39.0712	7.3628	-2.40778	5.76e-06	0.000312018	0.000207686
TRINITY_DN911_c0_g1	AT1G27180.1_|_Symbols:__|_disease_resistance_protein_(TIR-NBS-LRR_class),_putative_|_chr1:9439859-9445818_FORWARD_LENGTH=1556	27.179	22.6166	23.9415	13.7147	1.90625	3.01213	3.19663	20.0909	2.705	-2.89284	5.85e-06	0.00031603	0.0153966
TRINITY_DN911_c0_g2	AT1G27180.1_|_Symbols:__|_disease_resistance_protein_(TIR-NBS-LRR_class),_putative_|_chr1:9439859-9445818_FORWARD_LENGTH=1556	27.179	156.731	175.516	217.201	55.1463	55.1936	95.3941	183.149	68.578	-1.4172	0.000363977	0.0110602	0.00418214
TRINITY_DN911_c1_g1	AT5G13420.1_|_Symbols:__|_Aldolase-type_TIM_barrel_family_protein_|_chr5:4302080-4304212_REVERSE_LENGTH=438	76.484	134.253	135.355	204.426	2634.79	1718.22	2467.77	158.011	2273.59	3.84687	1.15e-29	1.41e-26	0.00838112
TRINITY_DN911_c5_g1	AT1G61730.1_|_Symbols:__|_DNA-binding_storekeeper_protein-related_transcriptional_regulator_|_chr1:22793447-22794577_REVERSE_LENGTH=376	28.736	283.109	298.193	217.289	112.837	80.6261	89.6818	266.197	94.3815	-1.49592	8.47e-05	0.00324837	0.0058581
TRINITY_DN945_c0_g1	AT2G25790.1_|_Symbols:__|_Leucine-rich_receptor-like_protein_kinase_family_protein_|_chr2:11000631-11004031_FORWARD_LENGTH=960	53.567	40.3284	46.5934	61.4326	12.0196	24.1463	15.0509	49.4515	17.0723	-1.53436	0.00127369	0.0298613	0.0089793
TRINITY_DN957_c0_g1	AT1G63440.1_|_Symbols:_HMA5_|_heavy_metal_atpase_5_|_chr1:23527655-23531109_FORWARD_LENGTH=995	81.227	43.871	52.8037	210.224	216.718	237.13	836.669	102.299	430.172	2.07212	1.97e-08	1.89e-06	0.122144
TRINITY_DN937_c0_g1	AT3G62270.1_|_Symbols:__|_HCO3-_transporter_family_|_chr3:23042528-23045633_REVERSE_LENGTH=703	83.21	132.13	117.456	160.737	13.0309	21.6084	48.5532	136.774	27.7308	-2.30224	1.01e-07	8.28e-06	0.00153948
TRINITY_DN993_c1_g1	AT5G63160.1_|_Symbols:_BT1_|_BTB_and_TAZ_domain_protein_1_|_chr5:25333485-25335399_REVERSE_LENGTH=365	58.889	24.5443	33.4936	26.5272	112.643	88.239	111.725	28.1884	104.202	1.88622	1.69e-05	0.000807902	0.00305191
TRINITY_DN993_c1_g3	AT5G63160.1_|_Symbols:_BT1_|_BTB_and_TAZ_domain_protein_1_|_chr5:25333485-25335399_REVERSE_LENGTH=365	58.889	38.5037	47.3738	58.1766	15.3696	17.9907	10.8415	48.018	14.7339	-1.70443	0.000417211	0.0123413	0.00914772
TRINITY_DN45103_c0_g1	AT5G36230.1_|_Symbols:__|_ARM_repeat_superfamily_protein_|_chr5:14273519-14276773_FORWARD_LENGTH=411	32.688	0.01	0.01	0.01	0.01	3.30376	0.01	0.01	1.10792	6.79171	0.000118302	0.00431969	0.211325
TRINITY_DN45018_c0_g1	AT4G22530.1_|_Symbols:__|_S-adenosyl-L-methionine-dependent_methyltransferases_superfamily_protein_|_chr4:11859247-11860129_REVERSE_LENGTH=261	28.571	0.01	0.01	0.01	0.01	0.063996	3.61414	0.01	1.22938	6.94179	7.41e-05	0.00289656	0.207033
TRINITY_DN45108_c0_g1	AT3G20890.1_|_Symbols:__|_RNA-binding_(RRM/RBD/RNP_motifs)_family_protein_|_chr3:7319939-7321054_FORWARD_LENGTH=292	30.973	0.01	0.01	0.01	0.705291	1.89986	0.01	0.01	0.871717	6.44579	0.000366328	0.0111206	0.129405
TRINITY_DN82132_c0_g1	AT3G05650.1_|_Symbols:_AtRLP32,_RLP32_|_receptor_like_protein_32_|_chr3:1645884-1648490_REVERSE_LENGTH=868	35.678	8.23985	10.7947	11.7804	1.08454	0.981929	4.02515	10.2716	2.03054	-2.33873	0.00155463	0.0349558	0.00240027
TRINITY_DN7663_c0_g1	AT1G15440.1_|_Symbols:_PWP2,_ATPWP2_|_periodic_tryptophan_protein_2_|_chr1:5306159-5309460_REVERSE_LENGTH=900	70.903	56.3179	49.2472	28.4213	12.7149	4.49167	3.77022	44.6621	6.99225	-2.67522	3.24e-07	2.39e-05	0.0174488
TRINITY_DN7658_c0_g1	AT3G11400.2_|_Symbols:_EIF3G1,_ATEIF3G1_|_eukaryotic_translation_initiation_factor_3G1_|_chr3:3578536-3580366_FORWARD_LENGTH=321	67.834	172.862	164.717	149.102	80.9798	53.7901	53.6091	162.227	62.793	-1.36934	0.000675528	0.0181291	0.000647349
TRINITY_DN7659_c0_g1	AT1G53350.1_|_Symbols:__|_Disease_resistance_protein_(CC-NBS-LRR_class)_family_|_chr1:19903899-19907515_FORWARD_LENGTH=927	30.415	97.1617	99.9835	93.0887	16.3397	16.5766	9.39915	96.7446	14.1052	-2.77796	2.2e-09	2.57e-07	7.26e-06
TRINITY_DN7631_c0_g1	AT5G59240.1_|_Symbols:__|_Ribosomal_protein_S8e_family_protein_|_chr5:23902626-23903670_REVERSE_LENGTH=210	63.5	0.01	0.01	0.01	0.01	18.2067	0.0737326	0.01	6.0968	9.25191	2.69e-11	4.26e-09	0.210316
TRINITY_DN7681_c0_g1	AT2G16920.1_|_Symbols:_UBC23,_PFU2_|_ubiquitin-conjugating_enzyme_23_|_chr2:7334559-7338827_REVERSE_LENGTH=1102	58.169	45.2217	44.2218	78.6146	120.169	99.2547	203.058	56.0194	140.827	1.32993	0.00116272	0.0277547	0.0514656
TRINITY_DN7623_c0_g1	AT5G04140.2_|_Symbols:_GLU1,_GLS1,_GLUS,_FD-GOGAT_|_glutamate_synthase_1_|_chr5:1130031-1138186_FORWARD_LENGTH=1648	26.316	0.01	0.01	0.01	0.01	18.8547	0.01	0.01	6.29156	9.29727	1.55e-11	2.55e-09	0.211325
TRINITY_DN7680_c0_g1	AT3G49710.1_|_Symbols:__|_Pentatricopeptide_repeat_(PPR)_superfamily_protein_|_chr3:18437845-18440010_FORWARD_LENGTH=721	64.91	4.69658	5.71293	4.47464	0.452458	0.171988	1.09345	4.96138	0.572633	-3.11506	0.00155075	0.0348965	0.000574321
TRINITY_DN7640_c0_g1	AT5G41920.1_|_Symbols:__|_GRAS_family_transcription_factor_|_chr5:16779982-16781199_FORWARD_LENGTH=405	28.571	2.14653	4.80949	0.01	41.2218	91.0473	0.01	2.32201	44.093	4.24711	2.07e-13	4.54e-11	0.126594
TRINITY_DN7640_c1_g1	AT1G67540.2_|_Symbols:__|_unknown_protein;_FUNCTIONS_IN:_molecular_function_unknown;_INVOLVED_IN:_biological_process_unknown;_LOCATED_IN:_cellular_component_unknown;_EXPRESSED_IN:_petal,_leaf_whorl,_male_gametophyte,_flower,_pollen_tube;_EXPRESSED_DURING:_L_mature_pollen_stage,_M_germinated_pollen_stage,_4_anthesis,_petal_differentiation_and_expansion_stage;_Has_30201_Blast_hits_to_17322_proteins…	29.73	23.4066	17.3539	13.5623	4.86838	5.13865	3.38783	18.1076	4.46495	-2.01988	0.00107696	0.0262385	0.0187061
TRINITY_DN7608_c0_g1	AT1G05960.2_|_Symbols:__|_ARM_repeat_superfamily_protein_|_chr1:1808478-1815060_REVERSE_LENGTH=1003	30	2.56005	1.19576	0.34823	131.194	624.651	322.688	1.36801	359.511	8.03781	5.77e-56	3.32e-52	0.0650817
TRINITY_DN7675_c0_g1	AT4G14330.1_|_Symbols:__|_P-loop_containing_nucleoside_triphosphate_hydrolases_superfamily_protein_|_chr4:8244228-8247286_FORWARD_LENGTH=869	66.667	36.7446	33.7194	49.3858	1.90625	0.765945	1.73078	39.9499	1.46766	-4.76661	5.06e-15	1.34e-12	0.0073992
TRINITY_DN7675_c0_g3	AT4G14330.1_|_Symbols:__|_P-loop_containing_nucleoside_triphosphate_hydrolases_superfamily_protein_|_chr4:8244228-8247286_FORWARD_LENGTH=869	66.667	3.18034	2.15566	3.66857	0.199625	0.01	0.0737326	3.00152	0.0944525	-4.98996	7.81e-05	0.00302781	0.0106695
TRINITY_DN7699_c0_g1	AT1G22880.1_|_Symbols:_ATGH9B4,_ATCEL5,_CEL5_|_cellulase_5_|_chr1:8095770-8097539_FORWARD_LENGTH=484	67.347	29.0255	17.2317	31.8713	3.67608	0.711949	1.53958	26.0428	1.97587	-3.72033	4.1e-09	4.56e-07	0.0145411
TRINITY_DN7643_c0_g2	AT3G09510.1_|_Symbols:__|_Ribonuclease_H-like_superfamily_protein_|_chr3:2921804-2923258_FORWARD_LENGTH=484	31.765	36.1243	37.559	47.5651	22.8282	10.3772	5.29981	40.4161	12.8351	-1.65484	0.000956798	0.0239029	0.00781132
TRINITY_DN7617_c0_g1	AT4G13650.1_|_Symbols:__|_Pentatricopeptide_repeat_(PPR)_superfamily_protein_|_chr4:7939611-7942898_REVERSE_LENGTH=1064	33.215	5.31687	4.47071	4.47464	0.326041	0.54996	0.456128	4.75407	0.444043	-3.42039	0.000801009	0.0207871	0.00145085
TRINITY_DN7604_c0_g1	AT3G14370.1_|_Symbols:_WAG2_|_Protein_kinase_superfamily_protein_|_chr3:4798026-4799468_REVERSE_LENGTH=480	62.385	18.8942	23.8967	18.8832	3.8657	2.43982	2.17691	20.5581	2.82748	-2.86212	6.28e-06	0.000336729	0.00254589
TRINITY_DN7607_c0_g1	AT2G37440.1_|_Symbols:__|_DNAse_I-like_superfamily_protein_|_chr2:15719230-15721885_FORWARD_LENGTH=479	44.845	6.76412	2.94616	5.21874	0.0732083	0.063996	0.137465	4.97634	0.0915565	-5.76428	9.09e-07	6.01e-05	0.0238999
TRINITY_DN7639_c0_g1	AT1G74270.1_|_Symbols:__|_Ribosomal_protein_L35Ae_family_protein_|_chr1:27928415-27929466_REVERSE_LENGTH=112	91.071	219.59	192.511	122.246	42.1067	33.1636	32.896	178.116	36.0554	-2.30453	3.45e-08	3.13e-06	0.018994
TRINITY_DN7639_c0_g2	AT1G74270.1_|_Symbols:__|_Ribosomal_protein_L35Ae_family_protein_|_chr1:27928415-27929466_REVERSE_LENGTH=112	91.071	145.432	136.259	68.7384	23.9027	17.5047	16.6442	116.81	19.3505	-2.59371	7.24e-09	7.64e-07	0.0276051
TRINITY_DN7619_c0_g1	AT4G36130.1_|_Symbols:__|_Ribosomal_protein_L2_family_|_chr4:17097613-17098656_FORWARD_LENGTH=258	71.774	0.01	0.01	0.01	0.01	14.4809	0.01	0.01	4.83365	8.91697	1.06e-09	1.3e-07	0.211325
TRINITY_DN7610_c0_g1	AT5G40480.1_|_Symbols:_EMB3012_|_embryo_defective_3012_|_chr5:16213361-16223982_FORWARD_LENGTH=1923	51.023	36.7445	33.4935	41.8828	3.67608	2.06185	6.0646	37.3736	3.93418	-3.24789	9.33e-09	9.67e-07	0.000714039
TRINITY_DN7602_c0_g1	AT1G30900.1_|_Symbols:_VSR6,_VSR3;3,_BP80-3;3_|_VACUOLAR_SORTING_RECEPTOR_6_|_chr1:10997275-11000543_FORWARD_LENGTH=631	32.584	0.01	0.01	0.01	0.01	25.2801	0.01	0.01	8.43338	9.71997	4.66e-14	1.12e-11	0.211325
TRINITY_DN7605_c0_g1	AT3G22540.1_|_Symbols:__|_Protein_of_unknown_function_(DUF1677)_|_chr3:7984233-7984565_REVERSE_LENGTH=110	70.536	9.31425	12.037	5.42168	1.02133	1.52189	0.711059	8.9243	1.08476	-3.04036	0.000189277	0.00642426	0.0265418
TRINITY_DN7650_c0_g1	AT5G60020.1_|_Symbols:_LAC17,_ATLAC17_|_laccase_17_|_chr5:24168072-24170223_FORWARD_LENGTH=577	75.91	19.7901	15.5942	47.9711	2.66475	0.388026	4.66254	27.7851	2.57177	-3.43348	2.08e-08	1.98e-06	0.0646426
TRINITY_DN7671_c0_g1	AT5G05270.1_|_Symbols:__|_Chalcone-flavanone_isomerase_family_protein_|_chr5:1563492-1564827_FORWARD_LENGTH=209	68.992	630.874	608.048	435.921	72.3202	4.92364	13.2027	558.281	30.1488	-4.21082	6.08e-26	5.74e-23	0.00385482
TRINITY_DN7698_c0_g1	AT1G52580.1_|_Symbols:_ATRBL5,_RBL5_|_RHOMBOID-like_protein_5_|_chr1:19587637-19588958_FORWARD_LENGTH=309	26.786	0.0789203	1.08283	0.077646	4.18174	12.5911	0.01	0.413132	5.59427	3.75928	0.000158435	0.00554202	0.14799
TRINITY_DN18179_c0_g1	AT3G05560.1_|_Symbols:__|_Ribosomal_L22e_protein_family_|_chr3:1614641-1615204_FORWARD_LENGTH=124	51.261	0.216761	0.405253	0.01	6.71007	3.24976	0.01	0.210671	3.32328	3.97954	0.000618927	0.016901	0.124307
TRINITY_DN18192_c0_g1	AT5G12950.1_|_Symbols:__|_Putative_glycosyl_hydrolase_of_unknown_function_(DUF1680)_|_chr5:4093117-4096806_FORWARD_LENGTH=861	20.741	0.216761	0.518182	0.01	5.82516	3.14177	0.01	0.248314	2.99231	3.59102	0.0019644	0.0417558	0.121725
TRINITY_DN18190_c0_g1	AT3G02760.1_|_Symbols:__|_Class_II_aaRS_and_biotin_synthetases_superfamily_protein_|_chr3:597588-600650_REVERSE_LENGTH=883	56.955	111.25	106.276	103.441	29.3386	18.4766	32.5136	106.989	26.7763	-1.99843	5.42e-06	0.000295843	0.000209193
TRINITY_DN18139_c0_g1	AT4G13560.1_|_Symbols:_UNE15_|_Late_embryogenesis_abundant_protein_(LEA)_family_protein_|_chr4:7879764-7880311_REVERSE_LENGTH=109	36.923	0.01	0.0664646	0.01	2.72795	1.19791	0.01	0.0288215	1.31196	5.50843	0.000498071	0.0141861	0.122201
TRINITY_DN18119_c0_g1	AT2G28780.1_|_Symbols:__|_unknown_protein;_INVOLVED_IN:_biological_process_unknown;_LOCATED_IN:_mitochondrion;_EXPRESSED_IN:_inflorescence_meristem,_root,_flower;_EXPRESSED_DURING:_petal_differentiation_and_expansion_stage;_CONTAINS_InterPro_DOMAIN/s:_Protein_of_unknown_function_DUF939,_bacterial_(InterPro:IPR010343);_BEST_Arabidopsis_thaliana_protein_match_is:_unknown_protein_(TAIR:AT3G09450.1);…	55.866	0.147841	0.405253	1.15998	0.0732083	2.49382	17.9189	0.571025	6.82863	3.57997	0.000102001	0.00380064	0.189631
TRINITY_DN18181_c0_g1	AT5G14040.1_|_Symbols:_PHT3;1_|_phosphate_transporter_3;1_|_chr5:4531059-4532965_REVERSE_LENGTH=375	60.279	0.01	0.01	0.01	0.01	9.99927	0.01	0.01	3.33976	8.3836	6.38e-08	5.48e-06	0.211325
TRINITY_DN18168_c0_g1	AT1G09300.1_|_Symbols:__|_Metallopeptidase_M24_family_protein_|_chr1:3003981-3008131_FORWARD_LENGTH=493	69.651	20.3415	18.9821	11.6451	3.73929	3.62773	3.06917	16.9896	3.47873	-2.28802	0.000335108	0.0103245	0.0185159
TRINITY_DN18172_c0_g1	AT5G42480.1_|_Symbols:_ARC6_|_Chaperone_DnaJ-domain_superfamily_protein_|_chr5:16985295-16988332_FORWARD_LENGTH=801	56.802	28.8187	29.9363	21.792	4.43458	1.52189	4.66248	26.849	3.53965	-2.92319	1.03e-06	6.69e-05	0.00282886
TRINITY_DN18132_c0_g1	AT4G30800.1_|_Symbols:__|_Nucleic_acid-binding,_OB-fold-like_protein_|_chr4:15001216-15002392_FORWARD_LENGTH=159	66.207	0.561363	0.179394	0.01	9.42803	4.27569	0.01	0.250252	4.57124	4.19113	0.000117218	0.00428777	0.126574
TRINITY_DN54153_c0_g1	AT2G16380.1_|_Symbols:__|_Sec14p-like_phosphatidylinositol_transfer_family_protein_|_chr2:7085972-7088858_FORWARD_LENGTH=547	34.4	0.0789203	0.0664646	0.01	1.77983	2.06185	0.0737326	0.051795	1.30514	4.65525	0.00162994	0.0361978	0.0904639
TRINITY_DN54119_c0_g1	AT5G65530.1_|_Symbols:__|_Protein_kinase_superfamily_protein_|_chr5:26190844-26192826_REVERSE_LENGTH=456	60.909	9.52101	7.63273	21.792	1.14775	1.08992	4.15262	12.9819	2.1301	-2.60751	0.00019491	0.00657384	0.0640586
TRINITY_DN54128_c0_g1	AT4G00890.1_|_Symbols:__|_proline-rich_family_protein_|_chr4:374055-375350_REVERSE_LENGTH=431	32.979	0.147841	0.01	0.01	0.262833	8.48738	0.01	0.0559469	2.92007	5.7058	1.94e-05	0.000914008	0.205909
TRINITY_DN21899_c0_g2	AT5G55740.1_|_Symbols:_CRR21_|_Tetratricopeptide_repeat_(TPR)-like_superfamily_protein_|_chr5:22561941-22564433_REVERSE_LENGTH=830	35.185	0.01	0.01	0.01	0.578874	1.08992	0.01	0.01	0.559598	5.80632	0.00219683	0.0453296	0.110053
TRINITY_DN21881_c0_g1	AT2G40935.1_|_Symbols:__|_PLAC8_family_protein_|_chr2:17083199-17084216_FORWARD_LENGTH=190	31.579	0.01	0.01	0.01	0.01	2.33183	0.01	0.01	0.783943	6.29268	0.000567684	0.0157685	0.211325
TRINITY_DN21810_c0_g1	AT3G62720.1_|_Symbols:_ATXT1,_XT1,_XXT1_|_xylosyltransferase_1_|_chr3:23201326-23202708_FORWARD_LENGTH=460	26.471	0.147841	0.179394	0.01	4.18174	1.52189	0.01	0.112412	1.90454	4.08258	0.00202082	0.0426725	0.139654
TRINITY_DN15402_c0_g1	AT3G04000.1_|_Symbols:__|_NAD(P)-binding_Rossmann-fold_superfamily_protein_|_chr3:1035500-1036435_FORWARD_LENGTH=272	31.081	0.01	0.235859	0.01	0.642083	5.57159	0.01	0.0852862	2.07456	4.60435	0.000664028	0.0178622	0.187615
TRINITY_DN15403_c1_g1	AT1G53540.1_|_Symbols:__|_HSP20-like_chaperones_superfamily_protein_|_chr1:19980510-19980983_FORWARD_LENGTH=157	68.987	1.18165	1.13929	3.73053	0.01	0.01	0.137465	2.01716	0.0524884	-5.26418	0.000183892	0.00628085	0.0742607
TRINITY_DN15435_c0_g1	AT5G54580.1_|_Symbols:__|_RNA-binding_(RRM/RBD/RNP_motifs)_family_protein_|_chr5:22171332-22172656_FORWARD_LENGTH=156	70	99.3931	101.364	34.983	23.5235	19.3406	12.0555	78.5801	18.3065	-2.10181	5.03e-06	0.000276447	0.0532535
TRINITY_DN15478_c0_g1	AT4G12510.1_|_Symbols:__|_Bifunctional_inhibitor/lipid-transfer_protein/seed_storage_2S_albumin_superfamily_protein_|_chr4:7417414-7417803_REVERSE_LENGTH=129	47.126	525.12	465.507	216.612	0.38925	0.27998	3.51529	402.413	1.39484	-8.17243	7.69e-59	6.15e-55	0.0256299
TRINITY_DN15416_c0_g1	AT4G37210.1_|_Symbols:__|_Tetratricopeptide_repeat_(TPR)-like_superfamily_protein_|_chr4:17512376-17514421_FORWARD_LENGTH=492	46.012	59.5082	55.7406	51.9621	27.316	15.9388	16.9629	55.737	20.0726	-1.47341	0.00159885	0.0357451	0.00125644
TRINITY_DN15463_c1_g1	AT3G04820.1_|_Symbols:__|_Pseudouridine_synthase_family_protein_|_chr3:1321453-1325949_REVERSE_LENGTH=715	28.302	0.01	0.01	0.01	1.33737	2.27783	0.01	0.01	1.2084	6.91696	7.81e-05	0.00302715	0.105041
TRINITY_DN15436_c0_g1	AT4G15820.1_|_Symbols:__|_BEST_Arabidopsis_thaliana_protein_match_is:_embryo_defective_1703_(TAIR:AT3G61780.1);_Has_524_Blast_hits_to_443_proteins_in_102_species:_Archae_-_0;_Bacteria_-_13;_Metazoa_-_196;_Fungi_-_37;_Plants_-_43;_Viruses_-_3;_Other_Eukaryotes_-_232_(source:_NCBI_BLink)._|_chr4:8992970-8995022_FORWARD_LENGTH=460	50.602	4.4209	4.52717	4.74522	0.515666	0.333976	0.647326	4.56443	0.498989	-3.19335	0.00167374	0.0369697	3.36e-06
TRINITY_DN15451_c0_g1	AT5G23850.1_|_Symbols:__|_Arabidopsis_thaliana_protein_of_unknown_function_(DUF821)_|_chr5:8038126-8040741_FORWARD_LENGTH=542	65.101	15.7928	17.7964	68.0619	3.54966	0.873937	6.31953	33.8837	3.58104	-3.24214	2.07e-08	1.98e-06	0.10878
TRINITY_DN15437_c2_g1	AT5G01020.1_|_Symbols:__|_Protein_kinase_superfamily_protein_|_chr5:6309-8270_REVERSE_LENGTH=410	77.232	47.5417	51.788	48.1063	14.9904	8.21745	12.5653	49.1453	11.9244	-2.04314	3.22e-05	0.00141987	0.000116414
TRINITY_DN15447_c0_g1	AT5G49690.1_|_Symbols:__|_UDP-Glycosyltransferase_superfamily_protein_|_chr5:20189968-20191350_REVERSE_LENGTH=460	40.046	6.006	5.93879	22.1302	3.23362	1.4139	3.00543	11.3583	2.55098	-2.15463	0.00227035	0.0465178	0.121364
TRINITY_DN15462_c0_g1	AT5G49150.1_|_Symbols:_ATGEX2,_GEX2_|_gamete_expressed_2_|_chr5:19924760-19928527_FORWARD_LENGTH=914	24.852	0.01	0.01	0.01	0.01	5.8419	0.01	0.01	1.95397	7.61026	4.9e-06	0.00027018	0.211325
TRINITY_DN15442_c0_g2	AT3G18480.1_|_Symbols:_AtCASP,_CASP_|_CCAAT-displacement_protein_alternatively_spliced_product_|_chr3:6336924-6341596_FORWARD_LENGTH=689	29.577	0.285681	0.179394	0.145292	22.3225	17.7207	16.6442	0.203456	18.8958	6.53721	5.74e-16	1.75e-13	0.00426836
TRINITY_DN15407_c0_g1	AT1G19910.1_|_Symbols:_AVA-P2,_AVA-2PE,_ATVHA-C2_|_ATPase,_F0/V0_complex,_subunit_C_protein_|_chr1:6913317-6914322_FORWARD_LENGTH=165	64.626	0.01	0.01	0.01	0.01	10.2692	0.01	0.01	3.42975	8.42196	4.96e-08	4.36e-06	0.211325
TRINITY_DN15428_c0_g1	AT1G17580.1_|_Symbols:_MYA1,_ATMYA1,_XI-1_|_myosin_1_|_chr1:6039453-6049309_FORWARD_LENGTH=1520	24.138	0.0789203	0.292323	0.01	1.71662	6.27354	0.01	0.127081	2.66672	4.39124	0.000470922	0.0135322	0.153579
TRINITY_DN15421_c0_g1	AT1G54790.2_|_Symbols:__|_GDSL-like_Lipase/Acylhydrolase_superfamily_protein_|_chr1:20441124-20443997_REVERSE_LENGTH=408	58.481	1.73301	2.55091	9.68338	0.705291	0.27998	0.519861	4.65576	0.501711	-3.21409	0.00148651	0.0337583	0.120727
TRINITY_DN15449_c0_g1	AT4G20240.1_|_Symbols:_CYP71A27_|_cytochrome_P450,_family_71,_subfamily_A,_polypeptide_27_|_chr4:10931745-10934212_REVERSE_LENGTH=451	28.177	0.768124	0.913434	0.415876	9.61765	9.6213	0.201198	0.699145	6.48005	3.21234	0.000435527	0.0127623	0.103339
TRINITY_DN15480_c0_g1	AT1G49435.1_|_Symbols:_LCR16_|_low-molecular-weight_cysteine-rich_16_|_chr1:18299494-18299862_REVERSE_LENGTH=71	48	0.216761	0.913434	0.01	4.75062	21.2304	0.137465	0.380065	8.70618	4.51772	6.62e-07	4.52e-05	0.161518
TRINITY_DN15426_c0_g1	AT2G43690.1_|_Symbols:__|_Concanavalin_A-like_lectin_protein_kinase_family_protein_|_chr2:18112589-18114583_FORWARD_LENGTH=664	37.662	0.492442	0.969899	0.01	13.1992	21.0144	0.137465	0.49078	11.4504	4.54417	4.8e-08	4.24e-06	0.106756
TRINITY_DN61918_c0_g1	AT4G05160.1_|_Symbols:__|_AMP-dependent_synthetase_and_ligase_family_protein_|_chr4:2664451-2666547_FORWARD_LENGTH=544	35.472	0.147841	0.0664646	0.01	4.30816	2.65581	0.01	0.0747684	2.32466	4.95844	0.000222825	0.00734475	0.107002
TRINITY_DN64245_c0_g1	AT1G55020.1_|_Symbols:_LOX1,_ATLOX1_|_lipoxygenase_1_|_chr1:20525798-20530143_FORWARD_LENGTH=859	55	0.01	0.01	0.01	0.326041	1.30591	0.01	0.01	0.547315	5.7743	0.00235984	0.0477507	0.151148
TRINITY_DN64261_c0_g1	AT5G64200.1_|_Symbols:_ATSC35,_SC35,_At-SC35_|_ortholog_of_human_splicing_factor_SC35_|_chr5:25681849-25683553_REVERSE_LENGTH=303	56.383	0.01	0.01	0.01	0.958124	1.73787	0.01	0.01	0.901999	6.49505	0.000316523	0.00985755	0.108052
TRINITY_DN95572_c0_g1	AT3G01280.1_|_Symbols:_VDAC1,_ATVDAC1_|_voltage_dependent_anion_channel_1_|_chr3:85754-87612_FORWARD_LENGTH=276	23.897	0.216761	0.74404	0.077646	13.4737	7.37144	0.201198	0.346149	7.01546	4.34107	6.53e-06	0.000348002	0.111968
TRINITY_DN5796_c1_g1	AT5G58420.1_|_Symbols:__|_Ribosomal_protein_S4_(RPS4A)_family_protein_|_chr5:23619599-23620896_FORWARD_LENGTH=262	89.313	496.075	495.322	275.552	100.157	44.5138	132.683	422.316	92.4512	-2.19156	3.9e-09	4.35e-07	0.017293
TRINITY_DN5738_c0_g1	AT1G14710.1_|_Symbols:__|_hydroxyproline-rich_glycoprotein_family_protein_|_chr1:5062168-5064697_REVERSE_LENGTH=601	40.586	45.015	45.069	64.8149	9.36482	8.48738	24.8613	51.6329	14.2378	-1.85856	0.000113502	0.00416924	0.00636769
TRINITY_DN5731_c0_g1	AT2G03820.1_|_Symbols:__|_nonsense-mediated_mRNA_decay_NMD3_family_protein_|_chr2:1165149-1166699_REVERSE_LENGTH=516	69.276	74.3468	69.5911	51.0151	32.3094	14.965	25.6304	64.9843	24.3016	-1.41904	0.00185108	0.0399422	0.00612432
TRINITY_DN5737_c0_g1	AT3G18430.1_|_Symbols:__|_Calcium-binding_EF-hand_family_protein_|_chr3:6326180-6327476_FORWARD_LENGTH=175	69.714	27.0956	26.8307	55.0738	66.3787	59.4596	269.153	36.3334	131.664	1.85749	1.21e-05	0.000599775	0.149605
TRINITY_DN5715_c0_g1	AT2G24100.1_|_Symbols:__|_unknown_protein;_BEST_Arabidopsis_thaliana_protein_match_is:_unknown_protein_(TAIR:AT4G30780.1);_Has_101_Blast_hits_to_101_proteins_in_16_species:_Archae_-_0;_Bacteria_-_0;_Metazoa_-_0;_Fungi_-_0;_Plants_-_95;_Viruses_-_0;_Other_Eukaryotes_-_6_(source:_NCBI_BLink)._|_chr2:10244921-10246715_FORWARD_LENGTH=466	54.583	2.42256	2.8897	1.36292	20.1734	8.32544	2.49564	2.22506	10.3315	2.21514	0.00246344	0.0493262	0.129431
TRINITY_DN5752_c0_g1	AT5G12380.1_|_Symbols:_ANNAT8_|_annexin_8_|_chr5:4009223-4010687_FORWARD_LENGTH=316	65.753	100.22	80.9803	98.7036	3.8025	1.08992	5.29981	93.3014	3.39741	-4.77939	3.71e-20	1.86e-17	0.00177562
TRINITY_DN5756_c0_g1	AT5G39950.1_|_Symbols:_ATTRX2,_ATH2,_ATTRXH2,_TRXH2,_TRX2_|_thioredoxin_2_|_chr5:15990885-15991881_REVERSE_LENGTH=133	55.639	17.1022	8.36677	15.5009	2.22229	0.27998	3.38783	13.6566	1.96337	-2.7982	6.11e-05	0.00245678	0.0188787
TRINITY_DN5733_c0_g1	AT1G32060.1_|_Symbols:_PRK_|_phosphoribulokinase_|_chr1:11532668-11534406_FORWARD_LENGTH=395	48.148	24.5456	26.0281	2.91878	6.20441	5.62559	1.41212	17.8308	4.41404	-2.0142	0.00115171	0.0275562	0.105378
TRINITY_DN5733_c2_g1	AT4G02810.1_|_Symbols:__|_Protein_of_unknown_function_(DUF3049)_|_chr4:1256253-1257068_FORWARD_LENGTH=271	36.145	5.86823	4.92242	5.82756	0.326041	0.01	1.02972	5.5394	0.455254	-3.60499	0.00024725	0.00800923	0.000148844
TRINITY_DN5799_c0_g1	AT1G50360.1_|_Symbols:_VIIIA,_ATVIIIA_|_P-loop_containing_nucleoside_triphosphate_hydrolases_superfamily_protein_|_chr1:18650688-18657106_FORWARD_LENGTH=1153	39.729	3.0425	10.2865	0.0775783	39.9575	95.051	0.01	4.46886	45.0062	3.33214	9.67e-10	1.2e-07	0.13917
TRINITY_DN5727_c0_g1	AT5G65360.1_|_Symbols:__|_Histone_superfamily_protein_|_chr5:26120099-26120509_REVERSE_LENGTH=136	99.265	136.616	139.246	46.1446	2.66475	0.711949	0.583594	107.336	1.3201	-6.34534	1.79e-30	2.31e-27	0.0370569
TRINITY_DN5722_c0_g1	AT5G04200.1_|_Symbols:_AtMC9,_MC9_|_metacaspase_9_|_chr5:1153893-1154870_FORWARD_LENGTH=325	61.983	96.7742	109.325	256.118	717.38	1174.05	1561.01	154.072	1150.81	2.90097	4.43e-17	1.53e-14	0.0248175
TRINITY_DN5705_c0_g1	AT1G58410.1_|_Symbols:__|_Disease_resistance_protein_(CC-NBS-LRR_class)_family_|_chr1:21701286-21704255_REVERSE_LENGTH=899	28.293	0.01	0.01	17.7693	1.65411	0.01	0.01	5.92977	0.558037	-3.40954	0.000335756	0.010341	0.230106
TRINITY_DN5761_c0_g1	AT5G25190.1_|_Symbols:__|_Integrase-type_DNA-binding_superfamily_protein_|_chr5:8707007-8707655_REVERSE_LENGTH=181	63.83	6.76419	7.06808	9.54808	0.642083	0.225984	0.0737326	7.79345	0.313933	-4.63373	9.58e-07	6.29e-05	0.00567486
TRINITY_DN5761_c0_g2	AT5G25190.1_|_Symbols:__|_Integrase-type_DNA-binding_superfamily_protein_|_chr5:8707007-8707655_REVERSE_LENGTH=181	63.83	2.69789	2.32505	2.17467	0.01	0.01	0.01	2.39921	0.01	-7.90641	9.55e-07	6.28e-05	0.00210531
TRINITY_DN5766_c0_g1	AT3G61650.1_|_Symbols:_TUBG1_|_gamma-tubulin_|_chr3:22812601-22815011_REVERSE_LENGTH=474	90.364	30.9552	25.5885	24.6331	4.43458	2.16984	6.31953	27.059	4.30798	-2.65102	6.29e-06	0.000337238	0.000724459
TRINITY_DN5786_c0_g2	AT5G11090.1_|_Symbols:__|_serine-rich_protein-related_|_chr5:3524796-3525449_FORWARD_LENGTH=217	65.306	4.8347	5.20475	20.7097	16.4567	34.2435	81.7789	10.2497	44.1597	2.10715	3.13e-05	0.00138613	0.109597
TRINITY_DN5790_c0_g1	AT3G26610.1_|_Symbols:__|_Pectin_lyase-like_superfamily_protein_|_chr3:9777025-9780267_FORWARD_LENGTH=470	66.909	12.8981	17.7964	16.1097	0.515666	0.657953	0.647326	15.6014	0.606982	-4.68388	6.54e-10	8.3e-08	0.00450113
TRINITY_DN5734_c0_g1	AT5G62290.1_|_Symbols:__|_nucleotide-sensitive_chloride_conductance_regulator_(ICln)_family_protein_|_chr5:25019568-25020972_FORWARD_LENGTH=229	63.596	53.9746	51.8445	31.8713	13.7262	10.8632	6.89312	45.8968	10.4942	-2.12881	2.25e-05	0.00104262	0.0148895
TRINITY_DN5789_c0_g1	AT3G15351.1_|_Symbols:__|_unknown_protein;_Has_50_Blast_hits_to_50_proteins_in_16_species:_Archae_-_0;_Bacteria_-_0;_Metazoa_-_7;_Fungi_-_0;_Plants_-_43;_Viruses_-_0;_Other_Eukaryotes_-_0_(source:_NCBI_BLink)._|_chr3:5176726-5177531_FORWARD_LENGTH=165	64.634	47.9976	50.6588	110.138	92.8928	44.3073	438.797	69.598	191.999	1.46398	0.000219041	0.0072434	0.214415
TRINITY_DN5789_c0_g2	AT3G15351.1_|_Symbols:__|_unknown_protein;_Has_50_Blast_hits_to_50_proteins_in_16_species:_Archae_-_0;_Bacteria_-_0;_Metazoa_-_7;_Fungi_-_0;_Plants_-_43;_Viruses_-_0;_Other_Eukaryotes_-_0_(source:_NCBI_BLink)._|_chr3:5176726-5177531_FORWARD_LENGTH=165	64.634	37.4286	31.1858	19.3568	210.114	119.989	108.828	29.3237	146.311	2.31889	6.43e-08	5.52e-06	0.0319838
TRINITY_DN5748_c0_g1	AT2G02170.1_|_Symbols:__|_Remorin_family_protein_|_chr2:556595-558610_REVERSE_LENGTH=486	56.055	15.1039	14.8051	16.1775	2.79116	5.24767	2.11324	15.3622	3.38402	-2.18257	0.000763765	0.0200125	0.00105972
TRINITY_DN5748_c0_g3	AT2G02170.1_|_Symbols:__|_Remorin_family_protein_|_chr2:556595-558610_REVERSE_LENGTH=486	56.055	10.6927	11.0206	20.642	1.90625	2.11585	3.00543	14.1184	2.34251	-2.59145	0.000140652	0.00501437	0.0337293
TRINITY_DN5726_c0_g1	AT5G05010.1_|_Symbols:__|_clathrin_adaptor_complexes_medium_subunit_family_protein_|_chr5:1477137-1479872_FORWARD_LENGTH=527	71.56	13.3632	14.3345	14.4354	4.71269	1.74424	2.95757	14.0444	3.13817	-2.162	0.00106303	0.0259714	0.00123007
TRINITY_DN5721_c0_g1	AT2G03530.1_|_Symbols:_UPS2,_ATUPS2_|_ureide_permease_2_|_chr2:1071951-1073522_FORWARD_LENGTH=398	75.839	0.01	0.01	0.01	0.326041	0.981929	1.8606	0.01	1.05619	6.72273	0.000155534	0.0054616	0.071428
TRINITY_DN5785_c0_g1	AT2G29570.1_|_Symbols:_PCNA2,_ATPCNA2_|_proliferating_cell_nuclear_antigen_2_|_chr2:12650139-12651598_REVERSE_LENGTH=264	80	92.067	85.7233	62.4473	18.53	32.7857	8.86883	80.0792	20.0615	-1.997	1.24e-05	0.000611657	0.00367047
TRINITY_DN5781_c0_g1	AT1G17110.2_|_Symbols:_UBP15_|_ubiquitin-specific_protease_15_|_chr1:5845816-5849889_REVERSE_LENGTH=928	59.893	26.8199	24.8591	18.4711	2.34871	1.14392	2.49557	23.3833	1.99606	-3.55025	3.2e-08	2.93e-06	0.00590027
TRINITY_DN5781_c0_g2	AT1G17110.2_|_Symbols:_UBP15_|_ubiquitin-specific_protease_15_|_chr1:5845816-5849889_REVERSE_LENGTH=928	59.893	71.7981	64.3478	40.1304	4.18174	1.95386	2.04944	58.7588	2.72835	-4.42871	4.87e-16	1.52e-13	0.0136551
TRINITY_DN5778_c0_g1	AT2G47140.1_|_Symbols:__|_NAD(P)-binding_Rossmann-fold_superfamily_protein_|_chr2:19350970-19352059_REVERSE_LENGTH=257	61.538	9.52101	15.3684	4.74522	0.01	0.01	0.965989	9.8782	0.328663	-4.90957	3.51e-08	3.19e-06	0.0441079
TRINITY_DN5746_c0_g1	AT3G26700.1_|_Symbols:__|_Protein_kinase_superfamily_protein_|_chr3:9810669-9812356_FORWARD_LENGTH=380	51.628	11.5198	6.84228	5.75991	0.0732083	0.495964	0.01	8.04065	0.193058	-5.38021	4.69e-08	4.15e-06	0.0231114
TRINITY_DN5793_c0_g1	AT5G64260.1_|_Symbols:_EXL2_|_EXORDIUM_like_2_|_chr5:25703980-25704897_FORWARD_LENGTH=305	58.991	46.6002	48.9084	121.637	84.6459	119.341	717.894	72.382	307.294	2.08592	6.12e-08	5.28e-06	0.18568
TRINITY_DN5771_c0_g1	AT5G17690.1_|_Symbols:_TFL2,_LHP1_|_like_heterochromatin_protein_(LHP1)_|_chr5:5827504-5829537_REVERSE_LENGTH=445	42.151	25.0971	23.8381	19.2891	3.8657	2.81779	3.3241	22.7414	3.33586	-2.76919	6.84e-06	0.000362402	0.00342846
TRINITY_DN5764_c0_g1	AT2G37420.1_|_Symbols:__|_ATP_binding_microtubule_motor_family_protein_|_chr2:15700550-15705165_FORWARD_LENGTH=1039	43.193	30.1281	26.3225	27.6772	1.02133	0.27998	0.583594	28.0426	0.628302	-5.48002	1.86e-15	5.26e-13	0.000587121
TRINITY_DN5735_c0_g1	AT1G68810.1_|_Symbols:__|_basic_helix-loop-helix_(bHLH)_DNA-binding_superfamily_protein_|_chr1:25861289-25862882_FORWARD_LENGTH=368	66.204	5.24795	4.92242	4.33934	0.199625	0.01	0.26493	4.83657	0.158185	-4.9343	1.06e-05	0.000533972	0.000862669
TRINITY_DN5792_c0_g1	AT1G27752.1_|_Symbols:__|_Ubiquitin_system_component_Cue_protein_|_chr1:9662250-9667318_FORWARD_LENGTH=873	26.531	0.0789203	0.292323	0.01	1.71662	4.27569	0.01	0.127081	2.00077	3.97673	0.0022697	0.0465099	0.134728
TRINITY_DN5794_c0_g1	AT3G54750.3_|_Symbols:__|_unknown_protein;_FUNCTIONS_IN:_molecular_function_unknown;_INVOLVED_IN:_biological_process_unknown;_LOCATED_IN:_cellular_component_unknown;_EXPRESSED_IN:_24_plant_structures;_EXPRESSED_DURING:_15_growth_stages._|_chr3:20264833-20268416_REVERSE_LENGTH=590	43.137	21.0306	20.1114	16.1774	1.59021	0.765945	2.7505	19.1065	1.70222	-3.48857	1.91e-07	1.49e-05	0.00156582
TRINITY_DN5743_c0_g1	AT5G06360.1_|_Symbols:__|_Ribosomal_protein_S8e_family_protein_|_chr5:1944835-1946512_FORWARD_LENGTH=260	90.385	148.533	125.5	116.694	39.9576	25.4576	34.9354	130.242	33.4502	-1.96111	4.45e-06	0.000247883	0.00179807
TRINITY_DN5743_c0_g3	AT5G06360.1_|_Symbols:__|_Ribosomal_protein_S8e_family_protein_|_chr5:1944835-1946512_FORWARD_LENGTH=260	90.385	51.0862	52.5774	26.6637	7.72134	4.43768	3.70649	43.4424	5.2885	-3.03817	1.75e-08	1.7e-06	0.0213137
TRINITY_DN5787_c0_g1	AT2G40070.1_|_Symbols:__|_BEST_Arabidopsis_thaliana_protein_match_is:_proline-rich_family_protein_(TAIR:AT3G09000.1);_Has_35333_Blast_hits_to_34131_proteins_in_2444_species:_Archae_-_798;_Bacteria_-_22429;_Metazoa_-_974;_Fungi_-_991;_Plants_-_531;_Viruses_-_0;_Other_Eukaryotes_-_9610_(source:_NCBI_BLink)._|_chr2:16728378-16731160_REVERSE_LENGTH=607	60.839	29.9214	33.6988	36.0749	4.05533	4.08832	8.86883	33.2317	5.67083	-2.55093	4.54e-06	0.000252173	0.000176472
TRINITY_DN5718_c0_g1	AT4G13510.1_|_Symbols:_AMT1;1,_ATAMT1,_ATAMT1;1_|_ammonium_transporter_1;1_|_chr4:7858220-7859725_FORWARD_LENGTH=501	75.248	7.38448	4.69657	5.0158	0.199625	0.333976	0.0737326	5.69895	0.202445	-4.8151	5.44e-06	0.000296319	0.01113
TRINITY_DN5718_c0_g2	AT4G13510.1_|_Symbols:_AMT1;1,_ATAMT1,_ATAMT1;1_|_ammonium_transporter_1;1_|_chr4:7858220-7859725_FORWARD_LENGTH=501	75.248	3.66278	4.13192	5.62462	0.262833	0.27998	0.26493	4.4731	0.269248	-4.05427	0.000186337	0.00634202	0.00960977
TRINITY_DN5713_c0_g2	AT3G44670.1_|_Symbols:__|_Disease_resistance_protein_(TIR-NBS-LRR_class)_family_|_chr3:16217242-16221425_FORWARD_LENGTH=1219	30.822	0.0789203	0.01	0.280584	0.01	1.16994	4.81805	0.123168	1.99933	4.02082	0.00197265	0.0418828	0.162253
TRINITY_DN5762_c0_g1	AT3G18830.1_|_Symbols:_ATPLT5,_PMT5,_ATPMT5_|_polyol/monosaccharide_transporter_5_|_chr3:6489000-6491209_REVERSE_LENGTH=539	63.776	161.215	160.595	175.348	35.0276	82.408	47.1721	165.72	54.8692	-1.59467	8.7e-05	0.00331993	0.00491581
TRINITY_DN78763_c0_g1	AT1G13460.1_|_Symbols:__|_Protein_phosphatase_2A_regulatory_B_subunit_family_protein_|_chr1:4616504-4618180_FORWARD_LENGTH=492	53.398	0.147841	0.0664646	0.01	2.2855	2.06185	0.01	0.0747684	1.45245	4.27991	0.0023307	0.0473366	0.0985473
TRINITY_DN78799_c0_g1	AT3G43610.1_|_Symbols:__|_Spc97_/_Spc98_family_of_spindle_pole_body_(SBP)_component_|_chr3:15517772-15523927_REVERSE_LENGTH=1207	53.846	17.4908	14.9731	14.7568	3.17041	2.7098	5.10867	15.7403	3.66296	-2.10338	0.00103647	0.0254374	0.000266939
TRINITY_DN19609_c0_g1	AT4G11800.1_|_Symbols:__|_Calcineurin-like_metallo-phosphoesterase_superfamily_protein_|_chr4:7093666-7098519_REVERSE_LENGTH=1013	32.609	0.01	0.348788	0.01	2.03266	5.51754	0.01	0.122929	2.52007	4.35756	0.000610955	0.016733	0.137149
TRINITY_DN19623_c0_g1	AT3G11940.1_|_Symbols:_ATRPS5A,_AML1,_RPS5A_|_ribosomal_protein_5A_|_chr3:3778175-3779354_REVERSE_LENGTH=207	76.617	0.216761	0.631111	0.145292	8.79595	4.22169	0.01	0.331055	4.34255	3.7134	0.00053842	0.0150992	0.127181
TRINITY_DN19623_c0_g2	AT3G11940.1_|_Symbols:_ATRPS5A,_AML1,_RPS5A_|_ribosomal_protein_5A_|_chr3:3778175-3779354_REVERSE_LENGTH=207	76.617	0.974885	0.969899	0.077646	13.0941	6.97549	0.01	0.674143	6.6932	3.31157	0.000275936	0.00877472	0.125904
TRINITY_DN19665_c0_g1	AT4G24000.1_|_Symbols:_ATCSLG2,_CSLG2_|_cellulose_synthase_like_G2_|_chr4:12462142-12465471_FORWARD_LENGTH=722	59.459	0.01	0.01	0.01	0.01	0.642618	1.49586	0.01	0.71616	6.16221	0.000860541	0.0219756	0.121313
TRINITY_DN19690_c0_g1	AT3G61750.1_|_Symbols:__|_Cytochrome_b561/ferric_reductase_transmembrane_with_DOMON_related_domain_|_chr3:22857897-22859254_REVERSE_LENGTH=398	47.989	26.2687	24.9674	48.8563	3.92891	2.00791	8.67764	33.3641	4.87148	-2.77586	8.5e-07	5.67e-05	0.0294464
TRINITY_DN19657_c0_g1	AT2G27190.1_|_Symbols:_PAP1,_ATPAP1,_PAP12,_ATPAP12_|_purple_acid_phosphatase_12_|_chr2:11621400-11623438_REVERSE_LENGTH=469	61.538	1.64658	0.63416	3.01477	21.6921	38.5165	155.923	1.76517	72.044	5.351	6.01e-22	3.8e-19	0.118941
TRINITY_DN19644_c0_g1	AT5G54740.1_|_Symbols:_SESA5_|_seed_storage_albumin_5_|_chr5:22238640-22239137_REVERSE_LENGTH=165	28.571	0.01	0.01	0.01	0.01	0.01	1.79451	0.01	0.604838	5.91848	0.0017192	0.0377788	0.211325
TRINITY_DN19670_c0_g1	AT5G19440.1_|_Symbols:__|_NAD(P)-binding_Rossmann-fold_superfamily_protein_|_chr5:6556493-6558123_FORWARD_LENGTH=326	70.69	0.01	0.01	0.01	1.89683	0.063996	0.26493	0.01	0.741919	6.21319	0.000757685	0.0199299	0.167219
TRINITY_DN19682_c0_g1	AT5G55840.1_|_Symbols:__|_Pentatricopeptide_repeat_(PPR)_superfamily_protein_|_chr5:22598038-22601688_FORWARD_LENGTH=1136	50.229	13.3208	12.2063	7.45106	1.53243	1.2559	0.583594	10.9927	1.12398	-3.28986	2.19e-05	0.00101855	0.0145932
TRINITY_DN19695_c0_g1	AT3G55060.1_|_Symbols:__|_unknown_protein;_BEST_Arabidopsis_thaliana_protein_match_is:_unknown_protein_(TAIR:AT2G39300.2);_Has_61765_Blast_hits_to_33720_proteins_in_2065_species:_Archae_-_846;_Bacteria_-_6964;_Metazoa_-_31967;_Fungi_-_5247;_Plants_-_3104;_Viruses_-_205;_Other_Eukaryotes_-_13432_(source:_NCBI_BLink)._|_chr3:20403189-20406222_REVERSE_LENGTH=896	40.083	10.4859	7.49998	11.0363	1.14775	0.171988	0.328663	9.67406	0.549467	-4.13802	1.26e-06	8.06e-05	0.00498349
TRINITY_DN19641_c0_g1	AT3G01516.1_|_Symbols:__|_unknown_protein;_BEST_Arabidopsis_thaliana_protein_match_is:_unknown_protein_(TAIR:AT5G14690.1);_Has_67_Blast_hits_to_67_proteins_in_14_species:_Archae_-_0;_Bacteria_-_0;_Metazoa_-_0;_Fungi_-_0;_Plants_-_67;_Viruses_-_0;_Other_Eukaryotes_-_0_(source:_NCBI_BLink)._|_chr3:207426-207989_FORWARD_LENGTH=187	41.25	2.42221	3.11556	3.3923	0.01	0.01	0.01	2.97669	0.01	-8.21756	1.5e-07	1.19e-05	0.00466302
TRINITY_DN19625_c1_g2	AT3G45980.1_|_Symbols:_H2B,_HTB9_|_Histone_superfamily_protein_|_chr3:16897492-16897944_REVERSE_LENGTH=150	85.333	5.11011	4.58364	1.29527	0.136417	0.01	0.01	3.66301	0.0521388	-6.13453	2.48e-06	0.000147749	0.0469565
TRINITY_DN19696_c0_g2	AT5G14930.2_|_Symbols:_SAG101_|_senescence-associated_gene_101_|_chr5:4828754-4830769_FORWARD_LENGTH=537	26.446	1.67443	2.92956	6.4292	0.452015	0.333976	0.215601	3.67773	0.333864	-3.46148	0.0015903	0.0355908	0.0714138
TRINITY_DN79478_c0_g2	AT4G28470.1_|_Symbols:_RPN1B,_ATRPN1B_|_26S_proteasome_regulatory_subunit_S2_1B_|_chr4:14067082-14072357_REVERSE_LENGTH=891	51.111	0.01	0.122929	0.01	1.71605	1.79187	0.01	0.0476431	1.17264	4.62135	0.0023006	0.0468715	0.0961691
TRINITY_DN56936_c0_g1	AT4G26110.1_|_Symbols:_NAP1;1,_ATNAP1;1_|_nucleosome_assembly_protein1;1_|_chr4:13232712-13235502_FORWARD_LENGTH=372	35.692	0.01	0.01	0.01	0.01	4.1137	0.01	0.01	1.3779	7.10633	3.83e-05	0.00165571	0.211325
TRINITY_DN56951_c0_g1	AT4G15480.1_|_Symbols:_UGT84A1_|_UDP-Glycosyltransferase_superfamily_protein_|_chr4:8849000-8850472_REVERSE_LENGTH=490	28.342	0.01	0.0664646	0.01	0.38925	2.65581	0.01	0.0288215	1.01835	5.14294	0.00149283	0.0338517	0.176817
TRINITY_DN9704_c0_g1	AT3G17830.1_|_Symbols:__|_Molecular_chaperone_Hsp40/DnaJ_family_protein_|_chr3:6101868-6104503_FORWARD_LENGTH=517	65.657	17.1711	16.78	9.0745	2.85437	2.00785	2.8143	14.3419	2.55884	-2.48667	0.000214809	0.00713223	0.02261
TRINITY_DN9749_c0_g1	AT4G20010.1_|_Symbols:_PTAC9,_OSB2_|_plastid_transcriptionally_active_9_|_chr4:10842128-10843989_FORWARD_LENGTH=371	39.496	32.1417	30.7268	19.1538	5.06666	3.14177	4.98114	27.3408	4.39652	-2.63662	6.6e-06	0.000350598	0.014163
TRINITY_DN9782_c0_g1	AT1G12420.1_|_Symbols:_ACR8_|_ACT_domain_repeat_8_|_chr1:4226673-4228917_REVERSE_LENGTH=441	67.426	46.8212	59.7974	62.2443	9.68086	16.8568	16.0707	56.2876	14.2028	-1.98665	3.38e-05	0.00148233	0.00247186
TRINITY_DN9790_c0_g1	AT3G03900.1_|_Symbols:_APK3_|_adenosine-5'-phosphosulfate_(APS)_kinase_3_|_chr3:1002975-1004271_REVERSE_LENGTH=208	78.155	5.79931	5.26121	4.54228	0.831707	0.711949	0.519861	5.20093	0.687839	-2.91863	0.00230522	0.0469397	0.00218606
TRINITY_DN9710_c2_g1	AT1G27170.1_|_Symbols:__|_transmembrane_receptors;ATP_binding_|_chr1:9434718-9439219_FORWARD_LENGTH=1384	35.176	0.8469	0.913208	0.68646	0.01	0.01	0.01	0.815523	0.01	-6.34965	0.000436287	0.0127784	0.0034551
TRINITY_DN9794_c0_g1	AT4G18425.1_|_Symbols:__|_Protein_of_unknown_function_(DUF679)_|_chr4:10181421-10182062_REVERSE_LENGTH=213	49.524	0.01	0.01	0.330439	2.31419	4.65382	8.36069	0.116813	5.10957	5.45093	1.8e-06	0.000110358	0.0522687
TRINITY_DN9794_c0_g2	AT4G18425.1_|_Symbols:__|_Protein_of_unknown_function_(DUF679)_|_chr4:10181421-10182062_REVERSE_LENGTH=213	49.524	16.8955	20.1679	34.392	48.2092	135.397	142.514	23.8185	108.707	2.19029	7.65e-07	5.14e-05	0.0515809
TRINITY_DN9703_c0_g1	AT1G34110.1_|_Symbols:__|_Leucine-rich_receptor-like_protein_kinase_family_protein_|_chr1:12417331-12421246_REVERSE_LENGTH=1072	36.111	0.699203	1.25222	0.01	27.7584	1.03592	0.0737326	0.653809	9.62269	3.8795	4.25e-06	0.000237887	0.213539
TRINITY_DN9787_c0_g1	AT5G25900.1_|_Symbols:_GA3,_CYP701A3,_ATKO1_|_GA_requiring_3_|_chr5:9036073-9038278_FORWARD_LENGTH=509	60.606	43.1541	36.6556	67.2502	26.8735	5.35561	13.2664	49.02	15.1652	-1.69261	0.000429816	0.0126291	0.0232887
TRINITY_DN9720_c0_g1	AT5G12260.1_|_Symbols:__|_BEST_Arabidopsis_thaliana_protein_match_is:_glycosyltransferase_family_protein_2_(TAIR:AT5G60700.1);_Has_1807_Blast_hits_to_1807_proteins_in_277_species:_Archae_-_0;_Bacteria_-_0;_Metazoa_-_736;_Fungi_-_347;_Plants_-_385;_Viruses_-_0;_Other_Eukaryotes_-_339_(source:_NCBI_BLink)._|_chr5:3966417-3968684_FORWARD_LENGTH=624	53.713	17.0811	18.176	18.8723	3.36004	3.30381	6.16517	18.0432	4.27634	-2.077	0.000815366	0.0210824	0.000429827
TRINITY_DN9792_c0_g2	AT4G33510.1_|_Symbols:_DHS2_|_3-deoxy-d-arabino-heptulosonate_7-phosphate_synthase_|_chr4:16116496-16118549_FORWARD_LENGTH=507	78.313	320.834	287.359	379.233	58.4143	19.447	81.0778	329.142	52.9797	-2.6352	2.01e-11	3.24e-09	0.000917279
TRINITY_DN9751_c0_g1	AT2G46660.1_|_Symbols:_CYP78A6_|_cytochrome_P450,_family_78,_subfamily_A,_polypeptide_6_|_chr2:19153602-19155417_REVERSE_LENGTH=530	67.293	1.11273	1.36515	7.85694	7.72141	26.738	83.1811	3.44494	39.2135	3.5088	6.71e-10	8.51e-08	0.127244
TRINITY_DN9767_c0_g1	AT3G27550.1_|_Symbols:__|_RNA-binding_CRS1_/_YhbY_(CRM)_domain_protein_|_chr3:10208010-10209899_REVERSE_LENGTH=491	67.485	25.924	26.3225	15.7717	2.2855	1.3599	1.92204	22.6727	1.85581	-3.61084	2.64e-08	2.46e-06	0.0129115
TRINITY_DN9762_c0_g1	AT1G27620.1_|_Symbols:__|_HXXXD-type_acyl-transferase_family_protein_|_chr1:9608444-9610432_FORWARD_LENGTH=442	59.417	42.4313	47.1016	102.967	11.3243	22.7423	19.7671	64.1667	17.9446	-1.83828	8.24e-05	0.00317365	0.0683571
TRINITY_DN85713_c0_g1	AT4G22510.1_|_Symbols:__|_unknown_protein;_FUNCTIONS_IN:_molecular_function_unknown;_INVOLVED_IN:_biological_process_unknown;_LOCATED_IN:_mitochondrion;_EXPRESSED_IN:_shoot_apex,_leaf;_Has_2_Blast_hits_to_2_proteins_in_1_species:_Archae_-_0;_Bacteria_-_0;_Metazoa_-_0;_Fungi_-_0;_Plants_-_2;_Viruses_-_0;_Other_Eukaryotes_-_0_(source:_NCBI_BLink)._|_chr4:11855048-11857072_REVERSE_LENGTH=125	47.059	0.01	0.01	0.01	2.2855	0.063996	0.01	0.01	0.786498	6.29737	0.00059505	0.0163778	0.204558
TRINITY_DN85705_c0_g1	AT2G26800.2_|_Symbols:__|_Aldolase_superfamily_protein_|_chr2:11429192-11432290_REVERSE_LENGTH=468	35.556	0.0789203	0.01	0.01	1.21096	1.68388	0.01	0.0329734	0.968278	4.87604	0.00212377	0.0441988	0.10052
TRINITY_DN89416_c0_g1	AT2G07362.1_|_Symbols:__|_unknown_protein;_Has_30201_Blast_hits_to_17322_proteins_in_780_species:_Archae_-_12;_Bacteria_-_1396;_Metazoa_-_17338;_Fungi_-_3422;_Plants_-_5037;_Viruses_-_0;_Other_Eukaryotes_-_2996_(source:_NCBI_BLink)._|_chr2:3058918-3059043_FORWARD_LENGTH=41	32.258	0.01	0.0664646	0.01	1.71662	2.16984	0.01	0.0288215	1.29882	5.49391	0.00051616	0.0145906	0.0965383
TRINITY_DN89447_c0_g2	AT3G21330.1_|_Symbols:__|_basic_helix-loop-helix_(bHLH)_DNA-binding_superfamily_protein_|_chr3:7507720-7508841_FORWARD_LENGTH=373	48.747	1.25057	1.13929	0.756947	0.0732083	0.01	0.01	1.04894	0.0310694	-5.07729	0.00130933	0.0304909	0.00962063
TRINITY_DN58401_c0_g2	AT5G03640.1_|_Symbols:__|_Protein_kinase_superfamily_protein_|_chr5:927915-930781_FORWARD_LENGTH=926	41.509	0.01	0.01	0.077646	2.53833	1.79187	0.328663	0.0325487	1.55295	5.57627	0.000248837	0.00805356	0.0718596
TRINITY_DN3884_c0_g1	AT2G37170.1_|_Symbols:_PIP2B,_PIP2;2_|_plasma_membrane_intrinsic_protein_2_|_chr2:15613624-15614791_REVERSE_LENGTH=285	82.374	338.633	387.031	1291.92	102.6	210.775	179.129	672.529	164.168	-2.03442	5.36e-09	5.83e-07	0.120931
TRINITY_DN3864_c0_g1	AT5G42320.1_|_Symbols:__|_Zn-dependent_exopeptidases_superfamily_protein_|_chr5:16918651-16920845_REVERSE_LENGTH=379	29.801	0.01	0.122929	0.01	0.01	61.4575	0.137465	0.0476431	20.535	8.7516	9.61e-22	5.91e-19	0.21108
TRINITY_DN3889_c0_g1	AT2G20060.1_|_Symbols:__|_Ribosomal_protein_L4/L1_family_|_chr2:8659384-8661227_FORWARD_LENGTH=300	70.032	33.8287	31.3996	34.577	10.5653	5.62553	12.8841	33.2684	9.69162	-1.77934	0.000761562	0.0199691	0.00145776
TRINITY_DN3840_c0_g1	AT5G04220.2_|_Symbols:_SYTC,_ATSYTC,_NTMC2TYPE1.3,_NTMC2T1.3,_SYT3_|_Calcium-dependent_lipid-binding_(CaLB_domain)_family_protein_|_chr5:1155985-1158620_REVERSE_LENGTH=540	62.706	1.24712	1.35917	3.25491	7.65763	10.2033	24.3341	1.95373	14.065	2.84781	4.12e-05	0.00176322	0.0712957
TRINITY_DN3800_c1_g1	AT4G37250.1_|_Symbols:__|_Leucine-rich_repeat_protein_kinase_family_protein_|_chr4:17527789-17530191_REVERSE_LENGTH=768	54.452	67.7587	77.1407	147.005	10.6921	6.97549	16.5805	97.3014	11.416	-3.0914	5.73e-11	8.58e-09	0.0367613
TRINITY_DN3801_c1_g1	AT4G00430.1_|_Symbols:_TMP-C,_PIP1;4,_PIP1E_|_plasma_membrane_intrinsic_protein_1;4_|_chr4:186143-187531_REVERSE_LENGTH=287	89.161	173.397	151.198	416.751	78.5283	53.9738	95.9941	247.115	76.1654	-1.69798	1.22e-05	0.000602396	0.0899494
TRINITY_DN3801_c1_g2	AT4G00430.1_|_Symbols:_TMP-C,_PIP1;4,_PIP1E_|_plasma_membrane_intrinsic_protein_1;4_|_chr4:186143-187531_REVERSE_LENGTH=287	89.161	0.01	0.01	0.01	23.4477	6.54509	44.7284	0.01	24.907	11.2823	2.15e-28	2.32e-25	0.0764734
TRINITY_DN3801_c1_g3	AT4G00430.1_|_Symbols:_TMP-C,_PIP1;4,_PIP1E_|_plasma_membrane_intrinsic_protein_1;4_|_chr4:186143-187531_REVERSE_LENGTH=287	89.161	148.305	143.995	183.66	23.8032	17.1327	9.50826	158.653	16.8147	-3.23808	3.74e-13	7.93e-11	0.00210251
TRINITY_DN3801_c2_g1	AT2G37170.1_|_Symbols:_PIP2B,_PIP2;2_|_plasma_membrane_intrinsic_protein_2_|_chr2:15613624-15614791_REVERSE_LENGTH=285	70.318	0.01	0.292323	0.212938	99.343	55.573	409.158	0.171754	188.025	10.0964	4.44e-60	4.3e-56	0.116732
TRINITY_DN3821_c0_g1	AT1G16870.1_|_Symbols:__|_mitochondrial_28S_ribosomal_protein_S29-related_|_chr1:5770964-5773157_REVERSE_LENGTH=480	66.827	35.0352	31.5173	26.9331	8.03745	3.57374	8.04031	31.1619	6.5505	-2.2501	4.83e-05	0.00201573	0.000929004
TRINITY_DN3807_c0_g1	AT5G65360.1_|_Symbols:__|_Histone_superfamily_protein_|_chr5:26120099-26120509_REVERSE_LENGTH=136	88.971	4.48982	3.51081	0.145292	26.3953	39.5446	0.137465	2.71531	22.0258	3.02001	1.65e-06	0.000102316	0.118186
TRINITY_DN3828_c1_g1	AT2G47730.1_|_Symbols:_ATGSTF8,_ATGSTF5,_GST6,_GSTF8_|_glutathione_S-transferase_phi_8_|_chr2:19558213-19559266_FORWARD_LENGTH=263	55.66	1033.92	1120.77	804.517	281.106	275.286	641.081	986.401	399.158	-1.30521	5.88e-05	0.00237958	0.0103727
TRINITY_DN3824_c0_g1	AT1G33350.1_|_Symbols:__|_Pentatricopeptide_repeat_(PPR)_superfamily_protein_|_chr1:12090071-12091687_REVERSE_LENGTH=538	58.252	13.1738	16.3847	162.699	224.334	184.029	68.0127	64.0857	158.792	1.30906	0.00115094	0.0275449	0.118223
TRINITY_DN3847_c0_g1	AT2G23690.1_|_Symbols:__|_unknown_protein;_FUNCTIONS_IN:_molecular_function_unknown;_INVOLVED_IN:_N-terminal_protein_myristoylation;_LOCATED_IN:_cellular_component_unknown;_EXPRESSED_IN:_7_plant_structures;_EXPRESSED_DURING:_petal_differentiation_and_expansion_stage;_BEST_Arabidopsis_thaliana_protein_match_is:_unknown_protein_(TAIR:AT4G37240.1);_Has_243_Blast_hits_to_243_proteins_in_15_species:_A…	63.077	11.3819	9.04434	10.1569	0.199625	0.171988	3.19663	10.1944	1.18941	-3.09945	7.55e-05	0.00293856	0.00144456
TRINITY_DN3847_c0_g2	AT2G23690.1_|_Symbols:__|_unknown_protein;_FUNCTIONS_IN:_molecular_function_unknown;_INVOLVED_IN:_N-terminal_protein_myristoylation;_LOCATED_IN:_cellular_component_unknown;_EXPRESSED_IN:_7_plant_structures;_EXPRESSED_DURING:_petal_differentiation_and_expansion_stage;_BEST_Arabidopsis_thaliana_protein_match_is:_unknown_protein_(TAIR:AT4G37240.1);_Has_243_Blast_hits_to_243_proteins_in_15_species:_A…	63.077	36.2621	37.4461	15.0274	0.958124	0.117992	0.392396	29.5785	0.489504	-5.91709	2.24e-17	7.96e-15	0.0285984
TRINITY_DN3854_c0_g1	AT1G60010.1_|_Symbols:__|_unknown_protein;_FUNCTIONS_IN:_molecular_function_unknown;_INVOLVED_IN:_N-terminal_protein_myristoylation;_LOCATED_IN:_cellular_component_unknown;_EXPRESSED_IN:_22_plant_structures;_EXPRESSED_DURING:_13_growth_stages;_BEST_Arabidopsis_thaliana_protein_match_is:_unknown_protein_(TAIR:AT1G10530.1);_Has_185_Blast_hits_to_185_proteins_in_18_species:_Archae_-_0;_Bacteria_-_0;…	40.948	17.0333	17.2882	9.68338	4.30816	2.11585	3.00543	14.6683	3.14315	-2.22242	0.000712904	0.0189443	0.0184344
TRINITY_DN3873_c0_g1	AT2G28085.1_|_Symbols:__|_SAUR-like_auxin-responsive_protein_family__|_chr2:11968182-11968556_REVERSE_LENGTH=124	58.333	0.0789203	0.01	0.077646	30.6028	35.9714	125.882	0.0555221	64.152	10.1742	5.08e-43	1.44e-39	0.0868936
TRINITY_DN3892_c0_g2	AT1G17180.1_|_Symbols:_ATGSTU25,_GSTU25_|_glutathione_S-transferase_TAU_25_|_chr1:5872208-5872958_FORWARD_LENGTH=221	61.644	409.922	449.145	114.134	2031.48	807.988	1966.48	324.4	1601.99	2.30401	1.37e-12	2.69e-10	0.0379976
TRINITY_DN3885_c0_g1	AT2G03670.1_|_Symbols:_CDC48B_|_cell_division_cycle_48B_|_chr2:1117595-1120361_FORWARD_LENGTH=603	74.332	64.5392	60.4796	36.6553	19.3329	11.9412	22.5163	53.8913	17.9301	-1.58767	0.000765383	0.0200378	0.0206098
TRINITY_DN3867_c0_g1	AT4G20780.1_|_Symbols:_CML42_|_calmodulin_like_42_|_chr4:11133309-11133884_REVERSE_LENGTH=191	55.288	28.543	34.2276	52.9768	538.916	429.589	293.307	38.5825	420.604	3.44645	4.58e-18	1.76e-15	0.0158613
TRINITY_DN3882_c0_g1	AT3G53140.1_|_Symbols:__|_O-methyltransferase_family_protein_|_chr3:19695692-19697355_FORWARD_LENGTH=359	77.835	37.5027	46.8197	44.3858	5.18619	6.00356	11.6093	42.9027	7.59969	-2.49706	1.77e-06	0.000108698	0.000406027
TRINITY_DN3813_c0_g1	AT3G58060.1_|_Symbols:__|_Cation_efflux_family_protein_|_chr3:21497778-21499676_REVERSE_LENGTH=411	53.614	1.79676	1.50857	3.73398	6.13697	1.67961	43.0055	2.34644	16.9407	2.85195	1.66e-05	0.000793998	0.190522
TRINITY_DN3813_c0_g2	AT3G58060.1_|_Symbols:__|_Cation_efflux_family_protein_|_chr3:21497778-21499676_REVERSE_LENGTH=411	53.614	5.25312	6.41648	9.3417	13.3511	5.14043	109.298	7.00376	42.5966	2.60454	7.83e-07	5.25e-05	0.199301
TRINITY_DN3898_c0_g1	AT4G38560.2_|_Symbols:__|_Arabidopsis_phospholipase-like_protein_(PEARLI_4)_family_|_chr4:18029275-18031191_FORWARD_LENGTH=523	30.065	0.01	0.01	0.01	47.8566	19.7716	17.2178	0.01	28.282	11.4657	1.6e-30	2.08e-27	0.0511761
TRINITY_DN3850_c0_g1	AT1G12560.1_|_Symbols:_ATEXPA7,_EXP7,_ATEXP7,_ATHEXP_ALPHA_1.26,_EXPA7_|_expansin_A7_|_chr1:4276557-4277693_FORWARD_LENGTH=262	69.96	10.2102	7.74566	27.9478	28.5801	52.6561	157.238	15.3012	79.4915	2.37715	3.51e-07	2.56e-05	0.121839
TRINITY_DN3860_c0_g1	AT1G74790.1_|_Symbols:__|_catalytics_|_chr1:28098912-28101673_FORWARD_LENGTH=695	64.883	1.59517	0.518182	13.2332	1.46379	6.48953	107.672	5.11551	38.5417	2.91347	1.18e-07	9.59e-06	0.218089
TRINITY_DN3869_c0_g1	AT5G50180.1_|_Symbols:__|_Protein_kinase_superfamily_protein_|_chr5:20431116-20432883_FORWARD_LENGTH=346	76.522	11.1043	12.9961	2.64819	1.33731	0.819941	0.711059	8.91621	0.956103	-3.22119	9.38e-05	0.00354141	0.0644534
TRINITY_DN3869_c0_g3	AT5G50180.1_|_Symbols:__|_Protein_kinase_superfamily_protein_|_chr5:20431116-20432883_FORWARD_LENGTH=346	76.522	36.2263	35.492	29.1346	12.5279	8.64937	5.491	33.6177	8.88942	-1.91906	0.000312425	0.00974755	0.000644404
TRINITY_DN3869_c1_g1	AT5G20040.3_|_Symbols:_IPT9_|_isopentenyltransferase_9_|_chr5:6767939-6770980_REVERSE_LENGTH=469	62.022	15.6549	11.8676	4.74522	1.46379	0.711949	0.902257	10.7559	1.026	-3.39003	1.6e-05	0.000767349	0.0462256
TRINITY_DN3869_c1_g3	AT5G20040.3_|_Symbols:_IPT9_|_isopentenyltransferase_9_|_chr5:6767939-6770980_REVERSE_LENGTH=469	62.022	39.5014	40.7208	74.8937	88.6902	133.324	185.405	51.7053	135.806	1.39316	0.000736785	0.0194776	0.0393952
TRINITY_DN3883_c0_g1	AT4G31570.1_|_Symbols:__|_CONTAINS_InterPro_DOMAIN/s:_Prefoldin_(InterPro:IPR009053);_BEST_Arabidopsis_thaliana_protein_match_is:_unknown_protein_(TAIR:AT1G24460.1);_Has_194354_Blast_hits_to_66887_proteins_in_3244_species:_Archae_-_3688;_Bacteria_-_38556;_Metazoa_-_84828;_Fungi_-_17265;_Plants_-_10589;_Viruses_-_805;_Other_Eukaryotes_-_38623_(source:_NCBI_BLink)._|_chr4:15297061-15306036_FORWARD_…	40.625	6.74131	7.44639	16.058	240.138	49.6921	119.379	10.0819	136.403	3.75804	9.25e-16	2.76e-13	0.0753928
TRINITY_DN3890_c0_g1	AT3G48520.1_|_Symbols:_CYP94B3_|_cytochrome_P450,_family_94,_subfamily_B,_polypeptide_3_|_chr3:17975104-17976624_REVERSE_LENGTH=506	35.165	0.216761	0.518182	0.483251	23.4236	0.171988	0.201198	0.406065	7.93226	4.28795	3.28e-06	0.000189027	0.216857
TRINITY_DN3845_c0_g1	AT1G52080.1_|_Symbols:_AR791_|_actin_binding_protein_family_|_chr1:19369788-19371862_FORWARD_LENGTH=573	34.659	4.35198	5.43061	10.7657	22.6386	33.1096	49.1547	6.84943	34.9676	2.35196	1.48e-05	0.000716342	0.0298488
TRINITY_DN3830_c0_g1	AT4G38350.2_|_Symbols:__|_Patched_family_protein_|_chr4:17958324-17966846_REVERSE_LENGTH=1297	72.874	114.818	109.213	235.08	317.521	349.722	508.801	153.037	392.014	1.35703	0.000164148	0.00570178	0.0174553
TRINITY_DN3858_c0_g1	AT5G52640.1_|_Symbols:_HSP81-1,_ATHS83,_HSP81.1,_HSP83,_ATHSP90.1,_AtHsp90-1,_HSP90.1_|_heat_shock_protein_90.1_|_chr5:21352542-21355147_FORWARD_LENGTH=705	88.511	2012.75	1979.66	5007.71	466.568	349.745	3263.29	3000.04	1359.87	-1.14151	8.88e-05	0.00338158	0.150829
TRINITY_DN3886_c0_g2	AT1G03770.2_|_Symbols:_RING1B_|_RING_1B_|_chr1:944772-947431_FORWARD_LENGTH=468	45.278	23.9254	18.7563	19.3568	3.23362	2.43982	8.4227	20.6795	4.69872	-2.13786	0.000399273	0.0118924	0.00160809
TRINITY_DN3897_c0_g2	AT2G23440.1_|_Symbols:__|_unknown_protein;_FUNCTIONS_IN:_molecular_function_unknown;_INVOLVED_IN:_biological_process_unknown;_LOCATED_IN:_endomembrane_system;_EXPRESSED_IN:_root;_Has_25_Blast_hits_to_25_proteins_in_6_species:_Archae_-_0;_Bacteria_-_0;_Metazoa_-_0;_Fungi_-_0;_Plants_-_25;_Viruses_-_0;_Other_Eukaryotes_-_0_(source:_NCBI_BLink)._|_chr2:9979482-9979730_FORWARD_LENGTH=82	44.776	6.00607	3.62374	2.17467	0.01	0.063996	0.01	3.93483	0.0279987	-7.1348	2.26e-07	1.73e-05	0.0364344
TRINITY_DN3897_c1_g1	AT2G23440.1_|_Symbols:__|_unknown_protein;_FUNCTIONS_IN:_molecular_function_unknown;_INVOLVED_IN:_biological_process_unknown;_LOCATED_IN:_endomembrane_system;_EXPRESSED_IN:_root;_Has_25_Blast_hits_to_25_proteins_in_6_species:_Archae_-_0;_Bacteria_-_0;_Metazoa_-_0;_Fungi_-_0;_Plants_-_25;_Viruses_-_0;_Other_Eukaryotes_-_0_(source:_NCBI_BLink)._|_chr2:9979482-9979730_FORWARD_LENGTH=82	66.667	2.49113	1.13929	0.280584	0.01	0.01	0.01	1.30367	0.01	-7.02643	4.55e-05	0.00191799	0.0910294
TRINITY_DN3846_c0_g1	AT2G01610.1_|_Symbols:__|_Plant_invertase/pectin_methylesterase_inhibitor_superfamily_protein_|_chr2:274124-274792_REVERSE_LENGTH=222	49.718	29.7147	31.7996	67.9266	3.1072	1.89986	3.19663	43.1469	2.73457	-3.97987	3.36e-12	6.26e-10	0.0412653
TRINITY_DN3805_c0_g1	AT3G27000.1_|_Symbols:_ARP2,_ATARP2,_WRM_|_actin_related_protein_2_|_chr3:9952787-9955784_REVERSE_LENGTH=389	90.746	109.695	102.654	70.1592	15.0523	9.78328	22.2849	94.1692	15.7068	-2.58386	2.11e-08	2.01e-06	0.00839175
TRINITY_DN3805_c0_g2	AT3G27000.1_|_Symbols:_ARP2,_ATARP2,_WRM_|_actin_related_protein_2_|_chr3:9952787-9955784_REVERSE_LENGTH=389	90.746	5.23747	4.32029	4.82207	14.6811	12.267	28.168	4.79327	18.3721	1.93843	0.00155075	0.0348965	0.0553226
TRINITY_DN3856_c0_g4	AT5G16870.1_|_Symbols:__|_Peptidyl-tRNA_hydrolase_II_(PTH2)_family_protein_|_chr5:5546975-5548542_REVERSE_LENGTH=169	72.093	4.33351	5.61067	2.85073	0.136417	0.117992	0.0737326	4.26497	0.10938	-5.28511	9.4e-06	0.000481947	0.0174237
TRINITY_DN3853_c0_g1	AT5G20060.2_|_Symbols:__|_alpha/beta-Hydrolases_superfamily_protein_|_chr5:6776800-6779447_FORWARD_LENGTH=252	27.273	8.21152	6.10818	0.145292	42.9916	59.5676	0.137465	4.82166	34.2322	2.82775	4.98e-07	3.5e-05	0.118553
TRINITY_DN3851_c0_g1	AT5G50210.1_|_Symbols:_QS,_OLD5,_SUFE3_|_quinolinate_synthase_|_chr5:20442803-20445706_FORWARD_LENGTH=718	70.66	34.8834	36.9126	30.5892	105.074	95.9573	84.4549	34.1284	95.162	1.47941	0.000660983	0.0177933	0.00279493
TRINITY_DN45392_c0_g1	AT2G30470.1_|_Symbols:_HSI2,_VAL1_|_high-level_expression_of_sugar-inducible_gene_2_|_chr2:12980904-12984724_REVERSE_LENGTH=790	31.111	0.01	0.01	0.01	1.46379	2.81779	0.01	0.01	1.43053	7.1604	3.17e-05	0.00140327	0.110918
TRINITY_DN19501_c0_g1	AT1G74910.1_|_Symbols:__|_ADP-glucose_pyrophosphorylase_family_protein_|_chr1:28135770-28138456_REVERSE_LENGTH=415	40.281	0.01	0.0664646	0.01	0.578874	2.38583	0.01	0.0288215	0.991567	5.10449	0.00167255	0.0369524	0.155514
TRINITY_DN19475_c0_g1	AT2G45510.1_|_Symbols:_CYP704A2_|_cytochrome_P450,_family_704,_subfamily_A,_polypeptide_2_|_chr2:18753085-18754944_FORWARD_LENGTH=511	30.905	0.630283	0.518182	0.077646	8.16386	5.13962	0.137465	0.408704	4.48032	3.45447	0.000919163	0.0231672	0.111773
TRINITY_DN19478_c0_g1	AT4G31210.1_|_Symbols:__|_DNA_topoisomerase,_type_IA,_core_|_chr4:15165280-15172534_FORWARD_LENGTH=1284	65.891	33.9188	31.5745	18.0038	5.95151	4.22169	4.02515	27.8324	4.73279	-2.556	1.04e-05	0.000526018	0.020667
TRINITY_DN19478_c0_g4	AT4G31210.1_|_Symbols:__|_DNA_topoisomerase,_type_IA,_core_|_chr4:15165280-15172534_FORWARD_LENGTH=1284	65.891	23.0623	15.4814	15.4332	0.262833	0.063996	0.201198	17.9923	0.176009	-6.67559	4.57e-16	1.43e-13	0.0098027
TRINITY_DN19461_c0_g3	AT3G01320.1_|_Symbols:_SNL1_|_SIN3-like_1_|_chr3:106730-113197_FORWARD_LENGTH=1372	33.333	8.26176	7.08581	9.89017	1.59021	0.765945	2.36811	8.41258	1.57475	-2.41742	0.00228778	0.0466459	0.00218407
TRINITY_DN19480_c0_g3	AT1G58410.1_|_Symbols:__|_Disease_resistance_protein_(CC-NBS-LRR_class)_family_|_chr1:21701286-21704255_REVERSE_LENGTH=899	36.123	0.01	0.01	2.78132	0.01	0.01	0.01	0.933774	0.01	-6.545	0.000244387	0.00793188	0.211325
TRINITY_DN19425_c0_g1	AT5G18590.1_|_Symbols:__|_Galactose_oxidase/kelch_repeat_superfamily_protein_|_chr5:6178516-6182186_REVERSE_LENGTH=708	59.889	8.07368	9.4396	6.63931	0.136417	0.01	0.392396	8.05086	0.179604	-5.48625	2.71e-08	2.52e-06	0.00466863
TRINITY_DN19427_c0_g1	AT2G30520.1_|_Symbols:_RPT2_|_Phototropic-responsive_NPH3_family_protein_|_chr2:13002920-13005573_REVERSE_LENGTH=593	65.24	5.93715	3.62374	10.0216	0.326041	0.01	0.0737326	6.5275	0.136591	-5.57859	1.52e-07	1.2e-05	0.0378136
TRINITY_DN19440_c0_g1	AT3G05560.1_|_Symbols:__|_Ribosomal_L22e_protein_family_|_chr3:1614641-1615204_FORWARD_LENGTH=124	81.452	220.404	202.663	128.064	62.7758	48.7142	47.0447	183.71	52.8449	-1.7976	9.14e-06	0.000470377	0.0200542
TRINITY_DN19467_c0_g1	AT4G09350.1_|_Symbols:__|_Chaperone_DnaJ-domain_superfamily_protein_|_chr4:5931317-5932152_REVERSE_LENGTH=249	68.075	1.66409	1.7604	0.957044	20.1735	19.5565	6.95685	1.46051	15.5623	3.41351	1.07e-06	6.94e-05	0.0407265
TRINITY_DN19467_c3_g1	AT1G50590.1_|_Symbols:__|_RmlC-like_cupins_superfamily_protein_|_chr1:18732378-18734053_REVERSE_LENGTH=310	38.235	0.01	0.01	0.01	0.136417	1.57589	0.0737326	0.01	0.595345	5.89565	0.00171033	0.0376424	0.177585
TRINITY_DN19429_c0_g2	AT1G66950.1_|_Symbols:_PDR11,_ATPDR11_|_pleiotropic_drug_resistance_11_|_chr1:24978239-24984461_FORWARD_LENGTH=1454	45.455	0.01	0.01	0.01	1.73976	0.333976	0.01	0.01	0.694578	6.11806	0.000978214	0.0243257	0.163115
TRINITY_DN19451_c0_g1	AT5G45570.1_|_Symbols:__|_Ulp1_protease_family_protein_|_chr5:18472301-18475574_FORWARD_LENGTH=921	28.767	0.01	0.01	0.01	1.21096	2.06185	0.01	0.01	1.09427	6.77382	0.000128338	0.00463407	0.105041
TRINITY_DN22779_c0_g1	AT2G21130.1_|_Symbols:__|_Cyclophilin-like_peptidyl-prolyl_cis-trans_isomerase_family_protein_|_chr2:9055619-9056143_REVERSE_LENGTH=174	59.459	2.28437	1.30869	0.01	13.3469	22.6343	0.137465	1.20102	12.0396	3.32545	1.05e-05	0.000532459	0.118919
[truncated: 6,266 more rows]

## Sheet: Table S4
Table S4 The results of gene ontology (GO) analysis and Kyoto Encyclopedia of Genes and Genomes (KEGG) pathway analysis using differentially expressed genes (DEGs) up-regulated in mature cluster roots (MCR) and tips of cluster-bearing lateral roots (TCR).
[truncated: 154 more rows]
